# Supplementary material for: Sugarcane Genotypes with Contrasting Biological Nitrogen Fixation Efficiencies Differentially Modulate Nitrogen Metabolism, Auxin Signaling, and Microorganism Perception Pathways
Source: Plants (Basel). 2022 Jul 29;11(15):1971. doi: 10.3390/plants11151971 (PMC9370643; doi:10.3390/plants11151971)
Supplement: Supplementary file 1 [file plants-11-01971-s001.zip]

Archive with 9 entries (9 files):
- plants-1810075-Figure S1-S3.pdf
- Table S1.xlsx
- Table S2.xlsx
- Table S3.xlsx
- Table S4.xlsx
- Table S5.xlsx
- Table S6.xlsx
- Table S7.xlsx
- Table S8.xlsx
