# Supplementary material for: Sugarcane Genotypes with Contrasting Biological Nitrogen Fixation Efficiencies Differentially Modulate Nitrogen Metabolism, Auxin Signaling, and Microorganism Perception Pathways
Source: Plants (Basel). 2022 Jul 29;11(15):1971. doi: 10.3390/plants11151971 (PMC9370643; doi:10.3390/plants11151971)
Supplement: Supplementary file 1 [file plants-11-01971-s001.zip › Table S1.xlsx]

## Sheet: Sheet1
TABLE S1 Summary of the codes of all the libraries sequenced and representation of sequence results of the different libraries of sugarcane transcriptome
Libraries Description	SP70-1143 stalk root 1	SP70-1143 stalk root 2	Chunee stalk root 1	Chunee stalk root 2	SP70-1143 stalk shoot 1	SP70-1143 stalk shoot 2	Chunee stalk shoot 1	Chunee stalk shoot 2	SP70-1143 hydropony root 1	SP70-1143 hydropony root 2	Chunee hydropony root 1	Chunee hydropony root 2	SP70-1143 hydropony shoot 1	SP70-1143 hydropony shoot 2	Chunee hydropony shoot 1	Chunee hydropony shoot 2
Abbreviation	SP-SR_1	SP-SR_2	CH-SR_1	CH-SR_2	SP-SS_1	SP-SS_2	CH-SS_1	CH-SS_2	SP-HR_1	SP-HR_2	CH-HR_1	CH-HR_2	SP-HS_1	SP-HS_2	CH-HS_1	CH-HS_2
Total readsa	2012617	6250266	14370358	11280464	12012617	5450696	4370358	11557238	4812781	4685599	5702602	5916790	4427340	4938268	6974352	5716559
Mapped readsb	3359044	3896424	8054148	7454812	4838846	4657742	2519848	2940808	3060397	1693018	2960435	1973685	2569525	2228813	4483803	5470228
Transcripts with at least one readc	68705	68619	77664	75924	91355	88931	72011	77858	75842	73755	74716	71752	72498	72314	71195	71228
Transcripts with >1,000 readsd	239	343	1008	782	404	364	177	254	331	101	153	67	278	52	407	598
a The name of the library is composed by the genotype of the sample, the type of growth condition, tissue and biological replicate
b Number of reads obtained after Illumina sequencing and filtering
c Number of reads mapped against reference transcriptome
d Number of loci from a total of 87,827 loci mapped
