# Supplementary material for: Sugarcane Genotypes with Contrasting Biological Nitrogen Fixation Efficiencies Differentially Modulate Nitrogen Metabolism, Auxin Signaling, and Microorganism Perception Pathways
Source: Plants (Basel). 2022 Jul 29;11(15):1971. doi: 10.3390/plants11151971 (PMC9370643; doi:10.3390/plants11151971)
Supplement: Supplementary file 1 [file plants-11-01971-s001.zip › Table S2.xlsx]

## Sheet: Table_S3 
Table S2 Functional annotation of differentially expressed (DE) transcripts from sugarcane datasets and commonly expressed by both stalk and hydroponic datasets. In gray are represented the exclusive transcripts.
	Root															Shoot															UNIPROT ANNOTATION			TAIR_info			Best hit S. spontaneum	Best hit S. hybrid	Best hit S. bicolor	Best hit O. sativa	Best hit Z. mays
	Stalk							Hydroponic								Stalk							Hydroponic
	SPSR		CHSR		Statistically different in the two replicates	SPSRxCHSR		SPHR		CHHR		Statistically different in the two replicates	SPHRxCHHR			SPSS		CHSS		Statistically different in the two replicates	SPSSxCHSS		SPHS		CHHS		Statistically different in the two replicates	SPHSxCHHS
	REP 1	REP 2	REP 1	REP 2		REP 1	REP 2	REP 1	REP 2	REP 1	REP 2		REP 1	REP 2		REP 1	REP 2	REP 1	REP 2		REP 1	REP 2	REP 1	REP 2	REP 1	REP 2		REP 1	REP 2
Transcript_ID	RPKM	RPKM	RPKM	RPKM	DE	log2FC		RPKM	RPKM	RPKM	RPKM	DE	log2FC		Dataset*	RPKM	RPKM	RPKM	RPKM	DE	log2FC		RPKM	RPKM	RPKM	RPKM	DE	log2FC		Dataset*	transcriptName	GO	KEGG	A. thaliana	arabi-symbol	arabi-defline
Locus_1_Transcript_2	0.001	0.001	10.1	28.52	yes	-13.3021	-14.7997	0.001	0.001	14.58	22.16	yes	-13.8317	-14.4357	both	0.001	0.001	3.86	12.81	yes	-11.9144	-13.645	0.001	0.001	7	11.47	yes	-12.7731	-13.4856	both	C5XV94_SORBI	0	0	0	0	0	Sspon.04G0000930-1A	Sh04_g026150	Sobic.004G340900.1.p	LOC_Os02g56840.1	Zm00001d018452_P001
Locus_1_Transcript_3	9.6	9.03	24.72	28.45	yes	-1.36457	-1.65563	0.76	0.45	8.96	12.56	yes	-3.55943	-4.80277	both	3.62	6.27	8.77	7.52	no	-1.27659	-0.262267	1.39	4.73	3.97	7.69	no	-1.51405	-0.701143	-	C5XV94_SORBI	0	0	AT5G24560.1	AtPP2-B12,PP2-B12	phloem protein 2-B12	Sspon.04G0035200-1D	Sh04_g026220	Sobic.004G340900.1.p	LOC_Os02g56840.1	Zm00001d018452_P001
Locus_100_Transcript_1	39.97	66.83	29.78	48.64	yes	0.424574	0.458353	12.57	15.43	17.22	25.12	no	-0.4541	-0.703098	SP	42.5	65.67	15.49	35.93	yes	1.45613	0.870046	47.67	49.83	17.45	21.57	yes	1.44985	1.20799	both	C5XYG3_SORBI	GO:0008233; GO:0030145; GO:0070006	K14213	AT4G29490.1	0	Metallopeptidase M24 family protein	Sspon.04G0027380-1B	Sh04_g007470	Sobic.004G096700.1.p	LOC_Os02g13140.1	Zm00001d016311_P002
Locus_1000_Transcript_1	10.75	78.54	8.75	129.47	no	0.296982	-0.721118	6.99	3.47	8.42	30.39	no	-0.268528	-3.13059	-	14.39	25.79	23.19	44.39	yes	-0.688436	-0.783423	13.44	19.27	10.91	24.39	no	0.300882	-0.339933	CH	A0A4U6V9U9_SETVI	GO:0045454	K03671	AT3G08710.2	ATH9,TH9,TRX H9	thioredoxin H-type 9	Sspon.07G0025790-2D	Sh09_g005330	Sobic.009G059700.1.p	LOC_Os05g07690.1	Zm00001d037499_P003
Locus_1000_Transcript_4	8.21	58.79	16.42	164.95	yes	-1	-1.48839	6.45	3.49	11.66	18.53	no	-0.854197	-2.40856	CH	14.93	30.8	17.82	47.41	no	-0.255283	-0.622261	22.09	9.1	9.16	34.57	no	1.26997	-1.92558	-	A0A4U6V9U9_SETVI	GO:0045454	K03671	AT3G08710.2	ATH9,TH9,TRX H9	thioredoxin H-type 9	Sspon.07G0025790-2D	Sh09_g005330	Sobic.009G059700.1.p	LOC_Os05g07690.1	Zm00001d037499_P003
Locus_10004_Transcript_1	27.83	4.3	16.51	4.79	no	0.753301	-0.155689	2.75	0.94	8.53	21.6	yes	-1.63311	-4.52223	CH-Hydroponic	21.37	19.77	17.43	24.16	no	0.294014	-0.289308	6.92	19.1	6.96	17.07	no	-0.00831527	0.16211	-	A0A059PYY6_9POAL	0	0	AT1G76660.1	0	0	Sspon.07G0002270-1P	Sh09_g018130	Sobic.009G229800.1.p	LOC_Os01g01390.1	Zm00001d038988_P002
Locus_10006_Transcript_1	22.96	21.62	32.61	46.09	yes	-0.506192	-1.09209	1.28	0.38	1.16	3.08	no	0.142019	-3.01886	CH	158.76	51.72	80.96	2.53	yes	0.971566	4.35351	5.06	2.32	0.67	6.46	no	2.9169	-1.47741	SP	K3YRS0_SETIT	GO:0005634; GO:0005737	K08770	AT5G03240.3	0	polyubiquitin 3	Sspon.08G0025330-1C	Sh10_g016700	Sobic.010G239500.2.p	LOC_Os06g46770.6	Zm00001d015327_P003
Locus_10006_Transcript_2	25.72	27.37	29.59	53.75	no	-0.202219	-0.973669	1.04	0.001	4.72	7.89	yes	-2.1822	-12.9458	CH-Hydroponic	188.97	68.89	79.67	4.98	yes	1.24605	3.79008	10.15	5.94	1.9	7.7	no	2.41741	-0.374396	SP	A0A5J4ZJG6_9ASTE	GO:0016021	K08770	AT5G20620.1	UBQ4	ubiquitin 4	Sspon.08G0025330-1C	Sh04_g003420	Sobic.010G239500.6.p	LOC_Os05g42424.1	Zm00001d053838_P005
Locus_10006_Transcript_3	25.8	25.31	31.48	53.1	no	-0.287064	-1.069	2.62	0.62	1.89	7.56	no	0.471181	-3.60805	-	182.7	71.1	74.33	4.82	yes	1.29746	3.88274	9.55	4.88	1.91	6.09	no	2.32193	-0.319561	SP	A0A5J4ZJG6_9ASTE	GO:0016021	K08770	AT5G20620.1	UBQ4	ubiquitin 4	Sspon.08G0025330-1C	Sh04_g003420	Sobic.010G239500.6.p	LOC_Os05g42424.1	Zm00001d053838_P005
Locus_10007_Transcript_1	121.99	42.45	131.44	40.5	no	-0.107641	0.0678426	14.91	11.1	21.34	23.03	no	-0.51728	-1.05295	-	34.23	89.19	25.76	37.96	yes	0.410129	1.2324	58.09	43.03	10.34	72.24	no	2.49005	-0.747455	SP	A0A1W0VU99_SORBI	0	0	0	0	0	Sspon.08G0004190-1A	Sh10_g015540	Sobic.010G221032.1.p	LOC_Os06g45570.1	Zm00001d046961_P001
Locus_10007_Transcript_3	206.73	73.45	236.36	57.09	no	-0.193238	0.363524	14.66	15.28	35.33	45.29	yes	-1.26901	-1.56755	CH-Hydroponic	44.33	127.86	36.11	42.54	no	0.295885	1.58767	69.73	49.88	15.25	74.82	no	2.19297	-0.584963	-	A0A1W0VU99_SORBI	0	0	0	0	0	Sspon.08G0004190-2C	Sh10_g015540	Sobic.010G221032.1.p	LOC_Os06g45570.1	Zm00001d046961_P001
Locus_10008_Transcript_1	55.83	38.22	51.54	26.01	no	0.115348	0.555261	14.57	5.79	39.11	63.06	yes	-1.42454	-3.44509	CH-Hydroponic	29.19	79.87	44.05	125.34	yes	-0.593668	-0.650121	54.7	56.6	35.38	70.52	no	0.628607	-0.31723	CH	A0A2S3H1L2_9POAL	GO:0005739; GO:0009055; GO:0051536	K22071	AT3G07480.1	0	2Fe-2S ferredoxin-like superfamily protein	Sspon.02G0010260-1T	Sh02_g017820	Sobic.002G263100.2.p	LOC_Os09g33950.1	Zm00001d006119_P001
Locus_10008_Transcript_2	78.7	45	52.97	36.02	no	0.571188	0.321127	19.84	9.98	36.67	67.21	yes	-0.886188	-2.75156	CH-Hydroponic	30.5	95.66	47.97	119.95	yes	-0.653323	-0.326445	55.7	69.29	40.84	65.64	no	0.447694	0.0780719	CH	A0A2S3H1L2_9POAL	GO:0005739; GO:0009055; GO:0051536	K22071	AT3G07480.1	0	2Fe-2S ferredoxin-like superfamily protein	Sspon.02G0010260-1T	Sh02_g017820	Sobic.002G263100.2.p	LOC_Os09g33950.1	Zm00001d006119_P001
Locus_10009_Transcript_1	42.73	66.78	42.66	82.42	no	0.00236535	-0.303578	26.62	23.89	36.26	104.88	no	-0.445868	-2.13426	-	60.1	110.53	40.86	89.73	yes	0.556676	0.300776	105.89	117.65	25.69	86.14	yes	2.04329	0.449746	both	A0A1D6LNL8_MAIZE	GO:0000209; GO:0005524; GO:0005634; GO:0019788; GO:0045116; GO:0061631	K10579	AT4G36800.2	RCE1	RUB1 conjugating enzyme 1	Sspon.08G0002160-4D	Sh04_g021140	Sobic.010G251000.1.p	LOC_Os10g11260.1	Zm00001d036481_P001
Locus_10009_Transcript_2	38.58	47.81	52.03	65.89	yes	-0.431491	-0.462747	24.52	23.72	27.7	93.1	no	-0.175927	-1.97268	CH	50.07	93.52	33.34	83.56	no	0.586692	0.162462	102.35	118.4	25.91	64.15	yes	1.98193	0.884148	SP-Hydroponic	A0A2S3GXY4_9POAL	GO:0005524; GO:0016740	K10579	AT4G36800.2	RCE1	RUB1 conjugating enzyme 1	Sspon.08G0002160-4D	Sh04_g021140	Sobic.010G251000.1.p	LOC_Os10g11260.1	Zm00001d036481_P001
Locus_1001_Transcript_1	385.62	421.67	416.9	650.58	no	-0.112521	-0.625612	637.62	423.48	1222.61	334.12	no	-0.939195	0.341927	-	1756.35	315.33	1201.16	363.48	no	0.548152	-0.205014	278.64	174.54	1021.16	466.63	yes	-1.87373	-1.41872	CH-Hydroponic	A0A0A9QR58_ARUDO	0	0	0	0	0	0	0	0	0	0
Locus_10010_Transcript_1	22.16	22.52	23.38	20.47	no	-0.077317	0.137696	2.98	4.43	5.92	18.81	yes	-0.990285	-2.08612	CH-Hydroponic	24.9	13.85	22.81	15.17	no	0.126479	-0.131335	13.39	13.86	6.51	12.47	no	1.04043	0.152466	-	A0A194YLZ2_SORBI	GO:0005634	0	AT3G48050.2	0	BAH domain ;TFIIS helical bundle-like domain	Sspon.08G0000310-1P	Sh10_g019280	Sobic.010G278200.1.p	LOC_Os06g42490.1	Zm00001d014890_P001
Locus_10011_Transcript_1	17.51	11.41	12.82	9.34	no	0.449783	0.288804	0.001	0.001	6.79	7.74	yes	-12.7292	-12.9181	CH-Hydroponic	8.8	18.61	8.99	46.48	no	-0.0308176	-1.32053	3.04	6.47	3.26	6.79	no	-0.100801	-0.0696459	-	C5WR92_SORBI	GO:0005737; GO:0005794	0	AT4G31360.1	0	selenium binding	Sspon.03G0012600-2B	Sh01_g044610	Sobic.001G158000.1.p	LOC_Os11g47770.1	Zm00001d023692_P001
Locus_10020_Transcript_1	0.001	27.29	0.001	0.44	no	0	5.95473	0.001	0.001	0.001	0.001	no	0	0	-	5.69	13.33	0.23	0.001	yes	4.62872	13.7024	0.001	0.001	0.001	0.001	no	0	0	SP	A0A481S2H0_WHEAT	GO:0003746; GO:0005525	K03231	AT1G35550.1	0	elongation factor Tu C-terminal domain-containing protein	Sspon.07G0009240-2P	Sh09_g008950	Sobic.010G182200.2.p	LOC_Os03g08010.1	Zm00001d037905_P020
Locus_10022_Transcript_1	0.001	1.82	7.5	13.34	yes	-12.8727	-2.87375	0.001	0.001	0.001	2.74	no	0	-11.42	CH	0.38	1.26	2.05	0.66	no	-2.43155	0.932886	2.43	3.1	0.001	4.65	no	11.2467	-0.584963	-	K3Y7P8_SETIT	GO:0004370; GO:0019563	K00864	AT1G80460.2	0	Actin-like ATPase superfamily protein	Sspon.05G0002420-3D	0	Sobic.006G239800.1.p	LOC_Os04g55410.1	Zm00001d002085_P001
Locus_10022_Transcript_3	3.65	9.12	7.42	16.4	yes	-1.02352	-0.84659	0.001	0.001	0.001	2.99	no	0	-11.5459	CH	5.79	1.93	6.61	1.43	no	-0.191087	0.432586	1.59	2.7	0.001	4.72	no	10.6348	-0.805827	-	B6TZ71_MAIZE	GO:0002237; GO:0004370; GO:0005524; GO:0005739; GO:0005829; GO:0006071; GO:0006641; GO:0010188; GO:0016310; GO:0016773; GO:0019563; GO:0042742; GO:0046167; GO:0080167	K00864	AT1G80460.2	0	Actin-like ATPase superfamily protein	Sspon.05G0002420-3D	0	Sobic.006G239800.1.p	LOC_Os04g55410.1	Zm00001d002085_P001
Locus_10022_Transcript_7	2.37	9.33	9.89	29.69	yes	-2.06108	-1.67003	0.001	0.001	0.001	4.85	no	0	-12.2438	CH	4.56	0.67	5.51	3.95	no	-0.273018	-2.55962	2.15	1.46	0.74	4.93	no	1.53874	-1.75562	-	B6TZ71_MAIZE	GO:0002237; GO:0004370; GO:0005524; GO:0005739; GO:0005829; GO:0006071; GO:0006641; GO:0010188; GO:0016310; GO:0016773; GO:0019563; GO:0042742; GO:0046167; GO:0080167	K00864	AT1G80460.2	0	Actin-like ATPase superfamily protein	Sspon.05G0002420-3D	0	Sobic.006G239800.1.p	LOC_Os04g55410.1	Zm00001d002085_P001
Locus_10025_Transcript_1	28.68	22.74	26.28	22.34	no	0.12608	0.0256031	2.51	1.38	1.75	12.22	no	0.520332	-3.1465	-	27.13	16.89	17.39	15.51	no	0.641631	0.122971	12.45	19	3.02	12.3	yes	2.04353	0.627341	SP-Hydroponic	C5YXL0_SORBI	GO:0016021	K16302	AT4G14240.1	0	CBS domain-containing protein with a domain of unknown function (DUF21)	Sspon.07G0010520-3C	Sh09_g009960	Sobic.009G128500.1.p	LOC_Os05g32850.1	Zm00001d038123_P002
Locus_10026_Transcript_1	36.6	35.93	56.77	37.31	no	-0.633285	-0.0543734	1.25	2.56	5.51	27.56	yes	-2.14012	-3.42836	CH-Hydroponic	41.95	30.83	31.35	27.56	no	0.420205	0.161759	12.19	19.46	2.42	25.57	no	2.33262	-0.39394	-	C5Z846_SORBI	GO:0004066; GO:0005524; GO:0005829; GO:0006529; GO:0006541	K01953	AT5G10240.1	ASN3	asparagine synthetase 3	Sspon.08G0010330-1A	Sh10_g009570	Sobic.010G110000.1.p	LOC_Os06g15420.1	Zm00001d045675_P003
Locus_1003_Transcript_1	56.46	19.85	96.71	18.37	no	-0.776436	0.111787	18.59	13.09	37.57	44.18	yes	-1.01505	-1.75493	CH-Hydroponic	30.6	32.99	29.54	34.8	no	0.0508618	-0.0770585	5.58	5.16	37.44	48.96	yes	-2.74624	-3.24616	CH-Hydroponic	D7PPJ0_ORYSI	GO:0008270; GO:0016491	K18857	AT1G77120.1	ADH,ADH1,ATADH,ATADH1	alcohol dehydrogenase 1	Sspon.05G0016040-3C	Sh01_g007510	Sobic.001G097600.2.p	LOC_Os11g10480.1	Zm00001d033931_P002
Locus_1003_Transcript_3	66.62	21.38	71.39	34.7	no	-0.0997666	-0.698674	26.96	23.19	26.62	12.34	no	0.0183099	0.91016	-	13.66	13.89	21.32	20.01	yes	-0.64225	-0.526675	6.06	4.39	32.47	7.35	no	-2.42172	-0.743523	CH	C5Y1X4_SORBI	GO:0004024; GO:0005829; GO:0008270; GO:0046294; GO:0051903	K18857	AT1G77120.1	ADH,ADH1,ATADH,ATADH1	alcohol dehydrogenase 1	Sspon.05G0034560-1T	Sh05_g005920	Sobic.005G103300.1.p	LOC_Os11g10510.1	Zm00001d049059_P001
Locus_1003_Transcript_4	83.89	26.78	127.17	26.74	no	-0.600188	0.0021565	22.21	15.62	47.02	51.69	yes	-1.08207	-1.72649	CH-Hydroponic	47.74	42.67	36.38	41.13	no	0.392053	0.053031	4.37	5.68	35.43	51.16	yes	-3.01927	-3.17105	CH-Hydroponic	Q43264_MAIZE	GO:0004022; GO:0004024; GO:0005829; GO:0008270; GO:0034059; GO:0046294; GO:0051903	K18857	AT1G77120.1	ADH,ADH1,ATADH,ATADH1	alcohol dehydrogenase 1	Sspon.05G0016040-4D	Sh01_g007510	Sobic.001G097600.2.p	LOC_Os11g10480.1	Zm00001d033931_P002
Locus_1003_Transcript_5	69.64	20.69	105.77	21.8	no	-0.602942	-0.0753945	21.45	16.28	51.31	51.68	yes	-1.25826	-1.66651	CH-Hydroponic	43.38	42.69	29.26	44.21	no	0.5681	-0.0504746	4.85	6.96	38.51	50.54	yes	-2.98918	-2.86027	CH-Hydroponic	Q43264_MAIZE	GO:0004022; GO:0004024; GO:0005829; GO:0008270; GO:0034059; GO:0046294; GO:0051903	K18857	AT1G77120.1	ADH,ADH1,ATADH,ATADH1	alcohol dehydrogenase 1	Sspon.05G0016040-4D	Sh01_g007510	Sobic.001G097600.2.p	LOC_Os11g10480.1	Zm00001d033931_P002
Locus_1003_Transcript_6	68.68	18.68	71.52	39.76	no	-0.0584567	-1.08982	36.7	32.56	37.52	7.65	no	-0.0318798	2.08957	-	12.21	19.37	20.26	22.78	no	-0.730571	-0.233944	9.22	3.92	41.09	10.6	yes	-2.15595	-1.43514	CH-Hydroponic	C5Y1X4_SORBI	GO:0004024; GO:0005829; GO:0008270; GO:0046294; GO:0051903	K18857	AT1G77120.1	ADH,ADH1,ATADH,ATADH1	alcohol dehydrogenase 1	Sspon.05G0034560-1T	Sh05_g005920	Sobic.005G103300.1.p	LOC_Os11g10510.1	Zm00001d049059_P001
Locus_1003_Transcript_7	68.35	25.1	100.17	23.78	no	-0.551437	0.0779386	22.5	19.28	43.71	49.37	yes	-0.958038	-1.35653	CH-Hydroponic	54.81	46.55	28.49	46.01	no	0.943984	0.0168337	7.92	5	44.2	46.95	yes	-2.48047	-3.23113	CH-Hydroponic	A0A2D0UB53_9POAL	GO:0008270; GO:0016491	K18857	AT1G77120.1	ADH,ADH1,ATADH,ATADH1	alcohol dehydrogenase 1	Sspon.05G0016040-4D	Sh01_g007510	Sobic.001G097600.2.p	LOC_Os11g10480.1	Zm00001d033931_P002
Locus_1003_Transcript_8	91.21	25.61	82.18	51.88	no	0.150405	-1.01847	77.53	54.96	69.44	18.01	no	0.158988	1.60958	-	17.36	22.67	32.02	28.93	yes	-0.883206	-0.351782	10.53	7.75	61.67	10.9	no	-2.55006	-0.49206	CH	C5Y1X4_SORBI	GO:0004024; GO:0005829; GO:0008270; GO:0046294; GO:0051903	K18857	AT1G77120.1	ADH,ADH1,ATADH,ATADH1	alcohol dehydrogenase 1	Sspon.05G0034560-1T	Sh05_g005920	Sobic.005G103300.1.p	LOC_Os11g10510.1	Zm00001d049059_P001
Locus_1003_Transcript_9	74.11	14.75	115.39	24.11	yes	-0.638778	-0.708917	22.5	14.78	54.35	51.39	yes	-1.27236	-1.79784	both	37.31	38.43	32.11	44.21	no	0.21654	-0.20214	6.13	4.13	34.57	55.1	yes	-2.49556	-3.73784	CH-Hydroponic	Q43264_MAIZE	GO:0004022; GO:0004024; GO:0005829; GO:0008270; GO:0034059; GO:0046294; GO:0051903	K18857	AT1G77120.1	ADH,ADH1,ATADH,ATADH1	alcohol dehydrogenase 1	Sspon.05G0016040-4D	Sh01_g007510	Sobic.001G097600.2.p	LOC_Os11g10480.1	Zm00001d033931_P002
Locus_10030_Transcript_1	2.49	70.37	2.03	0.001	no	0.294666	16.1027	10.4	8.84	0.001	0.001	yes	13.3443	13.1098	SP-Hydroponic	20.03	16.91	7.93	3.9	yes	1.33677	2.11633	1.8	0.001	0.001	1.15	no	10.8138	-10.1674	SP	C5YSV2_SORBI	GO:0005576; GO:0006952	0	AT4G11650.1	ATOSM34,OSM34	osmotin 34	Sspon.02G0032190-2B	Sh_240G18_g000010	Sobic.008G183300.1.p	LOC_Os12g43440.1	Zm00001d031158_P001
Locus_10030_Transcript_2	3.4	44.34	0.001	0.68	yes	11.7313	6.02693	10.43	6.21	0.001	0.001	yes	13.3485	12.6004	SP	13.21	12.64	3.57	0.001	yes	1.88763	13.6257	1.06	0.001	0.001	1.35	no	10.0498	-10.3987	SP	C5YSV2_SORBI	GO:0005576; GO:0006952	0	AT4G11650.1	ATOSM34,OSM34	osmotin 34	Sspon.02G0032190-2B	Sh06_g020720	Sobic.008G183300.1.p	LOC_Os12g43440.1	Zm00001d031158_P001
Locus_10030_Transcript_3	2.84	105.62	1.98	0.001	no	0.52039	16.6885	20.29	14.67	0.001	1.99	yes	14.3085	2.88203	SP-Hydroponic	26.7	21.99	3.87	0.95	yes	2.78643	4.53278	0.88	0.75	0.001	1.12	no	9.78136	-0.578536	SP	C5YSV2_SORBI	GO:0005576; GO:0006952	0	AT4G11650.1	ATOSM34,OSM34	osmotin 34	Sspon.02G0032190-2B	Sh_240G18_g000010	Sobic.008G183300.1.p	LOC_Os12g43440.1	Zm00001d031158_P001
Locus_10031_Transcript_1	12.06	53.39	16.04	76.94	yes	-0.411444	-0.527164	0.001	0.001	0.35	1.73	no	-8.45121	-10.7566	CH	22.67	0.61	37.99	8.07	yes	-0.744835	-3.72569	0.12	0.4	0.1	0.9	no	0.263034	-1.16993	CH	A0A1B6PD09_SORBI	GO:0003989; GO:0005524; GO:0006633; GO:0046872; GO:2001295	K11262	AT1G36160.2	ACC1,AT-ACC1,EMB22,GK,PAS3	acetyl-CoA carboxylase 1	Sspon.01G0042470-1B	Sh06_g001720	Sobic.008G114300.2.p	LOC_Os10g21910.1	Zm00001d014294_P001
Locus_10033_Transcript_1	7.09	5.19	5.4	7.46	no	0.392826	-0.523441	2.53	3.39	9.16	15.22	yes	-1.85621	-2.16661	CH-Hydroponic	4.45	11.81	3.51	11.44	no	0.342334	0.0459219	13.46	13.09	7.58	11.78	no	0.828409	0.152126	-	A0A1B6PMS0_SORBI	GO:0005737; GO:0046872	0	AT1G01930.1	0	zinc finger protein-related	Sspon.05G0005000-1A	Sh03_g022380	Sobic.006G186400.2.p	LOC_Os04g48520.1	Zm00001d002603_P001
Locus_10035_Transcript_1	12.28	16.36	19.37	53.11	yes	-0.657513	-1.69881	7.76	3.96	17.23	13.39	yes	-1.15079	-1.75758	both	8.84	7.99	9.74	17.77	no	-0.139875	-1.15318	23.96	16.73	7.61	14.09	no	1.65466	0.247766	-	C5YAV9_SORBI	GO:0016021	0	AT5G40640.1	0	0	Sspon.04G0008960-3P	Sh04_g013940	Sobic.006G125400.1.p	LOC_Os04g40700.4	Zm00001d003262_P005
Locus_10037_Transcript_1	21.48	24.31	15.98	17.65	yes	0.426727	0.461882	4.21	2.79	13.96	22.18	yes	-1.72941	-2.99092	SP	25.97	32.27	16.72	34.45	no	0.635271	-0.0943104	19.9	25.65	6.58	16.33	yes	1.59661	0.651434	SP-Hydroponic	C5Y8Z7_SORBI	GO:0004315; GO:0006633; GO:0009507; GO:0033818	K00648	AT1G62640.2	KAS III	3-ketoacyl-acyl carrier protein synthase III	Sspon.05G0036970-1D	Sh06_g017140	Sobic.006G237000.1.p	LOC_Os04g55060.1	Zm00001d002103_P003
Locus_10039_Transcript_1	3.95	4.28	0.001	0.001	yes	11.9476	12.0634	1.18	0.001	8.5	11.3	no	-2.84868	-13.464	SP	1.79	9.66	3.38	13.13	no	-0.917064	-0.442772	0.001	2.43	4.89	9.11	no	-12.2556	-1.90649	-	A0A1D6G7I5_MAIZE	GO:0010256; GO:0016021	0	AT4G24310.1	0	Protein of unknown function (DUF679)	Sspon.07G0007630-2P	0	Sobic.003G378500.1.p	LOC_Os01g65992.1	Zm00001d012217_P001
Locus_1004_Transcript_1	25.4	69.09	34.06	99.18	yes	-0.42325	-0.521572	4.14	4.51	2.93	14.1	no	0.49873	-1.6445	CH	44.42	16.86	22.85	12.66	yes	0.959015	0.413327	8.75	11.73	2.81	13.97	no	1.63871	-0.252129	SP	A0A1B6P8R4_SORBI	GO:0003677; GO:0006355	0	AT5G64060.1	anac103,NAC103	NAC domain containing protein 103	Sspon.07G0007590-1A	Sh03_g028200	Sobic.009G143700.2.p	LOC_Os05g35170.2	Zm00001d038227_P002
Locus_1004_Transcript_2	28.18	58.81	25.1	80.48	no	0.166984	-0.452569	2.11	2.28	2.08	9.2	no	0.0206595	-2.0126	-	37.92	14.78	23.59	8.18	yes	0.684784	0.853474	5.82	8.12	2.59	9.21	no	1.16807	-0.181721	SP	A0A1B6P8R4_SORBI	GO:0003677; GO:0006355	0	AT5G64060.1	anac103,NAC103	NAC domain containing protein 103	Sspon.07G0007590-1A	Sh03_g028200	Sobic.009G143700.2.p	LOC_Os05g35170.2	Zm00001d038227_P002
Locus_1004_Transcript_3	25.97	64.44	23.45	91.58	no	0.147258	-0.507076	1.83	3.26	3.63	9.79	no	-0.988126	-1.58644	-	45.41	15.6	26.41	9.01	yes	0.781926	0.791947	8.43	9.07	3.04	11.9	no	1.47146	-0.391787	SP	A0A1B6P8R4_SORBI	GO:0003677; GO:0006355	0	AT5G64060.1	anac103,NAC103	NAC domain containing protein 103	Sspon.07G0007590-1A	Sh03_g028200	Sobic.009G143700.2.p	LOC_Os05g35170.2	Zm00001d038227_P002
Locus_1004_Transcript_4	33.33	74.51	29.41	94.02	no	0.180515	-0.335534	4.21	3.19	5.89	14.46	no	-0.484447	-2.18044	-	45.78	21.56	27.05	14.47	yes	0.759089	0.575292	9.54	13.07	3.79	14.85	no	1.33179	-0.184204	SP	A0A1B6P8R4_SORBI	GO:0003677; GO:0006355	0	AT5G64060.1	anac103,NAC103	NAC domain containing protein 103	Sspon.07G0007590-1A	Sh03_g028200	Sobic.009G143700.2.p	LOC_Os05g35170.2	Zm00001d038227_P002
Locus_1004_Transcript_5	27.31	64.66	26.31	84.46	no	0.0538181	-0.385395	2.88	4.72	3.58	10.88	no	-0.313891	-1.20482	-	40.38	16.06	25.14	11.6	yes	0.683656	0.469347	8.31	8.01	1.69	12.01	no	2.29783	-0.584362	SP	A0A1B6P8R4_SORBI	GO:0003677; GO:0006355	0	AT5G64060.1	anac103,NAC103	NAC domain containing protein 103	Sspon.07G0007590-1A	Sh03_g028200	Sobic.009G143700.2.p	LOC_Os05g35170.2	Zm00001d038227_P002
Locus_10040_Transcript_1	4.32	14.07	7.91	68.64	yes	-0.872646	-2.28643	1.4	0.001	3.81	3.86	no	-1.44436	-11.9144	CH	4	4	4.47	10.61	no	-0.160275	-1.40735	2.56	3.27	1.83	9.8	no	0.4843	-1.58349	-	K3Y7T2_SETIT	0	0	AT3G02070.1	0	Cysteine proteinases superfamily protein	Sspon.05G0026070-3D	Sh04_g026690	Sobic.006G062800.1.p	LOC_Os04g32970.1	Zm00001d025307_P001
Locus_10041_Transcript_1	14.92	2.92	14.8	4.19	no	0.0116504	-0.520982	4.27	6.78	4.5	1.46	no	-0.0756889	2.21532	-	15	24.51	3.65	5.14	yes	2.03899	2.25353	4.32	5.15	2.59	2.21	no	0.738079	1.22053	SP	A0A059PZF4_9POAL	GO:0003924; GO:0005525; GO:0005634; GO:0006913; GO:0015031	K07936	AT5G55190.1	ATRAN3,RAN3	RAN GTPase 3	Sspon.08G0026320-2D	Sh10_g012600	Sobic.010G182700.1.p	LOC_Os06g39875.1	Zm00001d011474_P001
Locus_10041_Transcript_2	17.21	4.14	12.64	3.57	no	0.445251	0.213707	3.49	2.08	3.79	1.44	no	-0.118971	0.530515	-	12.48	24.76	3.44	4.36	yes	1.85914	2.50561	5.09	5.06	1.82	1.08	no	1.48373	2.22811	SP	A0A059PZF4_9POAL	GO:0003924; GO:0005525; GO:0005634; GO:0006913; GO:0015031	K07936	AT5G55190.1	ATRAN3,RAN3	RAN GTPase 3	Sspon.08G0026340-1C	Sh10_g012600	Sobic.010G182700.1.p	LOC_Os06g39875.1	Zm00001d011474_P001
Locus_10043_Transcript_1	8.58	3.65	10.92	4.19	no	-0.347923	-0.199054	1	1.19	1.21	23.35	no	-0.275007	-4.29439	-	4.05	11.39	10.13	12.49	no	-1.32264	-0.133006	37.66	29.64	0.69	19.65	yes	5.77029	0.593016	SP-Hydroponic	A0A1B6PHY0_SORBI	GO:0005615; GO:0009690; GO:0019139; GO:0071949	K00279	AT5G21482.1	ATCKX5,CKX7	cytokinin oxidase 7	Sspon.06G0021390-2C	Sh03_g022570	Sobic.007G151400.1.p	LOC_Os08g35860.1	Zm00001d032046_P003
Locus_10044_Transcript_1	18.16	30.91	20.14	34.18	no	-0.149299	-0.145079	14.01	14.06	78.67	82.04	yes	-2.48936	-2.54473	CH-Hydroponic	13.45	66.24	16.65	77.06	no	-0.307916	-0.21828	34.94	38.13	45.29	72.05	no	-0.374313	-0.918072	-	A0A2S3H4U2_9POAL	GO:0003735; GO:0005840; GO:0006412	K02891	AT3G05560.3	0	Ribosomal L22e protein family	Sspon.01G0009440-3P	Sh02_g030780	Sobic.002G414700.1.p	LOC_Os03g22340.1	Zm00001d022463_P001
Locus_10044_Transcript_2	9.75	25.3	16.75	23.33	no	-0.780687	0.116951	19.37	20.77	82.88	84.24	yes	-2.0972	-2.02	CH-Hydroponic	13.5	49.42	12.99	83.59	no	0.055558	-0.758235	22.74	47.4	63.17	54.07	no	-1.47401	-0.189941	-	A0A2S3H4U2_9POAL	GO:0003735; GO:0005840; GO:0006412	K02891	AT3G05560.3	0	Ribosomal L22e protein family	Sspon.01G0009440-3C	Sh02_g030780	Sobic.002G414700.1.p	LOC_Os03g22340.1	Zm00001d022463_P001
Locus_10044_Transcript_3	26.54	37.21	23.83	39.32	no	0.155389	-0.0795729	24.37	15.69	86.93	95.88	yes	-1.83475	-2.61138	CH-Hydroponic	17.52	72.08	18.66	86.14	no	-0.0909462	-0.257084	27.2	38.14	69.93	72.53	yes	-1.3623	-0.927273	CH-Hydroponic	A0A2S3H4U2_9POAL	GO:0003735; GO:0005840; GO:0006412	K02891	AT3G05560.3	0	Ribosomal L22e protein family	Sspon.01G0009440-3C	Sh02_g030780	Sobic.002G414700.1.p	LOC_Os03g22340.1	Zm00001d022463_P001
Locus_10044_Transcript_4	26.37	40.6	37.02	66.44	yes	-0.489407	-0.710572	28.41	22.3	101.56	114.38	yes	-1.83786	-2.35872	both	24.05	80.46	18.56	103.11	no	0.37384	-0.357841	31.37	43.39	71.23	76.1	yes	-1.1831	-0.810534	CH-Hydroponic	A0A2S3H4U2_9POAL	GO:0003735; GO:0005840; GO:0006412	K02891	AT3G05560.3	0	Ribosomal L22e protein family	Sspon.01G0009440-3C	Sh02_g030780	Sobic.002G414700.1.p	LOC_Os03g22340.1	Zm00001d022463_P001
Locus_10045_Transcript_1	42.3	35.77	29.84	30.31	no	0.50341	0.238956	8.92	5.58	15.32	31.24	yes	-0.780301	-2.48506	CH-Hydroponic	33.9	39.22	21.43	42.21	no	0.661653	-0.105995	46.32	34.59	15.55	29.4	no	1.57472	0.234539	-	C5YWK0_SORBI	GO:0005347; GO:0005739; GO:0005774; GO:0009060; GO:0009536; GO:0015217; GO:0016021; GO:0080122	K14684	AT4G01100.1	ADNT1	adenine nucleotide transporter 1	Sspon.07G0001030-1A	Sh09_g019980	Sobic.009G249500.1.p	LOC_Os05g50840.1	Zm00001d011226_P002
Locus_10045_Transcript_2	37.81	35.77	34.1	32.58	no	0.148996	0.134764	9.81	5.84	19.76	34.91	yes	-1.01026	-2.5796	CH-Hydroponic	30.68	38.93	17.67	41.62	no	0.795996	-0.0963946	36.3	29.97	17.87	28.71	no	1.02243	0.0619658	-	C5YWK0_SORBI	GO:0005347; GO:0005739; GO:0005774; GO:0009060; GO:0009536; GO:0015217; GO:0016021; GO:0080122	K14684	AT4G01100.1	ADNT1	adenine nucleotide transporter 1	Sspon.07G0001030-1A	Sh09_g019980	Sobic.009G249500.1.p	LOC_Os05g50840.1	Zm00001d011226_P002
Locus_10046_Transcript_1	140.21	52.99	62.25	39.04	yes	1.17144	0.440767	1.85	0.94	2.87	29.04	no	-0.633525	-4.94924	SP	82.47	63.2	79.66	69.65	no	0.0500139	-0.140199	1.93	28.15	1.65	26.24	no	0.226135	0.101367	-	C5Y567_SORBI	GO:0005524; GO:0005856	K10355	AT5G09810.1	ACT7	actin 7	Sspon.05G0018830-2B	Sh08_g003640	Sobic.005G047100.1.p	LOC_Os11g06390.6	Zm00001d053177_P004
Locus_10046_Transcript_2	148.95	50.67	49.21	32.76	yes	1.5978	0.629196	0.77	0.001	2.33	24.75	no	-1.5974	-14.5951	SP	98.62	70.84	72.2	45.85	yes	0.449881	0.627642	3.13	27.42	2.95	12.78	no	0.0854477	1.10134	SP	C5Y567_SORBI	GO:0005524; GO:0005856	K10355	AT5G09810.1	ACT7	actin 7	Sspon.05G0018830-2B	Sh08_g003640	Sobic.005G047100.1.p	LOC_Os11g06390.6	Zm00001d053177_P004
Locus_10047_Transcript_1	14.93	5.38	8.06	1.37	yes	0.889362	1.97343	4.81	1.82	0.4	6.31	no	3.58796	-1.7937	SP	11.97	7.33	13.83	6.32	no	-0.208378	0.213889	14.61	14.47	1.37	2.03	yes	3.41471	2.83351	SP-Hydroponic	C5XTV6_SORBI	GO:0000976; GO:0003700; GO:0005634; GO:0043565; GO:0045893	0	AT4G34590.1	0	G-box binding factor 6	Sspon.04G0029210-3D	Sh04_g001960	Sobic.004G031100.1.p	LOC_Os02g03960.1	Zm00001d015153_P001
Locus_10047_Transcript_2	14.81	4.71	7.2	0.85	yes	1.0405	2.47019	4.95	3.08	1.56	5.02	no	1.66588	-0.704757	SP	10.8	6.4	10.96	6.08	no	-0.0212165	0.0740006	15.16	9.79	1.57	2.34	yes	3.27143	2.0648	SP-Hydroponic	C5XTV6_SORBI	GO:0000976; GO:0003700; GO:0005634; GO:0043565; GO:0045893	0	AT4G34590.1	0	G-box binding factor 6	Sspon.04G0029210-3D	Sh04_g001960	Sobic.004G031100.1.p	LOC_Os02g03960.1	Zm00001d015153_P001
Locus_10047_Transcript_3	16.35	3.72	8.21	0.67	yes	0.993837	2.47307	2.58	2.56	1.17	3.83	no	1.14086	-0.581201	SP	11.1	7.34	13.23	4.23	no	-0.253253	0.795122	14.09	9.99	1.79	3.66	yes	2.97664	1.44864	SP-Hydroponic	C5XTV6_SORBI	GO:0000976; GO:0003700; GO:0005634; GO:0043565; GO:0045893	0	AT4G34590.1	0	G-box binding factor 6	Sspon.04G0029210-3D	Sh04_g001960	Sobic.004G031100.1.p	LOC_Os02g03960.1	Zm00001d015153_P001
Locus_10047_Transcript_4	14.12	2.75	12.81	1.86	no	0.14047	0.564129	4.53	2.31	1.17	4.15	no	1.953	-0.845218	-	10.49	6.55	16.47	6.94	no	-0.650826	-0.0834408	16.76	9.36	3.14	2.34	yes	2.41619	2	SP-Hydroponic	C5XTV6_SORBI	GO:0000976; GO:0003700; GO:0005634; GO:0043565; GO:0045893	0	AT4G34590.1	0	G-box binding factor 6	Sspon.04G0029210-3D	Sh04_g001960	Sobic.004G031100.1.p	LOC_Os02g03960.1	Zm00001d015153_P001
Locus_10049_Transcript_1	43.62	18.69	42.77	15.23	no	0.0283906	0.295351	6.34	2.67	21.58	49.68	yes	-1.76714	-4.21775	CH-Hydroponic	25.94	66.06	16.54	65.93	no	0.649219	0.00284189	26.73	43.96	14.75	42.22	no	0.857745	0.0582648	-	C0PDC0_MAIZE	GO:0000387; GO:0005681; GO:0005829	K11088	AT1G20580.1	0	Small nuclear ribonucleoprotein family protein	Sspon.01G0006450-3C	Sh01_g035690	Sobic.004G002350.1.p	LOC_Os02g01250.1	Zm00001d047962_P001
Locus_10049_Transcript_2	50.2	27.38	47.85	19.99	no	0.0691684	0.453844	7.51	7.46	15.09	58.45	yes	-1.00671	-2.96996	CH-Hydroponic	27.91	69.68	22.61	80.07	no	0.303821	-0.200517	37.51	53.49	14.77	38.18	yes	1.34461	0.486452	SP-Hydroponic	C0PDC0_MAIZE	GO:0000387; GO:0005681; GO:0005829	K11088	AT1G20580.1	0	Small nuclear ribonucleoprotein family protein	Sspon.01G0006450-3C	Sh01_g035690	Sobic.004G002350.1.p	LOC_Os02g01250.1	Zm00001d047962_P001
Locus_1005_Transcript_1	45.04	55.77	40.97	32.73	no	0.136639	0.768876	2.12	0.56	3.4	2.91	no	-0.68147	-2.37752	-	13.33	13.7	10.05	5.1	yes	0.407481	1.42561	5.15	1.95	0.98	2.19	no	2.39372	-0.167457	SP	C5XDV5_SORBI	GO:0004190	K22683	AT3G59080.1	0	Eukaryotic aspartyl protease family protein	Sspon.02G0034190-1B	Sh02_g027060	Sobic.002G367900.1.p	LOC_Os02g21040.1	Zm00001d006330_P001
Locus_1005_Transcript_2	21.03	36.88	24.25	27.25	no	-0.205536	0.436582	0.001	0.001	0.001	0.001	no	0	0	-	10.52	3.66	6.11	0.81	yes	0.78389	2.17585	0.5	0.43	0.43	1.92	no	0.217591	-2.1587	SP	C5XDV5_SORBI	GO:0004190	K22683	AT3G59080.1	0	Eukaryotic aspartyl protease family protein	Sspon.02G0034190-2C	Sh02_g027060	Sobic.002G367900.1.p	LOC_Os02g21040.1	Zm00001d006330_P001
Locus_10054_Transcript_1	70.54	102.27	49.85	81.52	yes	0.500848	0.327157	11.53	6.72	32.43	69.32	yes	-1.49194	-3.36674	SP	80.24	81.04	51.76	66.85	yes	0.632484	0.277707	42.64	57.76	22.94	54.44	no	0.894342	0.0854037	SP	C5XXS0_SORBI	GO:0000287; GO:0004775; GO:0004776; GO:0005507; GO:0005524; GO:0005739; GO:0006099; GO:0006104; GO:0042709; GO:0046686	K01900	AT2G20420.1	0	ATP citrate lyase (ACL) family protein	Sspon.04G0008180-1P	Sh04_g015250	Sobic.004G218600.1.p	LOC_Os02g40830.1	Zm00001d017258_P007
Locus_10056_Transcript_1	12.95	25.93	16.84	27.13	no	-0.37894	-0.0652668	4.17	4.07	6.17	12.51	no	-0.565223	-1.61998	-	18.6	32.88	10.59	19.45	yes	0.8126	0.75744	5.07	9.02	9.48	12.36	no	-0.902901	-0.454479	SP	C5YLT8_SORBI	0	K09705	AT1G19130.1	0	K09705 - hypothetical protein (K09705) (1 of 1)	Sspon.06G0005130-2B	Sh07_g011010	Sobic.007G148800.1.p	LOC_Os08g35480.1	Zm00001d032073_P001
Locus_10056_Transcript_2	17.64	28.41	12.53	34.56	no	0.493464	-0.282704	4.85	3.71	10.65	15.7	yes	-1.1348	-2.08127	CH-Hydroponic	16.98	35.5	13.51	20.26	no	0.329809	0.809185	9.26	12.9	6.13	10.21	no	0.595125	0.337388	-	C5YLT8_SORBI	0	K09705	AT1G19130.1	0	K09705 - hypothetical protein (K09705) (1 of 1)	Sspon.06G0005130-2B	Sh07_g011010	Sobic.007G148800.1.p	LOC_Os08g35480.1	Zm00001d032073_P001
Locus_10056_Transcript_3	16.08	25.29	20.07	38.15	no	-0.319773	-0.593116	4.63	5.12	12.54	16.33	yes	-1.43745	-1.67331	CH-Hydroponic	19.21	30.51	19.12	24.75	no	0.006775	0.301854	9.23	9.9	7.56	18.96	no	0.287944	-0.937459	-	C5YLT8_SORBI	0	K09705	AT1G19130.1	0	K09705 - hypothetical protein (K09705) (1 of 1)	Sspon.06G0005130-2B	Sh07_g011010	Sobic.007G148800.1.p	LOC_Os08g35480.1	Zm00001d032073_P001
Locus_10057_Transcript_1	9.98	7.34	10.01	3.61	no	-0.00433025	1.02378	4.03	1.71	3.64	15.8	no	0.146841	-3.20786	-	7.21	11.64	5.08	14.55	no	0.505171	-0.321928	14.67	16.65	6.29	7.58	yes	1.22174	1.13525	SP-Hydroponic	C5XMC7_SORBI	GO:0005739; GO:0008808; GO:0016020; GO:0030145; GO:0032049; GO:0046474	K08744	AT4G04870.1	CLS	cardiolipin synthase	Sspon.03G0040530-1C	Sh03_g023580	Sobic.003G321900.1.p	LOC_Os01g57930.1	Zm00001d043228_P001
Locus_1006_Transcript_1	12.54	34.87	10.99	70.39	no	0.190346	-1.01338	5.83	6.39	12.66	22.11	yes	-1.11871	-1.79081	CH-Hydroponic	21.2	18.3	10.44	13.8	yes	1.02194	0.407175	2.55	4.83	5.59	23.16	no	-1.13235	-2.26154	SP	C5YYV7_SORBI	GO:0005315; GO:0009536; GO:0016021	0	AT2G38060.1	PHT4;2	phosphate transporter 4;2	Sspon.07G0006740-1A	Sh09_g012380	Sobic.009G157700.1.p	LOC_Os05g37820.1	Zm00001d010115_P004
Locus_10062_Transcript_1	26.32	31.76	22.01	29.43	no	0.258	0.109923	13.07	11.93	18.9	27.52	no	-0.532127	-1.20589	-	16.39	40.78	27.9	52.1	yes	-0.767449	-0.353422	49.21	39.18	14.06	29.05	no	1.80735	0.431579	CH	A0A1Z5RA11_SORBI	GO:0061630	K11982	AT5G56340.1	ATCRT1	RING/U-box superfamily protein	Sspon.06G0021370-2C	Sh09_g001270	Sobic.007G152101.1.p	LOC_Os08g36170.1	Zm00001d031741_P001
Locus_10063_Transcript_1	4.81	17.78	24.6	28.05	yes	-2.35455	-0.657745	0.001	0.001	0.001	0.001	no	0	0	CH	1.38	0.42	2.44	5.43	no	-0.822213	-3.69249	0.001	0.001	0.001	0.001	no	0	0	-	F2EE16_HORVV	GO:0003723; GO:0005524; GO:0006412; GO:0016887	K06158	AT1G64550.1	ATGCN3,GCN3	general control non-repressible 3	0	0	Sobic.004G353000.1.p	LOC_Os02g58020.1	Zm00001d018522_P003
Locus_10067_Transcript_1	15.65	18.39	12.2	9.06	no	0.359282	1.02134	3.46	2.06	8.34	19.01	yes	-1.26928	-3.20604	CH-Hydroponic	15.45	20.25	10.77	18.76	no	0.520589	0.110262	11.56	23.55	4.8	19.68	no	1.26804	0.258997	-	A0A1B6QGT2_SORBI	0	0	AT3G27090.1	0	DCD (Development and Cell Death) domain protein	Sspon.01G0033020-1P	Sh01_g000780	Sobic.001G009800.1.p	LOC_Os05g41930.3	Zm00001d034867_P001
Locus_10067_Transcript_3	20.58	21.39	11.01	17.11	no	0.902429	0.322097	4.53	4.04	10.74	27.19	yes	-1.24541	-2.75065	CH-Hydroponic	15.69	22.54	9.41	20.63	no	0.737579	0.127744	19.58	29.83	4.71	20.62	yes	2.05558	0.53272	SP-Hydroponic	A0A1B6QGT2_SORBI	0	0	AT3G27090.1	0	DCD (Development and Cell Death) domain protein	Sspon.01G0033020-1P	Sh01_g000780	Sobic.001G009800.1.p	LOC_Os05g41930.3	Zm00001d034867_P001
Locus_10068_Transcript_1	0.001	1.08	1.21	1.86	no	-10.2408	-0.784271	2.36	2.82	0.001	0.001	no	11.2046	11.4615	-	36.15	74.37	0.001	0.39	yes	15.1417	7.5751	0.72	0.61	0.001	0.92	no	9.49185	-0.592825	SP	K3XMX2_SETIT	GO:0000302; GO:0006457; GO:0009408; GO:0009651; GO:0042542; GO:0043621; GO:0051082; GO:0051259	K13993	AT1G53540.1	0	HSP20-like chaperones superfamily protein	Sspon.03G0019830-3D	Sh03_g005360	Sobic.003G082500.1.p	LOC_Os01g04340.1	Zm00001d039942_P001
Locus_10068_Transcript_2	0.001	2.66	0.8	1.83	no	-9.64386	0.539583	0.001	0.69	0.001	0.001	no	0	9.43045	-	23.06	55.36	0.48	0.001	yes	5.58621	15.7566	0.001	0.001	1.82	1.81	no	-10.8297	-10.8218	SP	K3XMX2_SETIT	GO:0000302; GO:0006457; GO:0009408; GO:0009651; GO:0042542; GO:0043621; GO:0051082; GO:0051259	K13993	AT1G53540.1	0	HSP20-like chaperones superfamily protein	Sspon.03G0019830-3D	Sh03_g005360	Sobic.003G082500.1.p	LOC_Os01g04340.1	Zm00001d039942_P001
Locus_10069_Transcript_1	1.95	5.45	2.72	9.01	no	-0.480133	-0.725271	14.47	6.54	20.74	9.59	no	-0.519351	-0.55224	-	2.27	0.63	2.87	2.62	no	-0.338358	-2.05614	4.24	1.55	11.42	14.7	yes	-1.42943	-3.24548	CH-Hydroponic	C5WPA1_SORBI	GO:0005886; GO:0008157; GO:0016021; GO:0019888; GO:0035304	0	AT5G60070.1	0	ankyrin repeat family protein	Sspon.01G0052150-1P	Sh01_g033210	Sobic.001G414400.1.p	LOC_Os03g17250.1	Zm00001d028680_P002
Locus_1007_Transcript_1	16.14	86.42	18.32	117.11	no	-0.182779	-0.438427	4.59	3.59	9.34	11.43	yes	-1.02493	-1.67077	CH-Hydroponic	16.63	9.44	15.32	16.78	no	0.118372	-0.829884	9.24	10.24	7.02	9.57	no	0.396422	0.0976249	-	A0A289ZCB4_9POAL	GO:0004672; GO:0005509; GO:0005524	K13412	AT5G19450.2	0	calcium-dependent protein kinase 19	Sspon.02G0004840-3C	Sh02_g024910	Sobic.002G343500.1.p	LOC_Os07g38120.1	Zm00001d006621_P006
Locus_10072_Transcript_2	12.1	11.98	21.74	17.68	yes	-0.845345	-0.56149	1.75	0.7	3.17	34.91	no	-0.857128	-5.64014	CH	16.66	23.29	10.68	29.57	no	0.641477	-0.344424	32.66	30.21	9.73	29.46	no	1.74701	0.0362688	-	A0A3L6G4F2_MAIZE	GO:0005509	K06268	AT4G26570.1	ATCBL3,CBL3	calcineurin B-like 3	Sspon.07G0018960-4D	Sh08_g003570	Sobic.008G046500.1.p	LOC_Os12g06510.3	Zm00001d023504_P002
Locus_10073_Transcript_1	23.93	36.79	23.21	58.21	no	0.0440739	-0.661953	5.31	4.11	5.28	19.33	no	0.00817393	-2.23363	-	17.66	17.81	19.52	26.18	no	-0.144468	-0.555778	27.42	23.89	4.98	13.18	yes	2.46101	0.858056	SP-Hydroponic	C5XJ73_SORBI	GO:0004439; GO:0004725; GO:0008138	K14165	AT2G35680.1	0	Phosphotyrosine protein phosphatases superfamily protein	Sspon.03G0006880-3C	Sh09_g015970	Sobic.003G290100.1.p	LOC_Os01g53710.1	Zm00001d043527_P002
Locus_10074_Transcript_2	9.65	4.29	19.05	5.91	no	-0.98119	-0.46218	3.14	3.36	11.9	24.97	yes	-1.92213	-2.89366	CH-Hydroponic	4.77	8.92	4.12	14.01	no	0.211345	-0.651341	12.19	20.42	6.2	19.45	no	0.975358	0.0702127	-	A0A2T7EZP4_9POAL	0	0	AT3G54480.1	SKIP5,SKP5	SKP1/ASK-interacting protein 5	Sspon.02G0001790-1P	Sh02_g029900	Sobic.002G404200.1.p	LOC_Os07g46555.1	Zm00001d022400_P003
Locus_10074_Transcript_3	10.91	5.68	13.87	6.6	no	-0.346317	-0.216575	3.52	2.9	10.29	22.32	yes	-1.5476	-2.94421	CH-Hydroponic	1.96	5.48	4.34	9.97	yes	-1.14684	-0.863418	14.81	14	4.23	19.75	no	1.80784	-0.496426	CH	A0A0E0EFK4_9ORYZ	GO:0006511; GO:0007275; GO:0008270; GO:0016567; GO:0016740; GO:0042025	0	AT3G54480.1	SKIP5,SKP5	SKP1/ASK-interacting protein 5	Sspon.02G0001790-1P	Sh02_g029900	Sobic.002G404200.3.p	LOC_Os07g46555.1	Zm00001d022400_P006
Locus_10074_Transcript_5	17.2	9.44	16.27	7.87	no	0.0801943	0.262423	2.42	2.06	6.24	13.75	no	-1.36654	-2.73872	-	6.56	8.74	6.52	9.31	no	0.00882385	-0.0911479	23.49	26.07	2.52	17.14	yes	3.22055	0.605023	SP-Hydroponic	C5X4R2_SORBI	0	0	AT3G54480.1	SKIP5,SKP5	SKP1/ASK-interacting protein 5	Sspon.02G0001790-1P	Sh02_g029900	Sobic.002G404200.1.p	LOC_Os07g46555.1	Zm00001d022400_P003
Locus_10074_Transcript_6	11.24	5.27	17.46	9.09	no	-0.635412	-0.786477	4.57	2.54	12.11	20.49	yes	-1.40593	-3.01202	CH-Hydroponic	4.86	9.24	5.13	13.21	no	-0.0780025	-0.515666	16.27	12.28	6.66	26.44	no	1.28862	-1.10641	-	C5X4R2_SORBI	0	0	AT3G54480.1	SKIP5,SKP5	SKP1/ASK-interacting protein 5	Sspon.02G0001790-1P	Sh02_g029900	Sobic.002G404200.1.p	LOC_Os07g46555.1	Zm00001d022400_P003
Locus_10076_Transcript_1	8.99	9.91	12.59	6.69	no	-0.485885	0.566879	0.47	1.13	4.27	10.39	yes	-3.1835	-3.2008	CH-Hydroponic	6.29	14.36	6.02	19.26	no	0.0632965	-0.423552	11.49	13.69	2.46	15.4	no	2.22365	-0.169808	-	C5XWB9_SORBI	0	0	AT3G07640.1	0	0	Sspon.04G0009550-1A	Sh04_g013110	Sobic.004G194900.1.p	LOC_Os02g37150.1	Zm00001d017000_P001
Locus_10076_Transcript_3	12.55	4.41	19.81	9.67	yes	-0.658542	-1.13274	1.32	0.52	3.97	15.7	no	-1.5886	-4.91611	CH	7.69	13.91	9.03	19.94	no	-0.231742	-0.519543	10.15	13.64	1.83	15	no	2.47156	-0.137119	-	C5XWB9_SORBI	0	0	AT3G07640.1	0	0	Sspon.04G0009550-3C	Sh04_g013110	Sobic.004G194900.1.p	LOC_Os02g37150.1	Zm00001d017000_P001
Locus_10077_Transcript_3	28.96	6.36	13.67	4.24	yes	1.08305	0.584963	0.34	0.54	2.03	6.64	yes	-2.57787	-3.62015	SP	24.71	13.38	24.3	13.53	no	0.0241387	-0.0160837	0.14	3.14	1.29	2.97	no	-3.20387	0.0803016	-	C5Z640_SORBI	GO:0005886; GO:0009901; GO:0010930; GO:0016021	0	AT3G57880.1	0	Calcium-dependent lipid-binding (CaLB domain) plant phosphoribosyltransferase family protein	Sspon.03G0001410-2C	0	Sobic.010G192500.1.p	LOC_Os05g30750.7	Zm00001d046749_P001
Locus_10079_Transcript_2	11.92	6.57	16.89	8.91	no	-0.502785	-0.439532	7.22	5.32	13.66	27.84	yes	-0.919887	-2.38766	CH-Hydroponic	9.53	25.64	5.22	25.28	no	0.868426	0.0203998	22.95	32.32	2.5	23.44	no	3.19849	0.463455	-	C5YAX7_SORBI	GO:0016021	K09775	AT1G67600.1	0	Acid phosphatase/vanadium-dependent haloperoxidase-related protein	Sspon.05G0008300-4D	Sh06_g007970	Sobic.006G127000.1.p	LOC_Os04g40980.1	Zm00001d003248_P001
Locus_10081_Transcript_1	3.01	8.42	4.2	15.42	no	-0.480626	-0.872911	3.08	3.21	8.35	11.63	yes	-1.43885	-1.85721	CH-Hydroponic	4.83	7.3	3.48	12.64	no	0.472936	-0.792028	12.62	9.15	4.81	12.53	no	1.3916	-0.453543	-	A0A1B6QHY6_SORBI	GO:0004721	0	AT4G26190.1	0	Haloacid dehalogenase-like hydrolase (HAD) superfamily protein	Sspon.01G0028510-1A	Sh02_g009520	Sobic.001G085500.1.p	LOC_Os03g54870.1	Zm00001d013253_P003
Locus_10085_Transcript_1	13.3	7.39	18.28	11.85	yes	-0.45884	-0.681241	1.13	0.22	2.39	8.55	no	-1.08069	-5.28035	CH	14.7	3.46	20.06	5.83	yes	-0.448505	-0.752724	5.27	7.02	1.57	7.9	no	1.74704	-0.170382	CH	A0A2R4QNT7_9POAL	GO:0005634	0	AT1G43850.2	0	SEUSS transcriptional co-regulator	Sspon.05G0017170-2C	Sh08_g004620	Sobic.005G079800.1.p	LOC_Os11g10070.1	Zm00001d007295_P003
Locus_10085_Transcript_2	13.1	7.47	14.79	13.03	no	-0.175055	-0.802657	0.78	1.16	1.06	5.9	no	-0.442518	-2.34659	-	11.13	2.22	18.43	4.36	yes	-0.727602	-0.973768	4.98	3.23	1.02	4.54	no	2.28758	-0.491158	CH	A0A2R4QNT7_9POAL	GO:0005634	0	AT1G43850.2	0	SEUSS transcriptional co-regulator	Sspon.05G0017170-2C	Sh08_g004620	Sobic.005G079800.1.p	LOC_Os11g10070.1	Zm00001d007295_P003
Locus_10088_Transcript_1	8.28	5.62	5.05	1.94	no	0.713347	1.53451	0.001	0.001	13.37	10.16	yes	-13.7067	-13.3106	CH-Hydroponic	4.69	10.92	2.53	3.24	no	0.890451	1.75291	23.96	14.02	1.28	9.56	no	4.22641	0.552404	-	A0A5J9SDI7_9POAL	GO:0016021	0	0	0	0	Sspon.08G0015220-3D	Sh02_g018200	Sobic.010G036800.1.p	0	Zm00001d045361_P001
Locus_10089_Transcript_1	27.9	12.56	21.66	13.5	no	0.365232	-0.104123	4.91	5.4	6.15	13.23	no	-0.324863	-1.29278	-	8.61	4.3	12.33	9.68	yes	-0.518088	-1.17067	18.12	25.97	5.9	16.99	yes	1.6188	0.61216	CH	C5XLY7_SORBI	GO:0000976; GO:0005634; GO:0006355	0	AT4G29230.1	anac075,NAC075	NAC domain containing protein 75	Sspon.03G0022860-2B	Sh03_g002490	Sobic.003G035100.1.p	LOC_Os01g09550.1	Zm00001d039506_P002
Locus_1009_Transcript_1	140.44	164.62	106.34	184.41	no	0.40127	-0.163777	53.02	21.91	97.79	147.08	yes	-0.88315	-2.74694	CH-Hydroponic	201.86	325.73	116.82	218.96	yes	0.789068	0.573009	134.04	177.84	52.92	150.99	no	1.34078	0.236127	SP	A0A1B6PFP2_SORBI	GO:0005747; GO:0006120	K03939	AT3G03070.1	0	NADH-ubiquinone oxidoreductase-related	Sspon.06G0010790-2B	Sh07_g004530	Sobic.007G051000.1.p	LOC_Os08g06430.1	Zm00001d049507_P001
Locus_10092_Transcript_2	3.72	3.73	0.35	0.001	yes	3.40988	11.865	1.53	3.05	3.7	5.62	no	-1.27399	-0.881761	SP	2.53	8.41	1.05	7.06	no	1.26875	0.252438	6.83	16.39	0.53	2.38	yes	3.68782	2.78378	SP-Hydroponic	A0A3L6SIV9_PANMI	GO:0003950	0	0	0	0	Sspon.07G0016630-2B	0	Sobic.008G002500.4.p	LOC_Os04g57640.1	Zm00001d043354_P005
Locus_10095_Transcript_1	63.33	62.44	50.54	31.24	no	0.325463	0.999076	0.001	0.73	1.11	15.12	no	-10.1163	-4.37242	-	52.55	13.55	37.18	6.03	yes	0.499164	1.16806	9.66	6.33	0.001	19.93	no	13.2378	-1.65466	SP	A0A287IHC7_HORVV	GO:0004672; GO:0005524	K14498	AT1G60940.2	SNRK2-10,SNRK2.10,SRK2B	SNF1-related protein kinase 2.10	Sspon.05G0011250-2P	Sh06_g004350	Sobic.004G173500.1.p	LOC_Os02g34600.2	Zm00001d050723_P001
Locus_10096_Transcript_1	12.61	3.42	40.59	0.49	no	-1.68656	2.80314	1.25	2.61	7.92	113.03	yes	-2.66357	-5.43651	CH-Hydroponic	17.01	30.88	16.32	38.46	no	0.0597421	-0.316686	43.33	33.65	5.86	162.58	no	2.88639	-2.27247	-	C5XAX2_SORBI	0	0	0	0	0	Sspon.02G0005640-1A	Sh06_g005890	Sobic.002G333700.1.p	LOC_Os04g37760.1	Zm00001d006570_P002
Locus_10096_Transcript_3	10.01	0.81	31.13	1.87	no	-1.63686	-1.20704	1.19	0.001	4.31	106.85	yes	-1.85673	-16.7052	CH-Hydroponic	10.2	22.63	11.87	40.35	no	-0.218751	-0.834332	36.57	27.12	4.65	109.56	no	2.97536	-2.01429	-	C5XAX2_SORBI	0	0	0	0	0	Sspon.02G0005640-1A	Sh06_g005890	Sobic.002G333700.1.p	LOC_Os04g37760.1	Zm00001d006570_P002
Locus_10096_Transcript_4	13.01	1.63	38.46	1.4	no	-1.56374	0.219445	1.49	0.36	5.39	113.4	yes	-1.85497	-8.29921	CH-Hydroponic	15.86	22.25	16.4	39.37	no	-0.048303	-0.823291	44.9	31.74	2.48	146.08	no	4.1783	-2.20238	-	C5XAX2_SORBI	0	0	0	0	0	Sspon.02G0005640-1A	Sh06_g005890	Sobic.002G333700.1.p	LOC_Os04g37760.1	Zm00001d006570_P002
Locus_101_Transcript_2	46.5	13.73	61.34	6.12	no	-0.399597	1.16573	6.23	3.4	12.68	41.37	yes	-1.02525	-3.60498	CH-Hydroponic	15.2	20.37	16.31	17.24	no	-0.101685	0.240686	65.3	34.1	8.38	33.43	no	2.96206	0.0286284	-	A0A1W0W1P7_SORBI	GO:0006520; GO:0008615; GO:0016843; GO:0042823	K06215	AT5G01410.1	ATPDX1,ATPDX1.3,PDX1,PDX1.3,RSR4	Aldolase-type TIM barrel family protein	Sspon.02G0026110-3C	Sh02_g003620	Sobic.002G005600.1.p	LOC_Os07g01020.1	Zm00001d018633_P001
Locus_1010_Transcript_1	20.34	22.72	8.66	5.98	yes	1.23188	1.92575	0.001	0.5	0.001	12.77	no	0	-4.67469	SP	1.12	2.67	2.78	5.55	no	-1.31159	-1.05565	47.75	44.14	2.64	13.11	yes	4.17689	1.75142	SP-Hydroponic	A0A4U6TXF7_SETVI	GO:0003993; GO:0046872	K22390	AT3G52820.1	ATPAP22,PAP22	purple acid phosphatase 22	Sspon.07G0028960-2C	Sh_045D10_contig-3_g000010	Sobic.006G068100.1.p	LOC_Os11g05400.1	Zm00001d025343_P001
Locus_10100_Transcript_1	8.25	6.47	13.43	6.87	no	-0.702993	-0.0865444	21.86	13.67	40.5	36.76	yes	-0.889629	-1.42712	CH-Hydroponic	11.83	15.9	8.08	23.7	no	0.550023	-0.57586	27.87	35.02	20.47	17.79	no	0.445202	0.977113	-	A0A1B6QH74_SORBI	GO:0004672; GO:0004674; GO:0005524; GO:0005737; GO:0007165	0	0	0	0	Sspon.01G0048230-1B	0	Sobic.001G039500.2.p	LOC_Os03g60150.1	Zm00001d034608_P003
Locus_10101_Transcript_1	54.89	53.19	99.61	105.72	yes	-0.859747	-0.991021	3.24	0.97	5.86	37.85	no	-0.854907	-5.28616	CH	35.12	49.23	45.93	52.74	no	-0.387144	-0.0993598	43.33	36.88	11.81	51.55	no	1.87536	-0.483134	-	A0A1B6Q1B5_SORBI	GO:0000209; GO:0005524; GO:0005737; GO:0006281; GO:0016574; GO:0043161; GO:0061631	K10573	AT1G14400.2	0	ubiquitin carrier protein 1	Sspon.03G0022470-3C	Sh02_g003200	Sobic.003G039200.1.p	LOC_Os05g08960.2	Zm00001d036054_P001
Locus_10102_Transcript_1	50.27	31.49	56.72	7.9	no	-0.17416	1.99497	2.2	2.25	3.12	3.67	no	-0.504043	-0.705855	-	102.37	67.96	31.08	8.77	yes	1.71973	2.95404	8.2	10.39	0.16	3.9	yes	5.67948	1.41365	both	A0A096TAY4_MAIZE	GO:0005975; GO:0052692	K06617	AT3G57520.1	AtSIP2,SIP2	seed imbibition 2	Sspon.01G0030920-3C	Sh02_g004900	Sobic.002G075800.1.p	LOC_Os07g10840.1	Zm00001d019163_P001
Locus_10103_Transcript_1	0.37	33.88	0.6	20.96	no	-0.697437	0.692795	12.69	9.9	35.19	26.13	yes	-1.47147	-1.40021	CH-Hydroponic	5.24	6.92	4.94	3.16	no	0.0850558	1.13085	19.66	11.3	26.63	41.37	yes	-0.437789	-1.87226	CH-Hydroponic	C5Z475_SORBI	GO:0004601; GO:0005576; GO:0006979; GO:0020037; GO:0042744; GO:0046872	K00430	AT5G05340.1	0	Peroxidase superfamily protein	Sspon.08G0007750-1P	Sh04_g007880	Sobic.010G162000.1.p	LOC_Os06g35520.1	Zm00001d046186_P001
Locus_10103_Transcript_2	0.95	2.71	2.03	10.35	no	-1.09548	-1.93327	8.92	6.07	25.35	12.25	no	-1.50687	-1.01301	-	1.94	4.3	4.19	13.96	yes	-1.11089	-1.69889	2.06	2.2	18.13	13.84	yes	-3.13766	-2.65327	both	A0A0A9GWK4_ARUDO	0	0	0	0	0	Sspon.02G0029270-2C	Sh01_g040820	Sobic.008G139600.1.p	LOC_Os12g38610.1	Zm00001d030759_P001
Locus_10103_Transcript_3	0.28	45.48	0.52	23.17	no	-0.893085	0.972974	22.19	16.22	75.66	37.74	yes	-1.76962	-1.21832	CH-Hydroponic	5.27	10.68	4.76	5.3	no	0.146841	1.01085	33.99	27.11	58.25	48.09	yes	-0.777148	-0.826912	CH-Hydroponic	C5Z475_SORBI	GO:0004601; GO:0005576; GO:0006979; GO:0020037; GO:0042744; GO:0046872	K00430	AT5G05340.1	0	Peroxidase superfamily protein	Sspon.08G0007750-1P	Sh04_g007880	Sobic.010G162000.1.p	LOC_Os06g35520.1	Zm00001d046186_P001
Locus_10104_Transcript_18	0.001	0.001	0.001	0.07	no	0	-6.12928	10.15	10.08	7.15	0.64	yes	0.505465	3.97728	SP-Hydroponic	0.09	1.22	0.15	0.91	no	-0.736966	0.422943	0.93	0.57	7.7	0.63	no	-3.04956	-0.14439	-	A0A6A5LF63_LUPAL	GO:0003677; GO:0003700; GO:0005737; GO:0006352; GO:0016987	K01895	AT1G08540.1	ABC1,ATSIG1,ATSIG2,SIG1,SIG2,SIGA,SIGB	RNApolymerase sigma subunit 2	0	Sh01_g026480	Sobic.006G064600.1.p	LOC_Os04g33190.1	Zm00001d000133_P012
Locus_10104_Transcript_19	0.001	0.001	0.001	0.001	no	0	0	9.55	9.86	7.2	0.43	yes	0.407504	4.51918	SP-Hydroponic	0.13	1.28	0.1	0.71	no	0.378512	0.850253	0.92	0.41	7.41	0.91	yes	-3.00977	-1.15024	CH-Hydroponic	A0A6A5LF63_LUPAL	GO:0003677; GO:0003700; GO:0005737; GO:0006352; GO:0016987	K01895	AT1G08540.1	ABC1,ATSIG1,ATSIG2,SIG1,SIG2,SIGA,SIGB	RNApolymerase sigma subunit 2	0	Sh01_g026480	Sobic.006G064600.1.p	LOC_Os04g33190.1	Zm00001d000133_P012
Locus_10104_Transcript_20	0.001	0.001	0.001	0.02	no	0	-4.32193	10.79	10.99	7.66	0.43	yes	0.494279	4.67571	SP-Hydroponic	0.1	1.39	0.11	1.02	no	-0.137504	0.446516	0.9	0.78	8.07	0.82	no	-3.16457	-0.0721498	-	A0A6A5LF63_LUPAL	GO:0003677; GO:0003700; GO:0005737; GO:0006352; GO:0016987	K01895	AT1G08540.1	ABC1,ATSIG1,ATSIG2,SIG1,SIG2,SIGA,SIGB	RNApolymerase sigma subunit 2	0	Sh01_g026480	Sobic.006G064600.1.p	LOC_Os04g33190.1	Zm00001d000133_P012
Locus_10104_Transcript_21	0.001	0.001	0.001	0.001	no	0	0	9.5	10.29	7.58	0.52	yes	0.32573	4.30659	SP-Hydroponic	0.06	0.85	0.16	0.64	no	-1.41504	0.409391	1.02	0.74	7.56	0.82	no	-2.88982	-0.148099	-	A0A6A5LF63_LUPAL	GO:0003677; GO:0003700; GO:0005737; GO:0006352; GO:0016987	K01895	AT1G08540.1	ABC1,ATSIG1,ATSIG2,SIG1,SIG2,SIGA,SIGB	RNApolymerase sigma subunit 2	0	Sh01_g026480	Sobic.006G064600.1.p	LOC_Os04g33190.1	Zm00001d000133_P012
Locus_10104_Transcript_22	0.001	0.001	0.03	0.02	no	-4.90689	-4.32193	11.32	10.27	6.78	0.46	yes	0.739517	4.48066	SP-Hydroponic	0.11	1.16	0.09	0.65	no	0.289507	0.835613	0.97	0.46	8.38	0.95	yes	-3.11089	-1.04629	CH-Hydroponic	A0A6A5LF63_LUPAL	GO:0003677; GO:0003700; GO:0005737; GO:0006352; GO:0016987	K01895	AT1G08540.1	ABC1,ATSIG1,ATSIG2,SIG1,SIG2,SIGA,SIGB	RNApolymerase sigma subunit 2	0	Sh01_g026480	Sobic.006G064600.1.p	LOC_Os04g33190.1	Zm00001d000133_P012
Locus_10104_Transcript_23	0.001	0.001	0.001	0.001	no	0	0	11.47	12.23	8.56	0.76	yes	0.422183	4.00828	SP-Hydroponic	0.11	1.19	0.17	1.06	no	-0.628031	0.166897	1.17	0.8	8.69	0.66	no	-2.89285	0.277534	-	A0A6A5LF63_LUPAL	GO:0003677; GO:0003700; GO:0005737; GO:0006352; GO:0016987	K01895	AT1G08540.1	ABC1,ATSIG1,ATSIG2,SIG1,SIG2,SIGA,SIGB	RNApolymerase sigma subunit 2	0	Sh01_g026480	Sobic.006G064600.1.p	LOC_Os04g33190.1	Zm00001d000133_P012
Locus_10104_Transcript_24	0.02	0.001	0.001	0.001	no	4.32193	0	11.63	13.36	6.78	0.62	yes	0.778494	4.42951	SP-Hydroponic	0.07	1.62	0.17	0.84	no	-1.28011	0.947533	1.27	0.65	9.35	1.47	yes	-2.88014	-1.1773	CH-Hydroponic	A0A6A5LF63_LUPAL	GO:0003677; GO:0003700; GO:0005737; GO:0006352; GO:0016987	K01895	AT1G08540.1	ABC1,ATSIG1,ATSIG2,SIG1,SIG2,SIGA,SIGB	RNApolymerase sigma subunit 2	0	Sh01_g026480	Sobic.006G064600.1.p	LOC_Os04g33190.1	Zm00001d000133_P012
Locus_10104_Transcript_25	0.001	0.001	0.06	0.12	no	-5.90689	-6.90689	21.36	21.3	13.33	0.89	yes	0.680235	4.5809	SP-Hydroponic	0.08	2.23	0.19	1.72	no	-1.24793	0.374635	1.88	1.28	14.95	1.59	no	-2.99134	-0.312883	-	A0A6A5LF63_LUPAL	GO:0003677; GO:0003700; GO:0005737; GO:0006352; GO:0016987	K01895	AT1G08540.1	ABC1,ATSIG1,ATSIG2,SIG1,SIG2,SIGA,SIGB	RNApolymerase sigma subunit 2	0	Sh01_g026480	Sobic.006G064600.1.p	LOC_Os04g33190.1	Zm00001d000133_P012
Locus_10104_Transcript_26	0.001	0.001	0.001	0.001	no	0	0	21.72	22.91	13.93	1.11	yes	0.640829	4.36735	SP-Hydroponic	0.08	2.75	0.14	1.91	no	-0.807355	0.525859	1.87	1.13	18.48	1.72	yes	-3.30485	-0.606086	CH-Hydroponic	A0A6A5LF63_LUPAL	GO:0003677; GO:0003700; GO:0005737; GO:0006352; GO:0016987	K01895	AT1G08540.1	ABC1,ATSIG1,ATSIG2,SIG1,SIG2,SIGA,SIGB	RNApolymerase sigma subunit 2	0	Sh01_g026480	Sobic.006G064600.1.p	LOC_Os04g33190.1	Zm00001d000133_P012
Locus_10104_Transcript_27	0.001	0.001	0.001	0.001	no	0	0	7.67	8.21	5.1	0.41	yes	0.588729	4.32369	SP-Hydroponic	0.12	1.05	0.15	0.78	no	-0.321928	0.428843	0.67	0.46	6.32	0.46	no	-3.23769	0	-	A0A6A5LF63_LUPAL	GO:0003677; GO:0003700; GO:0005737; GO:0006352; GO:0016987	K01895	AT1G08540.1	ABC1,ATSIG1,ATSIG2,SIG1,SIG2,SIGA,SIGB	RNApolymerase sigma subunit 2	0	Sh01_g026480	Sobic.006G064600.1.p	LOC_Os04g33190.1	Zm00001d000133_P012
Locus_10107_Transcript_1	6.2	4.16	11.13	7.68	no	-0.844113	-0.884523	0.001	0.001	1.18	0.9	no	-10.2046	-9.81378	-	7.68	0.001	12.58	3	yes	-0.711954	-11.5507	0.001	0.67	0.001	0.001	no	0	9.38802	CH	A0A1B6Q739_SORBI	GO:0000127; GO:0003677; GO:0005634; GO:0006355; GO:0006383	K15200	AT1G19485.2	0	Transducin/WD40 repeat-like superfamily protein	0	Sh03_g026870	Sobic.003G362600.1.p	LOC_Os01g63910.1	Zm00001d042793_P011
Locus_10109_Transcript_1	14.15	15.43	8.21	21.4	no	0.785348	-0.471873	1.96	2.05	6.66	10.79	yes	-1.76467	-2.396	CH-Hydroponic	10.45	14.6	5.74	11.61	no	0.86438	0.3306	9.54	10.15	3.83	9.9	no	1.31664	0.0359793	-	C5WYB0_SORBI	0	0	AT5G23130.1	0	Peptidoglycan-binding LysM domain-containing protein	Sspon.01G0019870-2D	Sh01_g017120	Sobic.001G214200.1.p	LOC_Os10g34420.1	Zm00001d013983_P001
Locus_1011_Transcript_1	289.9	251.9	221.71	205.77	yes	0.386881	0.291818	16.43	25.33	10.49	88.94	no	0.647318	-1.81199	SP	168.24	231.73	139.7	143.55	yes	0.268189	0.690891	55.18	71.95	10.06	91.44	no	2.45552	-0.345831	SP	A0A088MTG2_9POAL	GO:0008171; GO:0032259	K00588	AT4G34050.1	CCoAOMT1	S-adenosyl-L-methionine-dependent methyltransferases superfamily protein	Sspon.08G0013970-3D	Sh02_g031450	Sobic.010G052200.1.p	LOC_Os06g06980.1	Zm00001d036293_P004
Locus_1011_Transcript_2	199.57	203.46	147.8	156.42	yes	0.433249	0.37932	11.6	11.51	13.98	55.75	no	-0.26924	-2.27608	SP	114.98	152.24	113.11	104.81	no	0.0236565	0.538571	44.62	54.97	8.05	82.45	no	2.47063	-0.584875	-	A0A088MTG2_9POAL	GO:0008171; GO:0032259	K00588	AT4G34050.1	CCoAOMT1	S-adenosyl-L-methionine-dependent methyltransferases superfamily protein	Sspon.08G0013970-3D	Sh02_g031450	Sobic.010G052200.1.p	LOC_Os06g06980.1	Zm00001d036293_P004
Locus_10113_Transcript_12	8.01	5.22	8.37	11.24	no	-0.0634254	-1.10652	2.04	1.7	9.24	14.6	yes	-2.17932	-3.10236	CH-Hydroponic	8	6.34	9.57	14.38	no	-0.258519	-1.18151	10.18	10.36	5.96	9.51	no	0.772353	0.123507	-	C5XNU7_SORBI	GO:0000413; GO:0003755; GO:0006457; GO:0009506	K12737	AT4G33060.1	0	Cyclophilin-like peptidyl-prolyl cis-trans isomerase family protein	Sspon.03G0012620-2C	0	Sobic.003G197800.2.p	LOC_Os01g40050.1	Zm00001d044297_P001
Locus_10113_Transcript_6	10.64	8.2	11.86	9.96	no	-0.156606	-0.280522	3.07	1.95	8.13	14.6	yes	-1.40502	-2.90442	CH-Hydroponic	6.14	6.85	7.14	13.84	no	-0.217685	-1.01467	6.71	9.93	4.26	10.46	no	0.655459	-0.0750172	-	C5XNU7_SORBI	GO:0000413; GO:0003755; GO:0006457; GO:0009506	K12737	AT4G33060.1	0	Cyclophilin-like peptidyl-prolyl cis-trans isomerase family protein	Sspon.03G0012620-2C	0	Sobic.003G197800.2.p	LOC_Os01g40050.1	Zm00001d044297_P001
Locus_10117_Transcript_1	0.001	75.27	0.001	6.95	no	0	3.43699	0.001	0.001	0.001	0.001	no	0	0	-	20.74	53.65	0.001	0.48	yes	14.3401	6.8044	0.001	0.001	0.001	0.001	no	0	0	SP	A0A5N6L3F4_9ROSI	GO:0003735; GO:0005840; GO:0006412	K02905	AT3G06680.1	0	Ribosomal L29e protein family	Sspon.07G0009940-3D	Sh03_g010250	Sobic.009G105600.1.p	LOC_Os05g28750.1	Zm00001d010030_P002
Locus_10118_Transcript_1	21.47	20.27	20.31	27.96	no	0.080132	-0.464018	4.45	9.27	10.56	16.04	yes	-1.24673	-0.791033	CH-Hydroponic	13.95	16.53	17.7	16.99	no	-0.343484	-0.0395991	16.89	18.97	4.92	15.52	no	1.77944	0.289591	-	C5Z9E4_SORBI	GO:0000974; GO:0006397; GO:0071013; GO:0071014	0	0	0	0	Sspon.08G0001720-3C	Sh06_g009990	Sobic.010G260300.1.p	LOC_Os06g49700.1	Zm00001d014753_P001
Locus_10119_Transcript_1	9.12	13.35	9.58	14.59	no	-0.0709918	-0.12814	4.13	5.9	7.09	13.32	no	-0.779644	-1.17481	-	6.75	7.05	4.24	7.32	no	0.670823	-0.0542204	18.55	14.51	6.44	7.36	yes	1.52629	0.97927	SP-Hydroponic	C5XQW4_SORBI	GO:0005783; GO:0006869; GO:0008289	0	AT3G18370.1	ATSYTF,NTMC2T3,NTMC2TYPE3,SYTF	C2 domain-containing protein	Sspon.03G0019450-3D	Sh03_g005640	Sobic.003G086900.2.p	LOC_Os01g03820.1	Zm00001d040008_P018
Locus_10119_Transcript_2	8.55	8.09	9.3	13.46	no	-0.121306	-0.734467	4.54	5.65	8.58	12.19	yes	-0.918285	-1.10938	CH-Hydroponic	6.51	8.88	5.25	8	no	0.31034	0.15056	18.55	18.35	5.16	7.36	yes	1.84598	1.318	SP-Hydroponic	C5XQW4_SORBI	GO:0005783; GO:0006869; GO:0008289	0	AT3G18370.1	ATSYTF,NTMC2T3,NTMC2TYPE3,SYTF	C2 domain-containing protein	Sspon.03G0019450-3D	Sh03_g005640	Sobic.003G086900.2.p	LOC_Os01g03820.1	Zm00001d040008_P018
Locus_1012_Transcript_1	71.39	67.21	82.34	72.37	no	-0.205871	-0.106716	9.18	9.05	38.35	64.34	yes	-2.06266	-2.82973	CH-Hydroponic	41.15	61.48	25.61	49.51	yes	0.684185	0.312397	58.07	54.66	19.77	61.86	no	1.55448	-0.178521	SP	A0A3L6ED19_MAIZE	GO:0003723	K12831	AT4G10110.1	0	RNA-binding (RRM/RBD/RNP motifs) family protein	Sspon.03G0002020-3P	Sh_232D06_g000010	Sobic.009G146100.1.p	LOC_Os05g35274.2	Zm00001d010213_P001
Locus_1012_Transcript_2	50.05	48.08	64.89	31.75	no	-0.374626	0.59868	11.23	8.02	31.8	59.62	yes	-1.50167	-2.89412	CH-Hydroponic	25.03	49.71	11.37	55.58	no	1.13843	-0.16103	60	49.14	12.46	62.68	no	2.26766	-0.351107	-	K3Z960_SETIT	0	K12831	0	0	0	Sspon.03G0002020-3P	Sh_232D06_g000010	Sobic.009G146100.1.p	LOC_Os05g35274.2	Zm00001d038248_P008
Locus_10120_Transcript_2	57.49	106.77	40.98	83.89	yes	0.488391	0.347936	68.12	45.38	51.13	61.83	no	0.413908	-0.44625	SP	23.25	127.79	29.39	108.49	no	-0.338095	0.236213	117.09	122.34	38.45	75.19	yes	1.60656	0.702283	SP-Hydroponic	B6TLM6_MAIZE	GO:0016021	0	AT5G37480.1	0	0	Sspon.01G0049210-1P	0	Sobic.001G090000.1.p	LOC_Os03g53740.1	Zm00001d034011_P001
Locus_10125_Transcript_2	9.55	6.28	7.36	10.59	no	0.375795	-0.753866	1.5	1.78	5.96	12.75	yes	-1.99035	-2.84055	CH-Hydroponic	8.19	10.61	7.01	16.53	no	0.224449	-0.639662	5.82	14.55	3.12	11.15	no	0.899473	0.383975	-	C5YB52_SORBI	0	K17262	AT3G10220.1	0	tubulin folding cofactor B	0	Sh06_g020960	Sobic.006G280600.2.p	LOC_Os04g59560.1	Zm00001d002942_P002
Locus_10125_Transcript_3	5.7	8.73	12.27	5.41	no	-1.1061	0.690353	0.6	2.5	3.79	9.87	yes	-2.65916	-1.98112	CH-Hydroponic	7.4	10.8	6.15	17.91	no	0.266939	-0.729734	7.27	11.77	4.05	12.07	no	0.844033	-0.0363114	-	C5YB52_SORBI	0	K17262	AT3G10220.1	0	tubulin folding cofactor B	0	Sh06_g020960	Sobic.006G280600.2.p	LOC_Os04g59560.1	Zm00001d002942_P002
Locus_10128_Transcript_1	5.38	26.27	5.25	12.08	no	0.0352888	1.1208	76.88	89.28	34.74	0.001	yes	1.14601	16.446	SP-Hydroponic	46.74	10.94	29.98	15.16	no	0.640657	-0.470657	4.67	13.91	64.01	11.92	no	-3.7768	0.222738	-	A0A0D2ZVC7_BRAOL	0	0	0	0	0	0	0	0	0	0
Locus_10129_Transcript_2	19.07	14.89	18.26	10.84	no	0.0626181	0.457979	0.001	1.01	0.51	7.74	no	-8.99435	-2.93798	-	15.52	10.69	8.79	8.33	no	0.820193	0.359873	6.84	8.15	1.47	3.06	yes	2.21818	1.41327	SP-Hydroponic	C5WVW4_SORBI	GO:0003729; GO:0005829	0	AT5G19350.2	0	RNA-binding (RRM/RBD/RNP motifs) family protein	Sspon.01G0050990-1C	Sh01_g040000	Sobic.001G487100.1.p	LOC_Os03g07800.1	Zm00001d027869_P001
Locus_10130_Transcript_1	19.83	16.32	11.97	12.56	no	0.728262	0.377805	0.001	1.84	2.44	16.14	yes	-11.2527	-3.13286	CH-Hydroponic	14.79	11.21	11.63	15.7	no	0.346771	-0.485978	4.68	10.56	3.61	8.36	no	0.37451	0.337035	-	C0HFM6_MAIZE	GO:0005524; GO:0005739; GO:0005774; GO:0005829; GO:0006457; GO:0042026; GO:0046686	K04077	AT3G13860.1	HSP60-3A	heat shock protein 60-3A	Sspon.07G0003140-3D	Sh09_g016960	Sobic.009G214100.1.p	LOC_Os05g46290.1	Zm00001d038857_P001
Locus_10131_Transcript_1	11.83	9.63	13.12	23.4	no	-0.149318	-1.2809	18.26	3.43	36.48	84.46	yes	-0.998419	-4.62199	CH-Hydroponic	10.22	42.55	5.52	53.04	no	0.888655	-0.317922	19.84	36.76	29	62.59	no	-0.547641	-0.767795	-	A0A0A9E182_ARUDO	0	0	0	0	0	Sspon.03G0006980-1A	Sh03_g020240	0	0	0
Locus_10131_Transcript_2	17.01	16.44	22.04	42.53	no	-0.373741	-1.37127	33.25	16.97	63.53	142.17	yes	-0.934084	-3.06656	CH-Hydroponic	18.05	75.09	4.29	81.14	no	2.07295	-0.111793	38.07	54.99	51.4	106.05	no	-0.433114	-0.947503	-	A0A0A9E182_ARUDO	0	0	0	0	0	Sspon.03G0006980-1A	Sh03_g020240	0	0	0
Locus_10132_Transcript_1	26.93	40	29.97	89.53	no	-0.154305	-1.16237	17.73	12.07	39.68	93.91	yes	-1.16222	-2.95985	CH-Hydroponic	36.57	73.69	18.72	73.78	no	0.96608	-0.00176094	29.74	36.66	21.09	78.55	no	0.495846	-1.0994	-	A0A1D6ND66_MAIZE	GO:0005789; GO:0016021	0	AT4G23630.1	BTI1,RTNLB1	VIRB2-interacting protein 1	Sspon.03G0006980-3C	Sh03_g020240	Sobic.003G288600.1.p	LOC_Os01g53520.1	Zm00001d043551_P001
Locus_10132_Transcript_2	10.49	26.98	18.19	54.28	no	-0.794131	-1.00853	9.87	1.18	24.98	90.82	yes	-1.33965	-6.26615	CH-Hydroponic	24.38	56.82	14.59	57.73	no	0.740718	-0.0229224	16.79	29.59	30.82	59.7	no	-0.876265	-1.01262	-	A0A1D6ND66_MAIZE	GO:0005789; GO:0016021	0	AT4G23630.1	BTI1,RTNLB1	VIRB2-interacting protein 1	Sspon.03G0006980-1A	Sh03_g020240	Sobic.003G288600.1.p	LOC_Os05g45050.1	Zm00001d043551_P001
Locus_10132_Transcript_3	20.74	33.77	31.29	58.99	no	-0.593286	-0.804728	13.66	3.49	35.26	108.48	yes	-1.36807	-4.95806	CH-Hydroponic	23.35	57.37	8.81	72.42	no	1.40621	-0.336092	28.43	35.29	19.29	98.31	no	0.559561	-1.47808	-	A0A1D6ND66_MAIZE	GO:0005789; GO:0016021	0	AT4G23630.1	BTI1,RTNLB1	VIRB2-interacting protein 1	Sspon.03G0006980-1A	Sh03_g020240	Sobic.003G288600.1.p	LOC_Os05g45050.1	Zm00001d043551_P001
Locus_10134_Transcript_1	3.32	13.28	7.49	8.2	no	-1.17378	0.695559	1.26	1.5	4.88	18.53	yes	-1.95346	-3.62683	CH-Hydroponic	6.15	5.8	7.83	6.15	no	-0.348426	-0.0845335	7.43	7.25	2.62	19.25	no	1.5038	-1.40881	-	A0A2S3GYS9_9POAL	GO:0005886; GO:0015293; GO:0016021	K24193	AT1G77210.2	AtSTP14,STP14	sugar transporter 14	Sspon.02G0038880-1B	Sh02_g012900	Sobic.002G169300.2.p	LOC_Os09g24924.1	Zm00001d005594_P001
Locus_10134_Transcript_3	4.96	15.85	7.42	12.61	no	-0.581079	0.329915	4.35	5.58	9.98	23.65	yes	-1.19802	-2.0835	CH-Hydroponic	6.29	8.36	11.05	7.8	no	-0.812914	0.100029	12.8	9.33	5.57	28.26	no	1.20039	-1.59881	-	A0A2S3GYS9_9POAL	GO:0005886; GO:0015293; GO:0016021	K24193	AT1G77210.2	AtSTP14,STP14	sugar transporter 14	Sspon.02G0038880-1B	Sh02_g012900	Sobic.002G169300.2.p	LOC_Os09g24924.1	Zm00001d005594_P001
Locus_10136_Transcript_1	0.001	0.65	0.48	0.001	no	-8.90689	9.3443	28.41	13.54	75.76	40.97	yes	-1.41504	-1.59734	CH-Hydroponic	1.89	0.001	0.87	0.001	no	1.1193	0	4.31	5.87	44.35	12.12	no	-3.36317	-1.04596	-	A0A2T8KVQ6_9POAL	0	0	0	0	0	Sspon.06G0019570-1B	Sh04_g000720	0	0	0
Locus_10137_Transcript_1	1.47	7.2	3.6	5.69	no	-1.29218	0.339568	1.32	0.78	4.76	7.24	yes	-1.85042	-3.21444	CH-Hydroponic	5.76	5.83	2.97	4.76	no	0.955606	0.292534	6.4	5.45	2.06	4.09	no	1.63543	0.414155	-	A0A1D6M3E5_MAIZE	GO:0000175; GO:0000956; GO:0003723; GO:0004534; GO:0005634; GO:0005829; GO:0034353; GO:0090305; GO:0110155	K14845	AT4G17620.1	0	glycine-rich protein	Sspon.07G0008650-2B	Sh01_g015300	Sobic.009G126400.1.p	LOC_Os05g32580.1	Zm00001d038107_P002
Locus_1014_Transcript_1	7.24	6.94	12.48	8.38	no	-0.785556	-0.272015	0.76	0.001	6.88	18.83	yes	-3.17834	-14.2007	CH-Hydroponic	1.74	12.04	7.5	17.52	no	-2.1078	-0.541167	5.55	14.96	3.17	29.53	no	0.808005	-0.981071	-	C5WQ82_SORBI	GO:0004623; GO:0005509; GO:0005543; GO:0005576; GO:0006644; GO:0016042; GO:0047498; GO:0050482	0	AT2G06925.1	ATSPLA2-ALPHA,PLA2-ALPHA	Phospholipase A2 family protein	Sspon.01G0038870-1B	Sh01_g009490	Sobic.001G429900.1.p	LOC_Os03g50030.1	Zm00001d028505_P001
Locus_1014_Transcript_2	9.01	16.51	12.82	7.9	no	-0.508797	1.06342	0.67	0.8	13.34	16.58	yes	-4.31545	-4.3733	CH-Hydroponic	2.29	7.64	7.16	9.7	no	-1.64461	-0.344412	5.7	16.65	3.49	21.85	no	0.707735	-0.392111	-	C5WQ82_SORBI	GO:0004623; GO:0005509; GO:0005543; GO:0005576; GO:0006644; GO:0016042; GO:0047498; GO:0050482	0	AT2G06925.1	ATSPLA2-ALPHA,PLA2-ALPHA	Phospholipase A2 family protein	Sspon.01G0038870-1B	Sh01_g009490	Sobic.001G429900.1.p	LOC_Os03g50030.1	Zm00001d028505_P001
Locus_10140_Transcript_1	0.79	23.37	5.97	61.56	yes	-2.91781	-1.39734	0.28	0.001	15.29	12	yes	-5.77102	-13.5507	both	3.64	3.03	5.56	11.86	no	-0.611146	-1.96871	1.37	2.33	6.45	18.36	yes	-2.23512	-2.97816	CH-Hydroponic	A0A194YHP5_SORBI	GO:0003824; GO:0009116	0	AT4G24340.1	0	Phosphorylase superfamily protein	Sspon.08G0030720-1D	0	Sobic.010G008400.2.p	LOC_Os06g02210.1	Zm00001d045558_P003
Locus_10142_Transcript_2	46.46	23.37	46.77	10.34	no	-0.00959427	1.17642	0.68	1.21	3.66	24.57	yes	-2.42824	-4.34382	CH-Hydroponic	15.52	18.79	20.37	20.85	no	-0.392317	-0.150082	17.22	12.21	2.81	15.18	no	2.61544	-0.314109	-	A0A1D6QMQ2_MAIZE	GO:0003729	0	AT1G76940.2	0	RNA-binding (RRM/RBD/RNP motifs) family protein	Sspon.06G0020440-3D	Sh07_g014080	Sobic.007G180000.1.p	LOC_Os08g43360.1	Zm00001d053197_P006
Locus_10142_Transcript_3	60.18	34.33	56.93	20.33	no	0.080095	0.75586	1.15	3.77	10.4	52.13	yes	-3.17688	-3.78948	CH-Hydroponic	34.32	44.21	33.54	41.2	no	0.0331669	0.101728	35.28	33.6	5.39	47.72	no	2.71049	-0.506133	-	A0A3L6F146_MAIZE	GO:0003723	0	AT1G76940.2	0	RNA-binding (RRM/RBD/RNP motifs) family protein	Sspon.06G0020440-3D	Sh07_g014080	Sobic.007G180000.2.p	LOC_Os08g43360.3	Zm00001d053197_P002
Locus_10142_Transcript_4	69.51	38.77	56.54	22.43	yes	0.297949	0.789511	2	3.74	11.36	65.89	yes	-2.50589	-4.13895	SP	33.1	47.33	43.15	42.6	no	-0.382529	0.151901	39.2	35.73	11.3	52.26	no	1.79453	-0.548571	-	A0A3L6F146_MAIZE	GO:0003723	0	AT1G76940.2	0	RNA-binding (RRM/RBD/RNP motifs) family protein	Sspon.06G0020440-3D	Sh07_g014080	Sobic.007G180000.2.p	LOC_Os08g43360.3	Zm00001d053197_P002
Locus_10146_Transcript_1	40.12	25.89	40.48	17.89	no	-0.0128877	0.533242	10.82	8.86	28.53	26.94	yes	-1.39878	-1.60437	CH-Hydroponic	42.16	45.78	41.01	52.45	no	0.0398991	-0.196225	10.96	21.45	25.34	26.22	no	-1.20917	-0.28969	-	C5YZ69_SORBI	GO:0000978; GO:0005634; GO:0006357	0	AT5G02030.1	BLH9,BLR,HB-6,LSN,PNY,RPL,VAN	POX (plant homeobox) family protein	Sspon.07G0006620-2C	Sh09_g012590	Sobic.009G159900.1.p	LOC_Os05g38120.1	Zm00001d038355_P001
Locus_1015_Transcript_1	17.11	31.55	40.98	40.22	no	-1.26008	-0.350273	12.52	3.51	29.97	52.1	yes	-1.25928	-3.89174	CH-Hydroponic	19.32	71.29	18.15	95.12	no	0.0901255	-0.416049	46.98	48.75	11.88	39.98	no	1.98351	0.286124	-	A0A5J9UJ59_9POAL	0	0	0	0	0	Sspon.05G0038950-1D	Sh04_g002730	0	0	0
Locus_10157_Transcript_1	54.92	70.7	64.93	52.32	no	-0.241554	0.434348	5.38	3.62	16.06	48.78	yes	-1.57779	-3.75223	CH-Hydroponic	36.59	47.3	35.6	55.9	no	0.0395722	-0.241008	73.81	65.24	12.65	43.85	yes	2.54468	0.57318	SP-Hydroponic	C5Y9X2_SORBI	GO:0004842; GO:0016567; GO:0030014	0	AT3G48070.1	0	RING/U-box superfamily protein	Sspon.05G0009700-1A	Sh_214E17_g000080	Sobic.006G109300.1.p	LOC_Os04g38970.1	Zm00001d003394_P003
Locus_1016_Transcript_1	17.11	12.32	7.67	4.57	yes	1.15754	1.43074	0.42	0.25	2.26	8	yes	-2.42786	-5	SP	7.27	15	21.77	19.82	yes	-1.58231	-0.401994	0.25	7.53	0.65	8.39	no	-1.37851	-0.156021	CH	C5XQD5_SORBI	GO:0004672; GO:0005524; GO:0016021	0	AT2G26730.1	0	Leucine-rich repeat protein kinase family protein	Sspon.03G0032650-2D	Sh01_g036810	Sobic.003G214900.1.p	LOC_Os01g42294.1	Zm00001d044434_P001
Locus_1016_Transcript_2	13.57	17.5	17.77	40.49	no	-0.389023	-1.21021	0.001	0.001	1.37	3.12	yes	-10.42	-11.6073	CH-Hydroponic	7.49	6.39	16.18	6.31	no	-1.11117	0.0181759	1.84	1.57	1.05	4.31	no	0.809316	-1.45692	-	C5WSN2_SORBI	GO:0004672; GO:0005524; GO:0016021	0	AT1G48480.1	RKL1	receptor-like kinase 1	Sspon.01G0007740-1A	Sh01_g036810	Sobic.001G451800.1.p	LOC_Os03g12250.1	Zm00001d048054_P004
Locus_1016_Transcript_3	17.18	11.91	10.9	7.5	yes	0.656402	0.667211	1.24	0.49	1.13	7.98	no	0.134017	-4.02554	SP	12.61	15.75	21.72	18.81	no	-0.784456	-0.256148	1.51	5.58	1.51	5.47	no	0	0.0287243	-	C5XQD5_SORBI	GO:0004672; GO:0005524; GO:0016021	0	AT2G26730.1	0	Leucine-rich repeat protein kinase family protein	Sspon.03G0032650-2D	Sh01_g036810	Sobic.003G214900.1.p	LOC_Os01g42294.1	Zm00001d044434_P001
Locus_1016_Transcript_4	43.79	160.52	59.89	222.74	yes	-0.451714	-0.472608	0.001	0.001	0.001	1.93	no	0	-10.9144	CH	23.74	17.98	37.32	7.61	no	-0.652629	1.24042	0.001	1.09	0.73	1.09	no	-9.51175	0	-	A0A678TQ27_SACOF	GO:0004553; GO:0005618; GO:0006073; GO:0016762; GO:0048046	K14504	AT4G30270.1	MERI-5,MERI5B,SEN4,XTH24	xyloglucan endotransglucosylase/hydrolase 24	Sspon.05G0023340-1B	Sh10_g016830	Sobic.006G205600.1.p	LOC_Os04g51460.1	Zm00001d026250_P001
Locus_1016_Transcript_5	40.59	20.82	22.22	10.1	yes	0.869266	1.04361	2.28	1.36	3.1	23.14	no	-0.443234	-4.08871	SP	27.68	28.18	43.15	23.46	no	-0.640517	0.264469	6.59	23.03	1.19	7.97	yes	2.46932	1.53086	SP-Hydroponic	C5WSN2_SORBI	GO:0004672; GO:0005524; GO:0016021	0	AT1G48480.1	RKL1	receptor-like kinase 1	Sspon.01G0007740-1A	Sh01_g036810	Sobic.001G451800.1.p	LOC_Os03g12250.1	Zm00001d048054_P002
Locus_10160_Transcript_1	8.16	2.45	8.91	3.62	no	-0.126856	-0.563208	0.001	0.001	2.08	7.38	yes	-11.0224	-12.8494	CH-Hydroponic	8.75	12.14	5.52	8.58	no	0.664615	0.500719	3.26	8.34	1.2	8.34	no	1.44184	0	-	A0A1B6P8Q6_SORBI	GO:0003723	K14945	AT1G09660.1	0	RNA-binding KH domain-containing protein	Sspon.07G0007720-2B	Sh09_g011020	Sobic.009G141000.2.p	LOC_Os05g34670.1	Zm00001d042590_P001
Locus_10169_Transcript_1	39.25	18.72	29.08	11.42	yes	0.432665	0.713018	2	0.6	0.001	16.52	no	10.9658	-4.78311	SP	24.57	15.53	32.1	27.99	yes	-0.385675	-0.849854	9.74	9.33	3.13	10.88	no	1.63776	-0.22173	CH	C5WQ99_SORBI	GO:0042393	K18647	AT3G50690.1	0	Leucine-rich repeat (LRR) family protein	Sspon.01G0025080-2C	Sh07_g010750	Sobic.001G141700.1.p	LOC_Os03g46600.1	Zm00001d033420_P002
Locus_1017_Transcript_1	141.35	125.65	103.96	74.37	yes	0.443243	0.756618	0.001	0.001	0.001	14.13	no	0	-13.7865	SP	119.27	13.67	73.3	14.2	no	0.702346	-0.0548777	6.87	6.38	0.001	10.37	no	12.7461	-0.700788	-	K7VQ65_MAIZE	GO:0003746; GO:0003924; GO:0005525	K03234	AT1G56070.1	LOS1	Ribosomal protein S5/Elongation factor G/III/V family protein	Sspon.03G0006780-1A	Sh03_g020620	Sobic.003G291500.1.p	LOC_Os04g02820.3	Zm00001d012770_P005
Locus_1017_Transcript_2	202.97	158.78	143.73	119.35	yes	0.497905	0.411831	0.001	0.32	0.49	11.45	no	-8.93664	-5.16113	SP	176.48	12.93	128.73	14.84	no	0.455156	-0.198769	6.21	6.12	0.28	7.51	no	4.47109	-0.295281	-	K7VQ65_MAIZE	GO:0003746; GO:0003924; GO:0005525	K03234	AT1G56070.1	LOS1	Ribosomal protein S5/Elongation factor G/III/V family protein	Sspon.03G0006780-2C	Sh03_g020620	Sobic.003G291500.1.p	LOC_Os04g02820.3	Zm00001d012770_P005
Locus_1017_Transcript_3	196.05	153.38	127.02	123.57	yes	0.626166	0.311782	0.001	0.32	1.46	8.86	yes	-10.5118	-4.79116	SP	178.22	13.1	129.39	13.61	no	0.461933	-0.0551003	3.27	4.17	0.28	11.26	no	3.54579	-1.43309	-	K7VQ65_MAIZE	GO:0003746; GO:0003924; GO:0005525	K03234	AT1G56070.1	LOS1	Ribosomal protein S5/Elongation factor G/III/V family protein	Sspon.03G0006780-2C	Sh03_g020620	Sobic.003G291500.1.p	LOC_Os04g02820.3	Zm00001d012770_P005
Locus_1017_Transcript_4	147.45	125.45	108.48	84.7	yes	0.442797	0.566679	0.001	0.001	0.49	5.91	no	-8.93664	-12.5289	SP	122.01	9.7	87.33	10.25	no	0.48245	-0.0795673	5.55	6.67	0.28	10.43	no	4.30899	-0.64498	-	K7VQ65_MAIZE	GO:0003746; GO:0003924; GO:0005525	K03234	AT1G56070.1	LOS1	Ribosomal protein S5/Elongation factor G/III/V family protein	Sspon.03G0006780-2C	Sh03_g020620	Sobic.003G291500.1.p	LOC_Os04g02820.3	Zm00001d012770_P005
Locus_10170_Transcript_2	8.08	10.72	7.67	13.86	no	0.0751287	-0.370622	5.35	3.82	16.43	11.75	yes	-1.61872	-1.62102	CH-Hydroponic	0.61	4.4	2.41	4.57	no	-1.98215	-0.0546906	8.44	14.93	18.37	4.98	no	-1.12204	1.584	-	A0A1Z5RMX9_SORBI	0	0	0	0	0	0	0	Sobic.004G161751.1.p	0	0
Locus_10173_Transcript_1	41.14	38.84	55.46	84.5	yes	-0.430906	-1.12141	10.01	15.34	26.38	47.93	yes	-1.398	-1.64363	both	20.77	36.01	25.84	51.89	yes	-0.315105	-0.527059	36.49	40.23	19.95	41.26	no	0.871112	-0.0364721	CH	C5XG94_SORBI	0	K22651	AT5G48655.3	0	RING/U-box superfamily protein	Sspon.03G0039220-2D	Sh03_g030250	Sobic.003G403400.1.p	LOC_Os01g69040.1	Zm00001d042350_P004
Locus_10175_Transcript_4	19.01	16.82	19.36	11.14	no	-0.0263204	0.594428	4.28	3.82	8.71	22.42	yes	-1.02506	-2.55314	CH-Hydroponic	11.8	21.16	12.41	28.66	no	-0.0727163	-0.437699	17.88	21.03	6.13	21.58	no	1.54439	-0.037246	-	C5Z757_SORBI	GO:0042351; GO:0050577	K02377	AT1G17890.1	GER2	NAD(P)-binding Rossmann-fold superfamily protein	Sspon.08G0019340-2C	Sh10_g014910	Sobic.010G212200.1.p	LOC_Os06g44270.1	Zm00001d046855_P001
Locus_10176_Transcript_2	27.24	5.48	55.4	4.72	no	-1.02416	0.215389	3.61	0.36	3.26	25.18	no	0.147127	-6.12814	-	6.05	12.74	4.94	13.23	no	0.292424	-0.0544478	80.32	61.22	1.25	25.17	yes	6.00576	1.2823	SP-Hydroponic	A0A1B6QQN3_SORBI	GO:0016021	0	AT2G20920.1	0	Protein of unknown function (DUF3353)	Sspon.01G0050670-1C	Sh01_g042520	Sobic.001G512500.1.p	LOC_Os03g04440.1	Zm00001d027573_P001
Locus_10176_Transcript_3	5.65	4.33	14.19	1.87	no	-1.32855	1.21133	8.32	1.42	5.37	20.39	no	0.631661	-3.8439	-	3.61	13.15	3.9	14.83	no	-0.111475	-0.173456	98.85	52.82	1.85	18.42	yes	5.73964	1.51981	SP-Hydroponic	Q1KSB6_SORBI	GO:0016021	0	AT2G20920.1	0	Protein of unknown function (DUF3353)	Sspon.01G0050670-2D	Sh01_g042520	Sobic.001G512500.1.p	LOC_Os03g04440.1	Zm00001d027573_P001
Locus_10176_Transcript_4	5.61	7.34	5.74	8.44	no	-0.03305	-0.201463	0.54	0.85	4.53	5.9	yes	-3.06848	-2.79518	CH-Hydroponic	4.22	3.4	4.34	8.47	no	-0.040452	-1.31683	2.61	4.07	3.54	4.72	no	-0.4397	-0.213758	-	A0A1B6Q1M9_SORBI	GO:0003995; GO:0005777; GO:0050660	K00232	AT3G51840.1	ACX4,ATG6,ATSCX	acyl-CoA oxidase 4	Sspon.03G0021150-3C	Sh03_g004280	Sobic.003G061800.2.p	LOC_Os01g06600.1	Zm00001d039768_P001
Locus_10176_Transcript_7	4.76	6.2	6.58	9.2	no	-0.467126	-0.569366	2.27	0.9	0.68	5.97	no	1.73909	-2.72973	-	4.09	5.26	5.9	8.32	yes	-0.528614	-0.661521	4.36	3.71	3.54	7.33	no	0.300579	-0.982394	CH	A0A1B6Q1M9_SORBI	GO:0003995; GO:0005777; GO:0050660	K00232	AT3G51840.1	ACX4,ATG6,ATSCX	acyl-CoA oxidase 4	Sspon.03G0021150-3C	Sh03_g004280	Sobic.003G061800.2.p	LOC_Os01g06600.1	Zm00001d039768_P001
Locus_10176_Transcript_9	28.15	8.05	51.52	5.07	no	-0.871998	0.667003	2.04	2.83	6.15	25.68	yes	-1.59202	-3.18177	CH-Hydroponic	5.56	15.91	6.7	16.98	no	-0.269076	-0.0939026	107.37	80.14	2.48	30.05	yes	5.43611	1.41516	SP-Hydroponic	A0A1B6QQN3_SORBI	GO:0016021	0	AT2G20920.1	0	Protein of unknown function (DUF3353)	Sspon.01G0050670-2D	Sh01_g042520	Sobic.001G512500.1.p	LOC_Os03g04440.1	Zm00001d027573_P001
Locus_10177_Transcript_10	0.001	0.001	0.001	0.001	no	0	0	50.35	44.06	14.86	4.23	yes	1.76056	3.38074	SP-Hydroponic	0.001	8.45	0.001	6.75	no	0	0.324064	4.99	4.25	29.94	3.19	no	-2.58496	0.413906	-	A0A6A6JZQ3_HEVBR	GO:0000287; GO:0004749; GO:0006450; GO:0009116; GO:0009165	0	0	0	0	0	0	0	0	0
Locus_10177_Transcript_11	0.001	0.001	0.001	0.001	no	0	0	9.46	10.01	5.36	0.4	yes	0.819607	4.6453	SP-Hydroponic	0.001	1.19	0.001	0.77	no	0	0.628031	0.83	0.61	7.57	0.72	no	-3.18911	-0.239188	-	A0A6A5KWY0_LUPAL	GO:0004070; GO:0006207; GO:0006520; GO:0016597; GO:0044205	K00609	AT3G20330.1	PYRB	PYRIMIDINE B	0	0	Sobic.007G092200.1.p	LOC_Os08g15030.1	Zm00001d050187_P001
Locus_10177_Transcript_12	0.001	0.001	0.001	0.001	no	0	0	10.12	11.59	6.87	0.47	yes	0.558827	4.62408	SP-Hydroponic	0.001	1.15	0.02	0.9	no	-4.32193	0.353637	0.89	0.56	7.98	0.46	no	-3.16451	0.283793	-	A0A6A5KWY0_LUPAL	GO:0004070; GO:0006207; GO:0006520; GO:0016597; GO:0044205	K00609	AT3G20330.1	PYRB	PYRIMIDINE B	0	0	Sobic.007G092200.1.p	LOC_Os08g15030.1	Zm00001d050187_P001
Locus_10177_Transcript_13	0.001	0.001	0.001	0.001	no	0	0	9.92	11.64	6.51	0.47	yes	0.607683	4.63029	SP-Hydroponic	0.001	1.24	0.001	0.87	no	0	0.511253	0.98	0.73	7.24	0.87	no	-2.88514	-0.253119	-	A0A6A5KWY0_LUPAL	GO:0004070; GO:0006207; GO:0006520; GO:0016597; GO:0044205	K00609	AT3G20330.1	PYRB	PYRIMIDINE B	0	0	Sobic.007G092200.1.p	LOC_Os08g15030.1	Zm00001d050187_P001
Locus_10177_Transcript_14	0.001	0.001	0.001	0.04	no	0	-5.32193	11.6	12.5	7.73	0.71	yes	0.585584	4.13797	SP-Hydroponic	0.001	1.34	0.02	0.97	no	-4.32193	0.466176	1.07	0.58	9.57	0.95	no	-3.16091	-0.711875	-	A0A6A5KWY0_LUPAL	GO:0004070; GO:0006207; GO:0006520; GO:0016597; GO:0044205	K00609	AT3G20330.1	PYRB	PYRIMIDINE B	0	0	Sobic.007G092200.1.p	LOC_Os08g15030.1	Zm00001d050187_P001
Locus_10177_Transcript_15	0.001	0.001	0.04	0.07	no	-5.32193	-6.12928	14.6	13.86	8.65	0.68	yes	0.755196	4.34925	SP-Hydroponic	0.001	1.66	0.001	1.12	no	0	0.567685	1.61	0.8	9.89	1.05	no	-2.61891	-0.392317	-	A0A6A5KWY0_LUPAL	GO:0004070; GO:0006207; GO:0006520; GO:0016597; GO:0044205	K00609	AT3G20330.1	PYRB	PYRIMIDINE B	0	0	Sobic.007G092200.1.p	LOC_Os08g15030.1	Zm00001d050187_P001
Locus_10177_Transcript_16	0.001	0.001	0.001	0.001	no	0	0	12.86	14.07	7.09	0.98	yes	0.859033	3.8437	SP-Hydroponic	0.001	1.29	0.02	1.21	no	-4.32193	0.092364	1.07	0.58	9.72	0.72	no	-3.18335	-0.311944	-	A0A6A5KWY0_LUPAL	GO:0004070; GO:0006207; GO:0006520; GO:0016597; GO:0044205	K00609	AT3G20330.1	PYRB	PYRIMIDINE B	0	0	Sobic.007G092200.1.p	LOC_Os08g15030.1	Zm00001d050187_P001
Locus_10177_Transcript_18	0.001	0.001	0.001	0.001	no	0	0	15.31	16.12	11.05	0.58	yes	0.470428	4.79666	SP-Hydroponic	0.001	1.73	0.001	1.25	no	0	0.468844	1.62	0.82	12.03	1.11	no	-2.89257	-0.436864	-	A0A6A5KWY0_LUPAL	GO:0004070; GO:0006207; GO:0006520; GO:0016597; GO:0044205	K00609	AT3G20330.1	PYRB	PYRIMIDINE B	0	0	Sobic.007G092200.1.p	LOC_Os08g15030.1	Zm00001d050187_P001
Locus_10177_Transcript_19	0.001	0.001	0.001	0.001	no	0	0	18.93	20.27	12.54	1.57	yes	0.594137	3.69051	SP-Hydroponic	0.001	2.37	0.001	1.12	no	0	1.08139	1.98	1.23	13.3	1.37	no	-2.74785	-0.155518	-	A0A6A5KWY0_LUPAL	GO:0004070; GO:0006207; GO:0006520; GO:0016597; GO:0044205	K00609	AT3G20330.1	PYRB	PYRIMIDINE B	0	0	Sobic.007G092200.1.p	LOC_Os08g15030.1	Zm00001d050187_P001
Locus_10177_Transcript_2	0.001	0.001	0.001	0.001	no	0	0	46.92	42.68	26.22	1.17	yes	0.839535	5.18898	SP-Hydroponic	0.001	3.78	0.001	2.8	no	0	0.432959	6.22	1.76	23.97	0.001	no	-1.94624	10.7814	-	A0A6A6JZK9_HEVBR	GO:0004151; GO:0006221; GO:0046872	0	0	0	0	0	0	0	0	0
Locus_10177_Transcript_20	0.001	0.001	0.001	0.001	no	0	0	8.58	9.25	6.07	0.57	yes	0.499281	4.02042	SP-Hydroponic	0.001	0.93	0.001	0.64	no	0	0.539159	0.98	0.35	6.76	0.57	no	-2.78617	-0.703607	-	A0A6A5KWY0_LUPAL	GO:0004070; GO:0006207; GO:0006520; GO:0016597; GO:0044205	K00609	AT3G20330.1	PYRB	PYRIMIDINE B	0	0	Sobic.007G092200.1.p	LOC_Os08g15030.1	Zm00001d050187_P001
Locus_10177_Transcript_3	0.001	0.001	0.001	0.001	no	0	0	46.68	34.28	28.13	9.61	yes	0.730695	1.83476	SP-Hydroponic	0.001	4.43	0.001	2.04	no	0	1.11874	1.89	3.22	29.96	2.41	no	-3.98658	0.418028	-	B9TH84_RICCO	GO:0004151; GO:0006221; GO:0046872	0	AT4G04955.1	ALN,ATALN	allantoinase	0	Sh07_g014270	Sobic.006G270100.2.p	0	Zm00001d026635_P006
Locus_10177_Transcript_4	0.001	0.001	0.001	0.001	no	0	0	48.64	42.82	24.85	0.001	yes	0.968897	15.386	SP-Hydroponic	0.001	4.01	0.001	4.17	no	0	-0.0564451	3.85	1.09	20.91	3.28	no	-2.44126	-1.58937	-	B9TH84_RICCO	GO:0004151; GO:0006221; GO:0046872	0	0	0	0	0	0	0	0	0
Locus_10178_Transcript_1	32.8	13.69	20.22	11.47	no	0.697913	0.255257	2.71	1.49	8.3	20.06	yes	-1.61482	-3.75094	CH-Hydroponic	27.35	20.72	20.3	27.28	no	0.430061	-0.39682	3.29	11	6.08	12.29	no	-0.885984	-0.159981	-	C5X4L0_SORBI	GO:0006004; GO:0016740	0	AT3G21190.1	0	O-fucosyltransferase family protein	Sspon.02G0011130-4D	Sh02_g016820	Sobic.002G253900.1.p	LOC_Os09g32320.1	Zm00001d020986_P002
Locus_10178_Transcript_2	4.76	1.11	11.61	4.29	no	-1.28633	-1.95042	7.29	3.62	21.96	27.52	yes	-1.59089	-2.92642	CH-Hydroponic	4.38	26.89	6.23	42.3	no	-0.508301	-0.653588	3.69	14.44	10.11	24.49	no	-1.45409	-0.762122	-	C5X4L0_SORBI	GO:0006004; GO:0016740	0	AT3G21190.1	0	O-fucosyltransferase family protein	Sspon.02G0011130-4D	Sh02_g016820	Sobic.002G253900.1.p	LOC_Os09g32320.1	Zm00001d006057_P001
Locus_10178_Transcript_3	32.56	13.85	23.48	9.9	no	0.471668	0.484386	3.6	2.14	9.4	23.07	yes	-1.38466	-3.43034	CH-Hydroponic	28.72	27.57	16.91	27.2	no	0.764179	0.0194926	4.61	16.12	8.32	16.74	no	-0.851817	-0.0544478	-	C5X4L0_SORBI	GO:0006004; GO:0016740	0	AT3G21190.1	0	O-fucosyltransferase family protein	Sspon.02G0011130-4D	Sh02_g016820	Sobic.002G253900.1.p	LOC_Os09g32320.1	Zm00001d020986_P002
Locus_1018_Transcript_1	23.12	40.33	18.27	31.63	yes	0.339665	0.35056	2.95	4.27	8.38	26.63	yes	-1.50624	-2.64074	SP	46.22	33.33	26.66	31.17	no	0.79384	0.0966632	34.56	32.04	7.02	25.82	no	2.29956	0.311385	-	C5Z358_SORBI	GO:0005774; GO:0005886; GO:0006865; GO:0016021	K15015	AT2G39130.1	0	Transmembrane amino acid transporter family protein	Sspon.08G0020940-1B	Sh06_g001440	Sobic.010G146700.1.p	LOC_Os02g01100.3	Zm00001d048577_P001
Locus_10181_Transcript_1	0.001	13.58	0.001	0.001	no	0	13.7292	0.001	0.001	0.001	0.001	no	0	0	-	5.88	26.47	2.59	7.16	yes	1.18286	1.88633	0.001	0.001	0.001	0.001	no	0	0	SP	A0A5N6KRK2_9ROSI	GO:0004108; GO:0006099; GO:0006101	K01647	AT3G60100.1	0	citrate synthase 5	Sspon.04G0015990-2B	0	Sobic.004G078000.2.p	LOC_Os02g10070.1	Zm00001d015856_P020
Locus_10182_Transcript_1	2	9.78	6.98	43.38	yes	-1.80323	-2.14912	0.001	0.001	3.7	7.72	yes	-11.8533	-12.9144	both	1.17	1.94	6.09	22.18	yes	-2.37993	-3.51513	1.86	2.11	4.26	7.14	no	-1.19555	-1.75868	CH	A0A1Z5S6K5_SORBI	GO:0016787	0	AT3G51000.1	0	alpha/beta-Hydrolases superfamily protein	Sspon.01G0020570-1A	Sh01_g016390	Sobic.001G205350.1.p	LOC_Os10g35500.1	Zm00001d013934_P001
Locus_10183_Transcript_1	0.9	30.77	0.22	3.79	no	2.03242	3.02125	0.64	0.77	0.001	0.001	no	9.32193	9.58871	-	6.84	15.87	3.83	8.88	yes	0.836652	0.837671	0.001	0.001	0.001	0.5	no	0	-8.96578	SP	F2DIJ7_HORVV	GO:0003735; GO:0005840; GO:0006412	K02995	AT5G59240.1	0	Ribosomal protein S8e family protein	0	0	Sobic.006G035900.1.p	LOC_Os04g28180.1	Zm00001d053633_P003
Locus_10183_Transcript_2	1.27	29.87	0.001	2.66	no	10.3106	3.4892	0.001	0.001	0.001	0.001	no	0	0	-	14.18	12.87	0.001	0.001	yes	13.7916	13.6517	0.001	0.001	0.001	0.001	no	0	0	SP	F2DIJ7_HORVV	GO:0003735; GO:0005840; GO:0006412	K02995	AT5G59240.1	0	Ribosomal protein S8e family protein	Sspon.04G0003910-3C	0	Sobic.006G035900.1.p	LOC_Os04g28180.1	Zm00001d053633_P003
Locus_10184_Transcript_1	120.12	71.39	109.64	39.39	no	0.131702	0.857893	26.64	12.13	18.41	130.19	no	0.533104	-3.42397	-	63.12	190.8	44.39	137.98	yes	0.507862	0.467602	136.09	155.53	17.12	132.44	no	2.99081	0.231854	SP	A0A3L6F0V3_MAIZE	0	0	0	0	0	Sspon.06G0002920-1T	Sh04_g023530	0	0	Zm00001d049867_P001
Locus_10185_Transcript_1	38.52	32.91	31.62	38.55	no	0.28477	-0.228205	5.67	1.54	16.4	48.72	yes	-1.53228	-4.98351	CH-Hydroponic	28.19	31.97	36.91	48.43	yes	-0.388828	-0.599182	23.81	27.97	11.13	29.14	no	1.09711	-0.0591206	CH	C5YN64_SORBI	GO:0004160; GO:0005507; GO:0009082; GO:0009553; GO:0009555; GO:0009570; GO:0009651; GO:0016836; GO:0048364; GO:0051539	K01687	AT3G23940.1	0	dehydratase family	Sspon.06G0004460-1A	Sh07_g012710	Sobic.007G167800.1.p	LOC_Os08g44530.1	Zm00001d049929_P006
Locus_10187_Transcript_1	35.4	20.1	38.07	7.52	no	-0.104905	1.41839	3.75	2.97	2.26	19.43	no	0.730568	-2.70975	-	21.83	36.07	31.78	23.25	no	-0.541807	0.633569	60.66	46.04	3.03	23.24	yes	4.32336	0.986278	SP-Hydroponic	C5YLD7_SORBI	GO:0009506; GO:0016021; GO:0046658	0	AT3G44220.1	0	Late embryogenesis abundant (LEA) hydroxyproline-rich glycoprotein family	Sspon.06G0009440-1A	Sh07_g000130	Sobic.007G001900.1.p	LOC_Os08g01220.1	Zm00001d034977_P001
Locus_10187_Transcript_2	30.16	13.4	27.04	7.06	no	0.157541	0.924493	3.27	2.43	2.21	15.7	no	0.565244	-2.69174	-	25.92	28.16	32.53	21.47	no	-0.327705	0.391325	40.68	39.69	2.98	19	yes	3.77094	1.06278	SP-Hydroponic	C5YLD7_SORBI	GO:0009506; GO:0016021; GO:0046658	0	AT3G44220.1	0	Late embryogenesis abundant (LEA) hydroxyproline-rich glycoprotein family	Sspon.06G0009440-1A	Sh07_g000130	Sobic.007G001900.1.p	LOC_Os08g01220.1	Zm00001d034977_P001
Locus_10187_Transcript_3	36.84	22.55	31.78	8.57	no	0.213154	1.39576	4.61	2.5	3.03	15.55	no	0.605449	-2.63691	-	26.3	35.28	32.03	21.77	no	-0.284361	0.696509	49.92	36.42	2.62	17.56	yes	4.25198	1.05244	SP-Hydroponic	C5YLD7_SORBI	GO:0009506; GO:0016021; GO:0046658	0	AT3G44220.1	0	Late embryogenesis abundant (LEA) hydroxyproline-rich glycoprotein family	Sspon.06G0009440-1A	Sh07_g000130	Sobic.007G001900.1.p	LOC_Os08g01220.1	Zm00001d034977_P001
Locus_10187_Transcript_4	36.98	26.51	36.6	7.84	no	0.0149016	1.75761	3.74	3.96	1.5	18.27	no	1.31808	-2.2059	-	27.49	34.44	30.89	22.67	no	-0.168233	0.603301	47.97	42.55	1.73	22.56	yes	4.79329	0.915392	SP-Hydroponic	C5YLD7_SORBI	GO:0009506; GO:0016021; GO:0046658	0	AT3G44220.1	0	Late embryogenesis abundant (LEA) hydroxyproline-rich glycoprotein family	Sspon.06G0009440-1A	Sh07_g000130	Sobic.007G001900.1.p	LOC_Os08g01220.1	Zm00001d034977_P001
Locus_10188_Transcript_1	20.93	43.63	41.88	70.92	yes	-1.00069	-0.700872	47.89	39.81	86.57	21.92	no	-0.854143	0.860883	CH	13.08	23.35	16.18	55.39	no	-0.306849	-1.2462	27.26	28.88	78.91	16.24	no	-1.53342	0.830519	-	C5WS20_SORBI	0	0	AT5G65660.1	0	hydroxyproline-rich glycoprotein family protein	Sspon.01G0033100-1P	0	Sobic.001G009500.3.p	0	Zm00001d034869_P001
Locus_1019_Transcript_1	56.2	31.42	70.62	68.44	yes	-0.329507	-1.12316	35.7	28.83	48.13	67.3	no	-0.431012	-1.22304	CH	55.41	164.18	32.29	130.41	yes	0.779059	0.332224	83.04	83.82	32.74	73.19	no	1.34275	0.195648	SP	A0A1B6QHI5_SORBI	GO:0000209; GO:0005524; GO:0005737; GO:0006281; GO:0016574; GO:0043161; GO:0061631	K10573	AT2G02760.1	ATUBC2,UBC2	ubiquiting-conjugating enzyme 2	Sspon.01G0049010-1B	Sh02_g003200	Sobic.001G061500.1.p	LOC_Os07g07240.2	Zm00001d013092_P003
Locus_1019_Transcript_2	88.78	101.41	99.67	86.99	no	-0.166925	0.221278	29.2	21	44.82	74.15	yes	-0.618174	-1.82006	CH-Hydroponic	93.17	195.86	55.19	153.51	yes	0.755459	0.35149	99.05	107.09	34.98	61.52	yes	1.50163	0.799696	both	A0A1B6QHI5_SORBI	GO:0000209; GO:0005524; GO:0005737; GO:0006281; GO:0016574; GO:0043161; GO:0061631	K10573	AT2G02760.1	ATUBC2,UBC2	ubiquiting-conjugating enzyme 2	Sspon.01G0049010-1B	Sh02_g003200	Sobic.001G061500.1.p	LOC_Os07g07240.2	Zm00001d013092_P003
Locus_1019_Transcript_3	318.36	297.2	371.33	225.22	no	-0.222043	0.400099	60.02	36.4	104.47	283.09	yes	-0.799573	-2.95925	CH-Hydroponic	142.32	412.27	91.94	288.45	yes	0.630374	0.515268	311.14	398.11	81.54	310.2	yes	1.93198	0.359968	both	M0S8M7_MUSAM	GO:0000209; GO:0005524; GO:0005737; GO:0006281; GO:0016574; GO:0043161; GO:0061631	K10573	AT2G02760.1	ATUBC2,UBC2	ubiquiting-conjugating enzyme 2	Sspon.01G0049010-2D	Sh02_g003200	Sobic.002G045300.1.p	LOC_Os07g07240.2	Zm00001d013092_P003
Locus_1019_Transcript_5	84.63	65.14	93.57	84	no	-0.144877	-0.366846	28.95	16.19	30.97	81.95	no	-0.097308	-2.33964	-	68.7	177.89	49.24	139.38	yes	0.480479	0.351962	82.53	97.12	31.98	67.8	yes	1.36775	0.518483	both	A0A1B6QHI5_SORBI	GO:0000209; GO:0005524; GO:0005737; GO:0006281; GO:0016574; GO:0043161; GO:0061631	K10573	AT2G02760.1	ATUBC2,UBC2	ubiquiting-conjugating enzyme 2	Sspon.01G0049010-1B	Sh02_g003200	Sobic.001G061500.1.p	LOC_Os07g07240.2	Zm00001d013092_P003
Locus_1019_Transcript_6	284.26	244.81	378.5	239.28	no	-0.413082	0.0329627	54.74	52.68	94.95	264.95	yes	-0.794573	-2.33039	CH-Hydroponic	149.58	398.64	82.85	283.36	yes	0.852344	0.49245	310.9	316.07	62.14	289.77	no	2.32286	0.125336	SP	M0S8M7_MUSAM	GO:0000209; GO:0005524; GO:0005737; GO:0006281; GO:0016574; GO:0043161; GO:0061631	K10573	AT2G02760.1	ATUBC2,UBC2	ubiquiting-conjugating enzyme 2	Sspon.01G0049010-2D	Sh02_g003200	Sobic.002G045300.1.p	LOC_Os07g07240.2	Zm00001d013092_P003
Locus_1019_Transcript_7	93.44	78.29	118.12	68.91	no	-0.338141	0.184115	38.73	15.86	49.22	72.29	no	-0.345793	-2.1884	-	75.65	218.14	39.99	169.37	yes	0.919701	0.365076	106.56	126.36	34	83.51	yes	1.64806	0.597519	both	A0A1B6QHI5_SORBI	GO:0000209; GO:0005524; GO:0005737; GO:0006281; GO:0016574; GO:0043161; GO:0061631	K10573	AT2G02760.1	ATUBC2,UBC2	ubiquiting-conjugating enzyme 2	Sspon.01G0049010-1B	Sh02_g003200	Sobic.001G061500.1.p	LOC_Os07g07240.2	Zm00001d013092_P003
Locus_10193_Transcript_1	3.2	4.05	4.34	4.24	no	-0.439623	-0.0661424	0.95	1.14	5.17	20.51	yes	-2.44416	-4.16922	CH-Hydroponic	3.26	8.24	2.22	13.78	no	0.554312	-0.74186	13.51	20.04	2.32	9.36	yes	2.54183	1.0983	SP-Hydroponic	A0A194YNE3_SORBI	GO:0000439; GO:0005675; GO:0006289; GO:0070816	K03143	AT1G18340.1	0	basal transcription factor complex subunit-related	Sspon.04G0019460-1A	Sh04_g001410	Sobic.004G024700.1.p	LOC_Os02g03340.3	Zm00001d053954_P003
Locus_10193_Transcript_3	2.86	4.37	7.86	2.01	no	-1.45851	1.12044	1.28	2.29	5.79	52.73	yes	-2.17742	-4.5252	CH-Hydroponic	5.11	11.54	4.99	35.75	no	0.0342835	-1.6313	19.82	42.02	6.33	41.68	no	1.64668	0.0117209	-	A0A194YNE3_SORBI	GO:0000439; GO:0005675; GO:0006289; GO:0070816	K03143	AT1G18340.1	0	basal transcription factor complex subunit-related	Sspon.04G0019460-1A	Sh04_g001410	Sobic.004G024700.1.p	LOC_Os02g03340.3	Zm00001d053954_P003
Locus_10194_Transcript_1	7.25	12.13	2.95	1.7	yes	1.29727	2.83497	20.87	15	85.87	23.72	yes	-2.04072	-0.661142	SP	3.01	16.39	7.09	8.04	no	-1.23602	1.02755	19.67	9.3	77.9	34.04	yes	-1.98563	-1.87193	CH-Hydroponic	C5WTI2_SORBI	0	0	AT2G17730.1	NIP2	NEP-interacting protein 2	Sspon.01G0041020-2C	Sh07_g013770	Sobic.001G309600.1.p	LOC_Os10g39770.1	Zm00001d029806_P001
Locus_10194_Transcript_2	6.33	4.62	3.19	1.53	no	0.988649	1.59436	12.09	9.29	55.68	27.84	yes	-2.20334	-1.58341	CH-Hydroponic	3.26	9.37	4.8	11.53	no	-0.558162	-0.299272	17.52	6.45	47.07	27.21	yes	-1.42581	-2.07677	CH-Hydroponic	C5WTI2_SORBI	0	0	AT2G17730.1	NIP2	NEP-interacting protein 2	Sspon.01G0041020-2C	Sh07_g013770	Sobic.001G309600.1.p	LOC_Os10g39770.1	Zm00001d029806_P001
Locus_10195_Transcript_1	10.05	206.52	18.1	184.76	no	-0.848794	0.160629	40.2	14.26	27.83	11.75	no	0.530555	0.279313	-	24.7	76.82	7.37	9.55	yes	1.74477	3.00791	15.58	4.42	24.03	21.22	no	-0.625141	-2.26331	SP	C5Z026_SORBI	GO:0004364; GO:0005737; GO:0043295	K00799	AT2G30870.1	ATGSTF10,ATGSTF4,ERD13,GSTF10	glutathione S-transferase PHI 10	Sspon.07G0013140-2D	Sh09_g004140	Sobic.009G043600.1.p	LOC_Os01g27210.1	Zm00001d024839_P001
Locus_10195_Transcript_2	12.19	112.47	9.91	101.84	no	0.298741	0.143236	25.93	9.88	16.88	9.97	no	0.619307	-0.0130825	-	20.1	39.36	5.96	5.45	yes	1.75381	2.8524	8.82	9.65	8.64	8.04	no	0.0297473	0.263333	SP	C5Z026_SORBI	GO:0004364; GO:0005737; GO:0043295	K00799	AT2G30870.1	ATGSTF10,ATGSTF4,ERD13,GSTF10	glutathione S-transferase PHI 10	Sspon.07G0013140-2D	Sh09_g004140	Sobic.009G043600.1.p	LOC_Os01g27210.1	Zm00001d024839_P001
Locus_10196_Transcript_1	14.03	10.69	17.48	10.27	no	-0.31719	0.0578257	2.13	1.59	7.23	11.72	yes	-1.76314	-2.88187	CH-Hydroponic	10.54	13.16	9.86	18.4	no	0.0962153	-0.483546	16.2	23.99	5.55	7.86	yes	1.54543	1.60983	SP-Hydroponic	C5YZU7_SORBI	GO:0000381; GO:0003729; GO:0005634	K14945	AT2G38610.2	0	RNA-binding KH domain-containing protein	Sspon.07G0030600-2D	Sh09_g014110	Sobic.009G175900.1.p	LOC_Os05g40290.1	Zm00001d038506_P002
Locus_10196_Transcript_2	15.06	13.4	17.3	11.31	no	-0.20005	0.244634	1.88	1.49	7.92	12.89	yes	-2.07477	-3.11287	CH-Hydroponic	8.09	14.85	10.15	16.86	no	-0.327268	-0.183142	17.11	18.44	2.61	7.77	yes	2.71272	1.24685	SP-Hydroponic	C5YZU7_SORBI	GO:0000381; GO:0003729; GO:0005634	K14945	AT2G38610.2	0	RNA-binding KH domain-containing protein	Sspon.07G0030600-2D	Sh09_g014110	Sobic.009G175900.1.p	LOC_Os05g40290.1	Zm00001d038506_P002
Locus_10198_Transcript_1	291.82	91.51	257.76	44.18	yes	0.17905	1.05054	33.48	32.7	139.19	234.45	yes	-2.05568	-2.84192	SP	271.98	512.42	175.1	299.61	yes	0.635321	0.774241	575.76	467.92	102.43	239.84	yes	2.49083	0.96419	both	C4J902_MAIZE	0	0	AT5G19140.1	AILP1,ATAILP1	Aluminium induced protein with YGL and LRDR motifs	Sspon.05G0030030-1B	Sh03_g020030	Sobic.005G034000.1.p	LOC_Os11g05050.1	Zm00001d052493_P002
Locus_10198_Transcript_2	28.95	11.12	20.64	5.94	no	0.48812	0.904622	5.23	2.77	18.92	39.12	yes	-1.85503	-3.81995	CH-Hydroponic	44.41	77.96	42.49	42.4	no	0.0637612	0.87867	83.32	83.55	13.92	47.78	yes	2.5815	0.806233	SP-Hydroponic	A0A1B6PB49_SORBI	0	0	AT5G19140.1	AILP1,ATAILP1	Aluminium induced protein with YGL and LRDR motifs	Sspon.05G0030020-1B	Sh03_g020030	Sobic.008G033200.1.p	LOC_Os11g05050.1	Zm00001d052493_P002
Locus_1020_Transcript_1	42.73	140.99	0.19	0.001	yes	7.81311	17.1052	4.24	3.37	0.001	0.001	yes	12.0498	11.7185	SP	17.41	25.23	0.001	0.001	yes	14.0876	14.6229	9.62	4.39	0.001	0.001	yes	13.2318	12.1	both	A0A3L6S0B3_PANMI	0	0	0	0	0	0	0	0	LOC_Os09g16650.1	Zm00001d044235_P001
Locus_10201_Transcript_1	61.43	50.02	48.11	41.57	yes	0.352607	0.266962	12.3	5.23	23.02	72.06	yes	-0.90423	-3.78432	SP	35.38	55.97	24.7	53.67	no	0.518423	0.0605379	56.01	59.25	16.45	63.67	no	1.7676	-0.103799	-	B4FMA8_MAIZE	GO:0003723; GO:0005654	K12741	AT3G13224.2	0	RNA-binding (RRM/RBD/RNP motifs) family protein	Sspon.06G0000720-2C	Sh01_g015490	Sobic.007G221300.1.p	LOC_Os08g38410.3	Zm00001d052820_P001
Locus_10202_Transcript_1	98.52	130.13	92.59	101.94	no	0.0895602	0.352233	11.09	8.54	24.76	112.84	yes	-1.15875	-3.7239	CH-Hydroponic	95.91	123.75	69.88	113.99	no	0.456802	0.118521	67.33	91.02	14.25	110.23	no	2.24029	-0.276261	-	B6T5R1_MAIZE	GO:0005634; GO:0005643; GO:0005737; GO:0008536; GO:0043547; GO:0046907	K15306	AT5G58590.1	RANBP1	RAN binding protein 1	Sspon.07G0010060-2B	Sh_228B17_g000020	Sobic.009G104000.1.p	LOC_Os05g28290.1	Zm00001d010504_P001
Locus_10205_Transcript_1	123.23	114.97	114.45	100.17	no	0.106636	0.198807	14.53	10.7	36.98	69.57	yes	-1.34771	-2.70085	CH-Hydroponic	105.27	106.17	79.35	121.73	no	0.407792	-0.197309	47.6	69.57	21.89	61.37	no	1.12069	0.180932	-	A0A1B6QFX4_SORBI	GO:0005739; GO:0005747; GO:0006120; GO:0008137; GO:0010181; GO:0046872; GO:0051287; GO:0051539	K03942	AT5G08530.1	CI51	51 kDa subunit of complex I	Sspon.02G0002180-1A	0	Sobic.002G396700.1.p	LOC_Os07g45090.1	Zm00001d022341_P001
Locus_10206_Transcript_1	12.35	23.35	17.49	29.63	no	-0.502019	-0.343636	0.001	0.001	5.15	4.89	yes	-12.3304	-12.2556	CH-Hydroponic	6.22	13.06	5.26	6.55	no	0.241852	0.995588	1.73	6.62	1.48	5.52	no	0.225175	0.262163	-	C5XNH2_SORBI	0	0	AT5G21950.1	0	alpha/beta-Hydrolases superfamily protein	Sspon.03G0021690-3D	0	Sobic.003G053500.1.p	LOC_Os01g07420.1	Zm00001d008693_P002
Locus_10206_Transcript_2	3.99	10.4	15.58	21.85	yes	-1.96523	-1.07105	0.001	0.85	3.87	4.9	no	-11.9181	-2.52725	CH	1.63	4.06	3.22	4.22	no	-0.982189	-0.0557633	2.6	5.16	2.23	1.11	no	0.221468	2.21681	-	C5XNH2_SORBI	0	0	AT5G21950.1	0	alpha/beta-Hydrolases superfamily protein	Sspon.03G0021690-3D	0	Sobic.003G053500.1.p	LOC_Os01g07420.1	Zm00001d008693_P002
Locus_10207_Transcript_1	27.65	26.29	19.69	15.95	yes	0.489816	0.720958	6.15	4.46	7.73	22.75	no	-0.329882	-2.35075	SP	22.33	29.57	18.76	28.97	no	0.251323	0.0295746	25.96	30.66	8.06	20.3	yes	1.68744	0.594878	SP-Hydroponic	K3YU59_SETIT	GO:0000290; GO:0003723; GO:0005737; GO:0030145; GO:0050072	K12613	AT5G13570.1	ATDCP2,DCP2,TDT	decapping 2	Sspon.08G0003120-1A	Sh10_g016740	Sobic.010G239800.1.p	LOC_Os02g56210.1	Zm00001d036540_P004
Locus_10208_Transcript_1	90.66	76.79	71.51	96.27	no	0.342321	-0.326168	15.14	16.61	38.63	96.58	yes	-1.35136	-2.53967	CH-Hydroponic	75.1	115.62	41.67	122.85	no	0.849804	-0.0875069	59.11	71.18	35.52	68.57	no	0.734771	0.0538944	-	A0A3L6SA77_PANMI	GO:0003743	K03238	AT5G20920.3	EIF2 BETA,EMB1401	eukaryotic translation initiation factor 2 beta subunit	Sspon.01G0038130-2D	Sh01_g029930	Sobic.001G382200.1.p	LOC_Os03g21550.2	Zm00001d029048_P001
Locus_1021_Transcript_1	33.73	19.85	42.18	10.35	no	-0.322527	0.939508	1.01	4.22	4.58	39.65	no	-2.18099	-3.23201	-	26.76	33	22.25	60.58	no	0.266273	-0.876376	32.61	41.37	6.85	26.71	yes	2.25114	0.631205	SP-Hydroponic	C5YXQ2_SORBI	GO:0003677; GO:0005634; GO:0008270; GO:0042025	0	AT4G22745.1	MBD1	methyl-CPG-binding domain 1	Sspon.07G0023960-2D	Sh09_g010450	Sobic.009G132800.1.p	LOC_Os05g33550.1	Zm00001d010322_P001
Locus_10210_Transcript_1	6.85	3.46	7.78	3.32	no	-0.183666	0.0595888	6.33	4.53	14.5	15.07	yes	-1.19578	-1.7341	CH-Hydroponic	4.49	10.68	2.43	8.88	no	0.885759	0.26628	14.87	21.82	10.54	8.51	no	0.49653	1.35842	-	C5Y565_SORBI	GO:0000407; GO:0000422; GO:0000423; GO:0005829; GO:0016236; GO:0019887; GO:0019898; GO:0019901; GO:0032147; GO:0034497; GO:0034727; GO:0044804; GO:1990316	K08331	0	0	0	Sspon.05G0018840-2B	0	Sobic.005G046900.2.p	LOC_Os11g06320.1	Zm00001d053173_P006
Locus_10212_Transcript_2	69.27	32.38	39.13	16.21	yes	0.823956	0.998219	5.73	0.001	4.14	29.91	no	0.468904	-14.8683	SP	13.94	41.33	21.65	55.75	no	-0.635136	-0.431782	0.001	1.19	3.58	62.22	no	-11.8057	-5.70834	-	A0A0Q3V7N8_SETIT	GO:0046983	0	AT2G46510.1	AIB,ATAIB	ABA-inducible BHLH-type transcription factor	Sspon.03G0007980-1A	Sh03_g021960	Sobic.003G272200.1.p	LOC_Os01g50940.1	Zm00001d043706_P001
Locus_10214_Transcript_1	14.28	11.63	9.52	12.59	no	0.584963	-0.114427	3.26	2.12	9.66	8.15	yes	-1.56715	-1.94274	CH-Hydroponic	14.21	17.27	5.24	11.7	yes	1.43927	0.56176	12.62	11.97	3.09	10.12	no	2.03003	0.242214	SP	C5XSI6_SORBI	GO:0005794; GO:0016757	0	AT3G18180.1	0	Glycosyltransferase family 61 protein	Sspon.04G0025930-2D	0	Sobic.004G152200.1.p	LOC_Os02g22190.1	Zm00001d016544_P005
Locus_10215_Transcript_1	0.001	0.001	0.001	0.001	no	0	0	56.83	33.84	27.52	1.39	yes	1.04617	4.60557	SP-Hydroponic	0.001	5.13	0.001	4.67	no	0	0.135536	6.16	0.001	44.35	4.72	no	-2.84793	-12.2046	-	A0A2Z7C5G8_9LAMI	GO:0003677; GO:0004518; GO:0005524; GO:0006289; GO:0009380; GO:0016887	0	0	0	0	0	0	0	0	0
Locus_10215_Transcript_10	0.001	0.06	0.001	0.11	no	0	-0.874469	13.15	12.9	8.06	0.74	yes	0.706211	4.1237	SP-Hydroponic	0.001	1.4	0.01	0.84	no	-3.32193	0.736966	1.22	0.9	8.41	0.62	no	-2.78522	0.537657	-	A0A6A6K102_HEVBR	GO:0003677; GO:0004518; GO:0005524; GO:0005737; GO:0006289; GO:0009380; GO:0016887	K07152	AT3G08950.1	0	electron transport SCO1/SenC family protein	0	0	Sobic.004G048700.1.p	LOC_Os02g06480.1	Zm00001d015313_P001
Locus_10215_Transcript_11	0.001	0.13	0.001	0.001	no	0	7.02237	12.58	13.73	7.41	0.68	yes	0.763586	4.33565	SP-Hydroponic	0.001	1.25	0.001	0.85	no	0	0.556393	1.04	0.88	9.94	0.68	no	-3.25666	0.371969	-	A0A6A6K102_HEVBR	GO:0003677; GO:0004518; GO:0005524; GO:0005737; GO:0006289; GO:0009380; GO:0016887	K07152	AT3G08950.1	0	electron transport SCO1/SenC family protein	0	0	Sobic.004G048700.1.p	LOC_Os02g06480.1	Zm00001d015313_P001
Locus_10215_Transcript_12	0.001	0.001	0.001	0.04	no	0	-5.32193	13.67	13.19	9.64	0.83	yes	0.503908	3.99019	SP-Hydroponic	0.001	1.45	0.001	1.07	no	0	0.438442	1.44	0.83	10.12	1.03	no	-2.81307	-0.311461	-	A0A6A6K102_HEVBR	GO:0003677; GO:0004518; GO:0005524; GO:0005737; GO:0006289; GO:0009380; GO:0016887	K07152	AT3G08950.1	0	electron transport SCO1/SenC family protein	0	0	Sobic.004G048700.1.p	LOC_Os02g06480.1	Zm00001d015313_P001
Locus_10215_Transcript_13	0.001	0.001	0.001	0.001	no	0	0	13.87	13.9	8.19	0.84	yes	0.760032	4.04855	SP-Hydroponic	0.001	1.53	0.001	0.93	no	0	0.718229	1.35	0.75	10.79	0.47	no	-2.99866	0.67423	-	A0A6A6K102_HEVBR	GO:0003677; GO:0004518; GO:0005524; GO:0005737; GO:0006289; GO:0009380; GO:0016887	K07152	AT3G08950.1	0	electron transport SCO1/SenC family protein	0	0	Sobic.004G048700.1.p	LOC_Os02g06480.1	Zm00001d015313_P001
Locus_10215_Transcript_14	0.001	0.001	0.001	0.001	no	0	0	12.2	14.74	9.09	0.41	yes	0.424529	5.16797	SP-Hydroponic	0.001	1.46	0.001	1.12	no	0	0.38247	1.01	0.68	10.16	1.09	no	-3.33047	-0.680721	-	A0A6A6K102_HEVBR	GO:0003677; GO:0004518; GO:0005524; GO:0005737; GO:0006289; GO:0009380; GO:0016887	K07152	AT3G08950.1	0	electron transport SCO1/SenC family protein	0	0	Sobic.004G048700.1.p	LOC_Os02g06480.1	Zm00001d015313_P001
Locus_10215_Transcript_15	0.001	0.001	0.001	0.04	no	0	-5.32193	21.8	19.16	14.07	1.08	yes	0.631706	4.14899	SP-Hydroponic	0.001	2.34	0.02	1.65	no	-4.32193	0.504043	2.12	1.01	13.46	1.18	no	-2.66654	-0.224432	-	A0A6A6K102_HEVBR	GO:0003677; GO:0004518; GO:0005524; GO:0005737; GO:0006289; GO:0009380; GO:0016887	K07152	AT3G08950.1	0	electron transport SCO1/SenC family protein	0	0	Sobic.004G048700.1.p	LOC_Os02g06480.1	Zm00001d015313_P001
Locus_10215_Transcript_16	0.001	0.001	0.001	0.001	no	0	0	6.92	7.45	5.03	0.34	yes	0.460214	4.45363	SP-Hydroponic	0.001	0.91	0.001	0.58	no	0	0.649814	0.64	0.23	5.3	0.38	no	-3.04985	-0.724366	-	A0A6A6K102_HEVBR	GO:0003677; GO:0004518; GO:0005524; GO:0005737; GO:0006289; GO:0009380; GO:0016887	K07152	AT3G08950.1	0	electron transport SCO1/SenC family protein	0	0	Sobic.004G048700.1.p	LOC_Os02g06480.1	Zm00001d015313_P001
Locus_10215_Transcript_4	0.001	0.001	0.001	0.001	no	0	0	41.49	50.96	9.38	0.001	yes	2.1451	15.6371	SP-Hydroponic	0.001	5.74	0.001	3.41	no	0	0.751279	6.3	1.34	33.73	4.02	no	-2.42061	-1.58496	-	A0A6A5L3V4_LUPAL	GO:0003872; GO:0004107; GO:0005524; GO:0006002; GO:0009073; GO:0009423; GO:0046872	0	AT2G22480.1	PFK5	phosphofructokinase 5	0	0	Sobic.001G052500.1.p	LOC_Os09g24910.1	Zm00001d037910_P001
Locus_10215_Transcript_7	0.001	0.05	0.001	0.001	no	0	5.64386	9.09	9.32	5.48	0.34	yes	0.730104	4.77672	SP-Hydroponic	0.001	0.98	0.001	0.56	no	0	0.807355	0.77	0.4	7.05	0.6	no	-3.19469	-0.584963	-	A0A6A6K102_HEVBR	GO:0003677; GO:0004518; GO:0005524; GO:0005737; GO:0006289; GO:0009380; GO:0016887	K07152	AT3G08950.1	0	electron transport SCO1/SenC family protein	0	0	Sobic.004G048700.1.p	LOC_Os02g06480.1	Zm00001d015313_P001
Locus_10215_Transcript_9	0.001	0.05	0.001	0.04	no	0	0.321928	9.54	8.84	7.22	0.45	yes	0.40199	4.29605	SP-Hydroponic	0.001	0.89	0.001	0.7	no	0	0.34645	1.06	0.65	7.27	0.42	no	-2.77789	0.63005	-	A0A6A6K102_HEVBR	GO:0003677; GO:0004518; GO:0005524; GO:0005737; GO:0006289; GO:0009380; GO:0016887	K07152	AT3G08950.1	0	electron transport SCO1/SenC family protein	0	0	Sobic.004G048700.1.p	LOC_Os02g06480.1	Zm00001d015313_P001
Locus_10216_Transcript_1	3.27	75.92	3.49	134.93	no	-0.0939364	-0.829659	1.46	0.001	1.32	3.01	no	0.14543	-11.5555	-	3.33	5.09	17.71	14.41	yes	-2.41097	-1.50133	2.66	0.76	1.52	7.93	no	0.807355	-3.38325	CH	C5XZA6_SORBI	0	0	0	0	0	Sspon.04G0004110-1A	0	Sobic.004G247700.1.p	LOC_Os02g50110.1	Zm00001d051798_P001
Locus_10219_Transcript_10	0.001	1.19	0.89	3.07	no	-9.79766	-1.36728	52.07	89.93	4.71	0.001	yes	3.46665	16.4565	SP-Hydroponic	3.46	0.82	2.67	1.71	no	0.373932	-1.0603	0.001	0.001	2.71	0.001	no	-11.4041	0	-	A0A6A5L776_LUPAL	GO:0016021	0	0	0	0	0	0	0	0	0
Locus_10219_Transcript_11	0.43	4.23	1.32	3.04	no	-1.61813	0.476586	4.64	7.83	0.001	0.001	yes	12.1799	12.9348	SP-Hydroponic	3.53	4.4	1.11	2.03	no	1.66911	1.11602	0.001	0.001	0.001	0.001	no	0	0	-	A0A6A5L776_LUPAL	GO:0016021	0	0	0	0	0	0	0	0	0
Locus_10219_Transcript_2	0.22	4.93	2.11	3.95	no	-3.26167	0.319735	4.25	9.21	0.001	0.001	yes	12.0532	13.169	SP-Hydroponic	4.41	4.16	0.63	2.54	no	2.80735	0.711755	0.001	0.001	0.4	0.6	no	-8.64386	-9.22882	-	A0A6A5L776_LUPAL	GO:0016021	0	0	0	0	0	0	0	0	0
Locus_10219_Transcript_3	1.08	4.93	1.58	5.47	no	-0.548893	-0.149953	5.03	5.99	0.7	0.001	yes	2.84513	12.5483	SP-Hydroponic	4.11	6.6	0.63	3.05	yes	2.70571	1.11366	0.001	0.001	0.001	0.001	no	0	0	SP	A0A6A5L776_LUPAL	GO:0016021	0	0	0	0	0	0	0	0	0
Locus_10219_Transcript_4	0.001	3.88	2.11	3.95	no	-11.043	-0.025796	4.25	8.75	0.001	0.001	yes	12.0532	13.0951	SP-Hydroponic	5.58	3.67	0.79	2.29	no	2.82034	0.680432	0.001	0.001	1.21	0.001	no	-10.2408	0	-	A0A6A5L776_LUPAL	GO:0016021	0	0	0	0	0	0	0	0	0
Locus_10219_Transcript_7	0.87	5.99	2.38	3.34	no	-1.45187	0.842708	5.41	6.91	0.7	0.001	yes	2.9502	12.7545	SP-Hydroponic	3.97	4.16	0.95	2.79	no	2.06314	0.576318	0.001	0.001	0.001	0.001	no	0	0	-	A0A6A5L776_LUPAL	GO:0016021	0	0	0	0	0	0	0	0	0
Locus_10219_Transcript_8	0.001	6.34	2.11	4.25	no	-11.043	0.57702	5.8	5.99	0.001	0.001	yes	12.5018	12.5483	SP-Hydroponic	3.38	3.42	0.79	1.27	no	2.0971	1.42917	0.001	0.001	0.001	0.001	no	0	0	-	A0A6A5L776_LUPAL	GO:0016021	0	0	0	0	0	0	0	0	0
Locus_10219_Transcript_9	0.43	2.81	1.84	6.66	no	-2.0973	-1.24495	20.42	41.3	5.57	0.001	yes	1.87423	15.3339	SP-Hydroponic	5.86	3.66	1.74	1.27	yes	1.75181	1.52702	0.001	0.001	5.21	0.001	no	-12.3471	0	SP	A0A6A5L776_LUPAL	GO:0016021	0	0	0	0	0	0	0	0	0
Locus_10222_Transcript_1	21.62	32.08	18.46	21.92	no	0.227964	0.549426	4.72	5.63	11.64	11.2	no	-1.30223	-0.992292	-	9.14	11.13	7.76	11.28	no	0.236138	-0.0193135	23.99	37.29	5.36	9.32	yes	2.16213	2.00039	SP-Hydroponic	C5WSC8_SORBI	0	0	AT4G17350.1	0	Plant protein of unknown function (DUF828) with plant pleckstrin homology-like region	Sspon.01G0041220-2C	Sh04_g021810	Sobic.001G298500.1.p	LOC_Os10g41060.1	Zm00001d000175_P001
Locus_10226_Transcript_2	28.56	26.62	36.01	40.77	yes	-0.334402	-0.614997	5.11	4.73	14.36	46.74	yes	-1.49066	-3.30475	both	20.8	37.31	22.47	47.9	no	-0.111417	-0.360463	34.45	51.9	5.02	36.06	yes	2.77874	0.525335	SP-Hydroponic	C5XK96_SORBI	GO:0003924; GO:0005525; GO:0005774	K07897	AT1G52280.1	AtRABG3d,RABG3d	RAB GTPase homolog G3D	Sspon.03G0024570-1A	Sh03_g000690	Sobic.003G010400.1.p	LOC_Os01g12730.1	Zm00001d008984_P004
Locus_10227_Transcript_3	21.56	11.24	12.63	10.68	no	0.771503	0.0737304	2.14	1.2	3.87	7.61	no	-0.854723	-2.66486	-	12.73	12.26	18.87	25.23	yes	-0.567862	-1.04118	1.99	3.12	5.5	5.47	yes	-1.46666	-0.809995	both	A0A059Q0Y0_9POAL	GO:0004748; GO:0005524; GO:0006260	K10807	AT2G21790.1	ATRNR1,CLS8,R1,RNR1	ribonucleotide reductase 1	Sspon.08G0013730-1A	Sh10_g004930	Sobic.010G054600.1.p	LOC_Os06g07210.1	Zm00001d045192_P022
Locus_10228_Transcript_4	16.85	10.15	10.71	4.77	yes	0.65379	1.08942	1.52	2.11	0.46	8.69	no	1.72437	-2.04211	SP	5.1	7.84	3.74	5.49	no	0.447459	0.514048	9.22	14.91	1.84	11.38	no	2.32506	0.38978	-	C5X7A7_SORBI	GO:0004721	0	AT4G26190.1	0	Haloacid dehalogenase-like hydrolase (HAD) superfamily protein	Sspon.02G0052620-1C	Sh02_g000860	Sobic.002G010000.1.p	LOC_Os07g01850.1	Zm00001d007948_P001
Locus_10229_Transcript_2	8.23	18.22	12.36	19.26	no	-0.586714	-0.0800847	9.06	6.74	16.37	49.22	yes	-0.853471	-2.86842	CH-Hydroponic	5.73	4.06	6.04	3.22	no	-0.0760134	0.334419	61.86	40.57	13.74	41.54	no	2.17062	-0.0340879	-	A0A1Z5R0H7_SORBI	GO:0003677; GO:0003700; GO:0005634	K09284	AT2G28550.2	RAP2.7,TOE1	related to AP2.7	Sspon.07G0014700-1A	Sh09_g002170	Sobic.009G024600.7.p	LOC_Os05g03040.1	Zm00001d035512_P002
Locus_10229_Transcript_3	4.96	9.24	8.65	11.95	no	-0.80236	-0.371046	9.13	5.13	15.58	34.81	yes	-0.771008	-2.76247	CH-Hydroponic	3.18	4.97	3.75	5.16	no	-0.237864	-0.0541252	45.26	35.12	12.4	31.84	no	1.8679	0.141453	-	A0A1Z5R0M7_SORBI	GO:0003677; GO:0003700; GO:0005634	K09284	AT2G28550.3	RAP2.7,TOE1	related to AP2.7	Sspon.07G0014700-1A	Sh09_g002160	Sobic.009G024600.6.p	LOC_Os05g03040.1	Zm00001d010987_P001
Locus_10229_Transcript_4	7.63	15.69	6.12	17.47	no	0.318151	-0.155034	6.1	2.99	14.26	34.97	yes	-1.22509	-3.5479	CH-Hydroponic	6.95	3.18	6.18	4.01	no	0.169406	-0.334575	43.13	40.42	8.96	39.49	no	2.26712	0.033582	-	A0A1Z5R0M7_SORBI	GO:0003677; GO:0003700; GO:0005634	K09284	AT2G28550.3	RAP2.7,TOE1	related to AP2.7	Sspon.07G0014700-1A	Sh09_g002170	Sobic.009G024600.6.p	LOC_Os05g03040.1	Zm00001d035512_P002
Locus_1023_Transcript_3	393.42	255.23	529.8	245.94	no	-0.429378	0.0534915	2.2	0.52	0.79	56.16	no	1.47758	-6.75489	-	307.14	84.56	252.94	56.06	yes	0.280101	0.593004	22.97	61.37	0.46	50.46	no	5.64197	0.282393	SP	COMT1_SACOF	GO:0009809; GO:0032259; GO:0046983; GO:0047763	K22439	AT5G54160.1	ATOMT1,OMT1	O-methyltransferase 1	Sspon.06G0010980-3C	Sh07_g004210	Sobic.007G047300.1.p	LOC_Os08g06100.1	Zm00001d049541_P001
Locus_10232_Transcript_2	9.08	32.64	11.91	30.31	no	-0.391409	0.106847	3.98	6.2	9.96	17.66	yes	-1.32338	-1.51015	CH-Hydroponic	13.61	24.21	10.81	12.68	no	0.332301	0.933048	16.36	14.56	3.19	15.67	no	2.35854	-0.105995	-	C5XUJ7_SORBI	GO:0005829; GO:0006777; GO:0019008; GO:0030366	K03635	AT2G43760.3	0	molybdopterin biosynthesis MoaE family protein	Sspon.07G0028780-1B	Sh03_g001630	Sobic.004G037600.1.p	LOC_Os02g04740.1	Zm00001d053887_P001
Locus_10233_Transcript_1	0.56	41.06	0.68	60.39	no	-0.280108	-0.556576	7.62	10.26	8.39	0.91	no	-0.13888	3.49502	-	2.77	5.87	0.95	1.09	yes	1.54389	2.42903	1.61	0.001	9.66	2.06	yes	-2.58496	-11.0084	SP	C5XEF2_SORBI	GO:0004497; GO:0005506; GO:0016705; GO:0020037	0	AT3G14690.1	CYP72A15	cytochrome P450, family 72, subfamily A, polypeptide 15	Sspon.03G0010800-1A	Sh03_g015720	Sobic.003G228700.1.p	LOC_Os01g43774.1	Zm00001d011420_P001
Locus_10234_Transcript_1	9.05	110.35	6	44.11	no	0.592955	1.32291	27.23	11.49	5.64	1.17	yes	2.27143	3.2958	SP-Hydroponic	41.71	68.53	15.6	13.23	yes	1.41885	2.37292	1.03	0.001	3.84	0.001	no	-1.89846	0	SP	B6SXT5_MAIZE	GO:0003872; GO:0005524; GO:0005737; GO:0006002; GO:0046872	K00850	AT4G26270.1	PFK3	phosphofructokinase 3	Sspon.07G0011320-1T	Sh09_g006200	Sobic.009G071800.1.p	LOC_Os05g10650.1	Zm00001d010375_P001
Locus_10235_Transcript_1	29.27	26.75	66.69	70.87	yes	-1.18805	-1.40564	7.47	9.54	44.4	85.78	yes	-2.57138	-3.16858	both	26.58	47.95	47.12	101.38	yes	-0.825998	-1.08017	15.56	28.7	36.67	72.03	yes	-1.23676	-1.32755	both	A0A1B6QK12_SORBI	GO:0005739; GO:0005749; GO:0006121; GO:0016021	K00236	0	0	0	Sspon.01G0020500-2C	Sh01_g016500	Sobic.001G206700.1.p	LOC_Os07g33680.1	Zm00001d013966_P002
Locus_10235_Transcript_2	25.31	30.1	58.82	63.74	yes	-1.2166	-1.08244	11.49	8.55	64.91	94.66	yes	-2.49806	-3.46876	both	23.74	63.59	33.02	115.61	yes	-0.47602	-0.862394	28.78	38.6	29.15	83.52	no	-0.0184293	-1.11352	CH	A0A1B6QK12_SORBI	GO:0005739; GO:0005749; GO:0006121; GO:0016021	K00236	0	0	0	Sspon.01G0020500-2C	Sh01_g016500	Sobic.001G206700.1.p	LOC_Os07g33680.1	Zm00001d013966_P002
Locus_10237_Transcript_1	0.001	10.58	0.001	2.36	no	0	2.16448	0.001	0.001	0.001	0.001	no	0	0	-	5.39	16.86	2.82	6.5	yes	0.93459	1.37509	0.001	0.001	0.001	0.001	no	0	0	SP	A0A0D6R4I4_ARACU	GO:0005525	K07937	AT1G10630.1	ARFA1F,ATARFA1F	ADP-ribosylation factor A1F	Sspon.03G0017070-3D	Sh02_g005070	Sobic.009G178600.1.p	LOC_Os03g59740.5	Zm00001d047778_P002
Locus_10239_Transcript_1	23.65	14.56	9.58	8.09	yes	1.30374	0.847799	0.001	0.001	0.001	0.24	no	0	-7.90689	SP	28.21	5.17	45.78	5.48	no	-0.698511	-0.0840116	0.001	1.1	0.001	1.1	no	0	0	-	A0A1Z5REL1_SORBI	GO:0004672; GO:0005524; GO:0005886; GO:0016021	0	AT4G36180.1	0	Leucine-rich receptor-like protein kinase family protein	Sspon.05G0004920-1A	Sh01_g036450	Sobic.006G187000.1.p	LOC_Os04g48760.1	Zm00001d002599_P002
Locus_1024_Transcript_1	10.32	10.66	11.06	7.78	no	-0.0999084	0.454365	7.65	6.43	7.32	22.25	no	0.0636161	-1.79091	-	10.26	23.63	9.98	17.74	no	0.039919	0.413614	27.33	33.96	10.3	13.96	yes	1.40784	1.28254	SP-Hydroponic	A0A1B6QQ22_SORBI	GO:0016021	0	0	0	0	0	Sh01_g039330	Sobic.001G478500.2.p	LOC_Os03g08740.1	Zm00001d027954_P001
Locus_10240_Transcript_2	8.12	8.98	10.27	7.94	no	-0.338885	0.177576	3.37	2.47	11.72	13.53	yes	-1.79815	-2.45358	CH-Hydroponic	11.23	11.65	5	9.37	no	1.16736	0.314209	11.34	16.35	3.51	14.07	no	1.69188	0.216668	-	C5Y703_SORBI	GO:0006289; GO:0006511; GO:0010225; GO:0019005; GO:0031146	K10268	AT4G15475.1	0	F-box/RNI-like superfamily protein	Sspon.06G0026480-3D	Sh05_g010230	Sobic.005G198200.1.p	LOC_Os11g42160.1	Zm00001d007640_P001
Locus_10241_Transcript_1	18.75	43.31	25.02	69.5	yes	-0.416191	-0.682313	5.73	5.12	9.84	32.64	no	-0.780123	-2.67243	CH	30.03	36.59	25.16	40.64	no	0.255273	-0.151451	17.04	30.2	14.6	22.2	no	0.222957	0.443989	-	A0A059Q2K1_9POAL	GO:0004324; GO:0009507; GO:0015979	K02641	AT4G05390.1	0	root FNR 1	Sspon.01G0029600-2P	Sh02_g002220	Sobic.002G033400.2.p	LOC_Os07g05400.1	Zm00001d018794_P004
Locus_10242_Transcript_1	10.53	12.13	99.3	90.47	yes	-3.23729	-2.89886	0.92	2.19	0.001	6.3	no	9.84549	-1.52442	CH	8.54	17.71	19.41	51.86	yes	-1.18449	-1.55006	0.56	0.47	1.91	4.27	no	-1.77007	-3.1835	CH	C5YAA0_SORBI	0	0	AT4G05030.1	0	Copper transport protein family	Sspon.05G0009440-1A	Sh06_g006930	Sobic.006G113800.1.p	LOC_Os04g39350.1	Zm00001d003358_P001
Locus_10242_Transcript_2	15.11	15.08	104.67	76.65	yes	-2.79227	-2.34565	0.001	0.001	0.001	2.39	no	0	-11.2228	CH	7.28	17.08	23.25	45.23	yes	-1.67522	-1.40497	1.06	0.001	0.001	4.05	no	10.0498	-11.9837	CH	C5YAA0_SORBI	0	0	AT5G48290.1	0	Heavy metal transport/detoxification superfamily protein	Sspon.05G0009440-1A	Sh06_g006930	Sobic.006G113800.1.p	LOC_Os04g39010.1	Zm00001d003358_P001
Locus_10245_Transcript_1	19.3	13.06	10.55	7.92	yes	0.871358	0.721583	5.15	1.07	3.24	10.15	no	0.668579	-3.2458	SP	16.08	16.01	6.25	11.48	yes	1.36334	0.479851	12.24	14.59	2.8	9.38	no	2.1281	0.63732	SP	A0A1B6QM39_SORBI	GO:0005737; GO:0080008	K11804	AT4G35140.1	0	Transducin/WD40 repeat-like superfamily protein	Sspon.01G0013820-1P	0	Sobic.001G310100.1.p	LOC_Os10g39760.1	Zm00001d047382_P001
Locus_10246_Transcript_1	29.39	31.13	39.52	23.07	no	-0.427258	0.432288	4.24	3.7	7.15	22.1	no	-0.753879	-2.57845	-	21.25	19.11	16.7	21.53	no	0.347615	-0.172021	39.1	39.71	5	27.59	yes	2.96717	0.525357	SP-Hydroponic	C5XRR9_SORBI	GO:0004842; GO:0005634; GO:0005737; GO:0005886; GO:0048527; GO:0070696; GO:0071215	0	AT3G07360.1	ATPUB9,PUB9	plant U-box 9	Sspon.04G0012230-1A	Sh03_g025050	Sobic.004G146800.1.p	LOC_Os02g28720.1	Zm00001d016501_P001
Locus_10246_Transcript_2	25.78	33.05	45.05	28.72	no	-0.805275	0.202595	3.27	4.96	8.6	17.55	yes	-1.39505	-1.82306	CH-Hydroponic	19.21	20.87	13.91	20.12	no	0.465735	0.0528003	46.58	36.88	8.04	27.2	no	2.53444	0.439232	-	C5XRR9_SORBI	GO:0004842; GO:0005634; GO:0005737; GO:0005886; GO:0048527; GO:0070696; GO:0071215	0	AT3G07360.1	ATPUB9,PUB9	plant U-box 9	Sspon.04G0012230-2B	Sh03_g025050	Sobic.004G146800.1.p	LOC_Os02g28720.1	Zm00001d016501_P001
Locus_10247_Transcript_1	28.04	12.45	24.7	20.28	no	0.182975	-0.703912	5.06	1.81	8.69	27.11	no	-0.780219	-3.90476	-	18.47	30.25	16.83	32.6	no	0.134149	-0.107937	27.36	35.32	4.48	18.45	yes	2.6105	0.936865	SP-Hydroponic	A0A2S3GTU0_9POAL	0	0	AT3G54190.1	0	Transducin/WD40 repeat-like superfamily protein	Sspon.04G0002210-1P	Sh04_g024300	Sobic.004G320100.1.p	LOC_Os02g54090.1	Zm00001d018291_P003
Locus_1025_Transcript_1	77.92	272.65	36.34	124.85	yes	1.10044	1.12685	19.18	13.67	22.81	31.35	no	-0.250064	-1.19745	SP	83.99	37.74	64.33	13.1	yes	0.384726	1.52653	45.35	28.04	14.05	42.06	no	1.69053	-0.584963	SP	Q8W0V2_MAIZE	GO:0016702; GO:0031408; GO:0046872	K15718	AT1G55020.1	ATLOX1,LOX1	lipoxygenase 1	Sspon.03G0028860-1T	Sh01_g010080	Sobic.001G125900.1.p	LOC_Os03g52860.1	Zm00001d033623_P002
Locus_10253_Transcript_1	0.001	44.06	0.001	4.88	no	0	3.17452	0.001	0.001	0.001	0.001	no	0	0	-	11.81	34.52	0.28	0.001	yes	5.39844	15.0751	0.001	0.001	0.72	0.001	no	-9.49185	0	SP	A0A328E3E0_9ASTE	GO:0003735; GO:0005840; GO:0006412	K02877	AT4G16720.1	0	Ribosomal protein L23/L15e family protein	Sspon.02G0023790-1A	Sh_079H19_g000010	Sobic.002G047600.1.p	LOC_Os03g40180.2	Zm00001d018903_P001
Locus_10254_Transcript_1	35.24	27.84	25.11	37.22	no	0.488952	-0.418919	3.12	3.71	11.27	33.39	yes	-1.85287	-3.16993	CH-Hydroponic	31.28	36.28	25.34	31.14	no	0.303824	0.220406	29.54	27.72	2.6	35.78	no	3.50609	-0.368226	-	C5YS26_SORBI	GO:0003735; GO:0005762; GO:0006412; GO:0009553; GO:0009741; GO:0060548; GO:0070180; GO:0080060	K02874	AT5G46160.1	0	Ribosomal protein L14p/L23e family protein	Sspon.07G0030060-2D	Sh09_g019600	Sobic.008G172100.1.p	LOC_Os12g42180.1	Zm00001d041322_P001
Locus_10256_Transcript_1	16.58	5.13	11.8	6.08	no	0.490657	-0.245112	0.8	0.84	2.54	12	yes	-1.66676	-3.8365	CH-Hydroponic	10.65	6.48	11.47	8.65	no	-0.107012	-0.416706	13.67	11.43	4.29	13.71	no	1.67196	-0.262403	-	Q6S514_9POAL	GO:0000155; GO:0006355; GO:0009584; GO:0009585; GO:0009881; GO:0017006; GO:0018298; GO:0042803	K12121	AT2G18790.1	HY3,OOP1,PHYB	phytochrome B	Sspon.01G0008330-4D	Sh01_g031440	Sobic.001G394400.1.p	LOC_Os03g19590.1	Zm00001d028905_P001
Locus_10258_Transcript_1	1.18	22.46	2.4	11.06	no	-1.02425	1.02201	1.41	5.03	0.001	1.93	no	10.4615	1.38196	-	3.75	4.01	0.001	0.001	yes	11.8727	11.9694	0.001	0.001	0.001	0.001	no	0	0	SP	A0A1B6Q5J0_SORBI	GO:0005524; GO:0016021; GO:0016887; GO:0042626; GO:0055085	K05658	AT4G18050.1	0	P-glycoprotein 9	Sspon.03G0008310-1A	Sh03_g018570	Sobic.003G267700.1.p	LOC_Os01g50160.1	Zm00001d043762_P001
Locus_10259_Transcript_1	34.36	33.72	43.8	42.05	no	-0.350201	-0.318501	8.66	5.16	13.52	29.73	no	-0.642656	-2.52648	-	16.6	47.06	15.35	46.82	no	0.112945	0.00737639	58.33	52.91	11.47	29.91	yes	2.34637	0.822913	SP-Hydroponic	C5XPI3_SORBI	0	0	AT4G09830.1	0	Uncharacterised conserved protein UCP009193	Sspon.03G0012240-1A	Sh03_g013530	Sobic.003G202800.1.p	LOC_Os01g40690.1	Zm00001d044332_P001
Locus_10259_Transcript_2	25.67	19.27	24.78	26.32	no	0.0509071	-0.449803	7.58	3.33	8.65	26.3	no	-0.190502	-2.98147	-	12.89	27.5	12.94	40.63	no	-0.00558535	-0.563114	40.7	45.78	11.21	21.65	yes	1.86024	1.08035	SP-Hydroponic	C5XPI3_SORBI	0	0	AT4G09830.1	0	Uncharacterised conserved protein UCP009193	Sspon.03G0012240-1A	Sh03_g013530	Sobic.003G202800.1.p	LOC_Os01g40690.1	Zm00001d044332_P001
Locus_10260_Transcript_1	6.26	14.64	7.64	8.56	no	-0.28741	0.774233	3.73	1.03	1.56	8.27	no	1.25763	-3.00524	-	9.48	12.7	5.89	12.63	no	0.686619	0.00797386	32.05	16.31	0.6	7.56	yes	5.73922	1.1093	SP-Hydroponic	A0A3L6FQ77_MAIZE	GO:0008194	K13691	AT1G05675.1	0	UDP-Glycosyltransferase superfamily protein	Sspon.02G0056330-1D	Sh02_g017930	Sobic.002G265800.1.p	LOC_Os09g34250.1	Zm00001d006140_P001
Locus_10261_Transcript_1	5.7	19.94	6.95	22.82	no	-0.286051	-0.194633	1.89	2.7	12.28	7.77	yes	-2.69985	-1.52496	CH-Hydroponic	7.17	7.64	4.34	5.95	no	0.724278	0.360683	7.79	13.26	3.14	8.78	no	1.31086	0.594788	-	A0A3L6G8K6_MAIZE	0	0	AT5G23520.1	0	smr (Small MutS Related) domain-containing protein	Sspon.05G0010820-2D	0	Sobic.006G090000.1.p	LOC_Os04g36058.2	Zm00001d025469_P001
Locus_10262_Transcript_1	4.55	37.72	8.2	63.44	yes	-0.849757	-0.750063	6.47	1.54	1	3.3	no	2.69377	-1.09954	CH	8.43	5.26	6.68	9.11	no	0.335685	-0.792388	4.04	4.78	2.5	2.58	no	0.692427	0.88964	-	C5YPN8_SORBI	GO:0003700; GO:0005516; GO:0005634; GO:0043565; GO:0080142	0	AT5G57580.1	0	Calmodulin-binding protein	Sspon.02G0028450-1A	Sh08_g007900	Sobic.008G126600.1.p	LOC_Os12g36910.1	Zm00001d023843_P003
Locus_10264_Transcript_2	5.93	4.03	3.62	13.19	no	0.712042	-1.71059	0.001	0.35	2.13	5.26	yes	-11.0566	-3.90964	CH-Hydroponic	5.26	2.98	4.96	6	no	0.0847227	-1.00965	7.51	6.09	0.92	5.03	no	3.02911	0.275884	-	C5Z0P0_SORBI	0	0	AT5G13560.1	0	0	Sspon.07G0000120-1A	Sh09_g004890	Sobic.009G055400.1.p	LOC_Os05g06980.1	Zm00001d037546_P011
Locus_10267_Transcript_4	12.28	2.03	18.59	5.46	yes	-0.598216	-1.42742	1.67	2.32	2.51	13.73	no	-0.587839	-2.56513	CH	4.22	8.96	3.65	9.31	no	0.209347	-0.0552824	17.55	9.77	3.18	15.08	no	2.46437	-0.626206	-	A0A3L6GDN7_MAIZE	GO:0003676; GO:0005634; GO:0008270	0	AT5G47390.1	0	myb-like transcription factor family protein	Sspon.06G0024060-2D	Sh03_g002570	Sobic.007G037100.1.p	LOC_Os08g04840.1	Zm00001d024644_P001
Locus_1027_Transcript_1	122.59	87.22	46.75	26.07	yes	1.3908	1.74227	24.25	10.64	16.92	109.25	no	0.519255	-3.36006	SP	131.92	246.76	78.95	108.75	yes	0.740652	1.18209	19.12	114.8	6.2	71.91	yes	1.62474	0.674858	both	C5Y651_SORBI	GO:0048046	0	AT1G65870.1	0	Disease resistance-responsive (dirigent-like protein) family protein	Sspon.05G0018140-2C	Sh08_g004130	Sobic.005G061200.1.p	LOC_Os11g07670.1	Zm00001d053055_P001
Locus_1027_Transcript_2	177.81	125.21	69.7	30.74	yes	1.35111	2.02616	28.93	16.22	20.77	129.11	no	0.478065	-2.99276	SP	141.46	383.72	100.78	155.99	yes	0.489185	1.2986	26.35	200.56	11.07	102.92	yes	1.25115	0.962511	both	C5Y651_SORBI	GO:0048046	0	AT1G65870.1	0	Disease resistance-responsive (dirigent-like protein) family protein	Sspon.05G0018140-2C	Sh08_g004130	Sobic.005G061200.1.p	LOC_Os11g07670.1	Zm00001d053055_P001
Locus_10270_Transcript_1	0.001	26.93	0.001	37.02	no	0	-0.459091	0.001	0.001	0.001	0.001	no	0	0	-	2.43	7.58	0.001	0.001	yes	11.2467	12.888	0.001	0.001	0.001	0.001	no	0	0	SP	A0A1D1Z3R9_9ARAE	GO:0003735; GO:0006412; GO:0009536; GO:0015935; GO:0019843	K02997	AT5G15200.1	0	Ribosomal protein S4	Sspon.02G0027260-1A	Sh01_g027300	Sobic.002G384700.2.p	LOC_Os11g38959.1	Zm00001d047186_P001
Locus_10279_Transcript_1	45.24	31.6	45.57	37	no	-0.0104854	-0.227601	3.52	1.99	7.04	26.23	yes	-1	-3.72038	CH-Hydroponic	42.21	25.1	33.88	29.37	no	0.317151	-0.226656	17.57	22.62	5.02	17.83	no	1.80735	0.343292	-	A0A1W0W7P3_SORBI	GO:0005634; GO:0006511; GO:0016579; GO:0036459	K11841	AT4G30890.3	UBP24	ubiquitin-specific protease 24	Sspon.02G0001670-2C	Sh_082P23_g000070	Sobic.002G405500.3.p	LOC_Os07g46660.2	Zm00001d022414_P001
Locus_1028_Transcript_1	55.21	59.71	47.15	52.94	no	0.227672	0.173614	12.29	5.77	23.9	87.94	yes	-0.959526	-3.92988	CH-Hydroponic	46.83	59.82	34.17	78.29	no	0.454703	-0.3882	48.62	57.36	23.25	74.2	no	1.06432	-0.371374	-	A0A1B6PAQ6_SORBI	GO:0003723; GO:0003724; GO:0005524	K12812	AT5G11170.1	0	DEAD/DEAH box RNA helicase family protein	Sspon.07G0000580-3C	Sh09_g020640	Sobic.009G257600.2.p	LOC_Os01g36890.2	Zm00001d009761_P012
Locus_1028_Transcript_2	53.27	54.46	38.99	49.91	no	0.450219	0.125868	9.24	6.74	18.06	63.43	yes	-0.966833	-3.23434	CH-Hydroponic	52.8	54.62	36.23	60.58	no	0.543353	-0.149412	37.78	49.7	20.21	56.13	no	0.902553	-0.175526	-	A0A1B6PAQ6_SORBI	GO:0003723; GO:0003724; GO:0005524	K12812	AT5G11170.1	0	DEAD/DEAH box RNA helicase family protein	Sspon.07G0000580-3C	Sh09_g020640	Sobic.009G257600.2.p	LOC_Os01g36890.2	Zm00001d009761_P012
Locus_10281_Transcript_1	30.71	36.92	21.41	17.79	yes	0.520424	1.05334	6.97	3.11	11.03	7.18	no	-0.662202	-1.20707	SP	20.69	15.16	38.45	10.88	no	-0.89405	0.478591	13.76	20.27	0.91	9.46	yes	3.91847	1.09943	SP-Hydroponic	K3YEH0_SETIT	GO:0003677; GO:0003700; GO:0005634	K09284	AT4G36920.2	AP2,FL1,FLO2	Integrase-type DNA-binding superfamily protein	Sspon.05G0002360-3C	Sh06_g017440	Sobic.006G240700.3.p	LOC_Os04g55560.3	Zm00001d002075_P001
Locus_10283_Transcript_1	2.81	9.14	6.58	10	no	-1.22752	-0.129734	1.93	3.22	13.95	10.06	yes	-2.85359	-1.6435	CH-Hydroponic	3.37	8.05	1.9	8.62	no	0.826749	-0.0986991	7.03	7.58	4.82	11.37	no	0.544492	-0.584963	-	A0A059Q3B0_9POAL	0	0	AT5G01380.1	0	Homeodomain-like superfamily protein	Sspon.05G0008580-3C	Sh04_g019570	Sobic.006G204300.1.p	LOC_Os04g51320.1	Zm00001d002424_P002
Locus_10284_Transcript_1	10.59	16.54	17.93	16.38	no	-0.759673	0.0140239	4.25	5.52	11.17	47.2	yes	-1.39409	-3.09605	CH-Hydroponic	16	31.02	20.14	38.32	no	-0.331992	-0.304899	16.42	24.76	14.07	33.54	no	0.222832	-0.437871	-	C5WS27_SORBI	GO:0000724; GO:0003677	0	AT5G47870.1	0	0	Sspon.01G0033000-2P	Sh01_g000820	Sobic.001G010400.1.p	LOC_Os03g63450.2	Zm00001d034859_P001
Locus_10285_Transcript_1	38.62	19.95	36.47	10.6	no	0.082638	0.912324	5.96	5.84	10.45	27.18	yes	-0.810119	-2.21851	CH-Hydroponic	29.96	31.36	23.45	38.33	no	0.35345	-0.289548	21.49	32.6	5.83	14.13	yes	1.8821	1.20611	SP-Hydroponic	C5XE14_SORBI	GO:0004315; GO:0006633	K09458	AT1G74960.3	ATKAS2,FAB1,KAS2	fatty acid biosynthesis 1	Sspon.02G0033980-1B	Sh02_g027700	Sobic.002G374600.1.p	LOC_Os07g42420.1	Zm00001d006866_P003
Locus_10287_Transcript_1	0.001	13.83	0.83	78.71	no	-9.69697	-2.50875	0.001	0.001	21.96	20.01	yes	-14.4226	-14.2884	CH-Hydroponic	3.46	0.38	1.99	11.17	no	0.798004	-4.87749	0.001	0.001	23.39	24.49	yes	-14.5136	-14.5799	CH-Hydroponic	OMT2_SORBI	GO:0008171; GO:0008757; GO:0019438; GO:0032259; GO:0046983	0	0	0	0	Sspon.06G0018810-2B	0	Sobic.005G224400.1.p	LOC_Os11g20090.1	Zm00001d048625_P001
Locus_10289_Transcript_1	17.72	19	18.98	11.53	no	-0.0991014	0.720607	74.93	54.28	74.01	44.55	no	0.0178232	0.284995	-	25.83	107.48	17.12	131.96	no	0.593365	-0.296032	129.47	108.6	64.31	40.72	yes	1.0095	1.41521	SP-Hydroponic	A0A4U6TVE4_SETVI	0	0	0	0	0	0	0	0	0	0
Locus_10290_Transcript_1	27.1	4.84	42.79	3.13	no	-0.658981	0.628844	1	0.4	0.6	33.25	no	0.736966	-6.37721	-	5.8	10.07	13.89	26.16	yes	-1.25992	-1.3773	39.89	34.64	3.11	36.01	no	3.68104	-0.0559587	CH	A0A6B9MV46_9POAL	GO:0008168; GO:0016021; GO:0032259	K12502	AT3G63410.1	APG1,E37,IEP37,VTE3	S-adenosyl-L-methionine-dependent methyltransferases superfamily protein	Sspon.02G0031450-3C	Sh08_g011800	Sobic.008G171300.1.p	LOC_Os12g42090.2	Zm00001d031071_P001
Locus_10290_Transcript_4	28.15	5.41	37.62	3.55	no	-0.418365	0.60781	0.57	0.001	0.51	30.66	no	0.160465	-14.9041	-	10.63	13.23	16.01	18.02	yes	-0.590832	-0.445786	33.64	27.76	1.47	31.56	no	4.51629	-0.18509	CH	A0A6B9MV46_9POAL	GO:0008168; GO:0016021; GO:0032259	K12502	AT3G63410.1	APG1,E37,IEP37,VTE3	S-adenosyl-L-methionine-dependent methyltransferases superfamily protein	Sspon.02G0031450-3C	Sh08_g011800	Sobic.008G171300.1.p	LOC_Os12g42090.2	Zm00001d031071_P001
Locus_10290_Transcript_7	30.83	1.78	34.19	2.19	no	-0.14924	-0.299054	0.56	0.99	2.01	32.1	no	-1.8437	-5.019	-	7.93	6.69	14.85	18.84	yes	-0.90507	-1.49372	37.18	34.24	1.45	27.62	no	4.6804	0.309969	CH	A0A6B9MV46_9POAL	GO:0008168; GO:0016021; GO:0032259	K12502	AT3G63410.1	APG1,E37,IEP37,VTE3	S-adenosyl-L-methionine-dependent methyltransferases superfamily protein	Sspon.02G0031450-3C	Sh08_g011800	Sobic.008G171300.1.p	LOC_Os12g42090.2	Zm00001d031071_P001
Locus_10291_Transcript_3	36.29	17.36	19.93	11.11	yes	0.86463	0.643908	2.77	0.73	3.89	46.85	no	-0.489884	-6.00401	SP	30.25	47.44	13.25	36.15	yes	1.19094	0.392108	17.17	34.32	5.44	36.7	no	1.65821	-0.0967305	SP	C5WZ24_SORBI	GO:0005506; GO:0005783; GO:0005789; GO:0006631; GO:0008610; GO:0009924; GO:0016021; GO:0080132; GO:1990465	K19706	AT2G34770.1	ATFAH1,FAH1	fatty acid hydroxylase 1	Sspon.01G0029460-2C	Sh01_g004650	Sobic.001G069700.1.p	LOC_Os03g56820.1	Zm00001d034319_P001
Locus_10292_Transcript_1	7.05	4.83	2.71	4.16	no	1.37933	0.21544	1.99	0.79	11.98	9.1	yes	-2.58979	-3.52594	CH-Hydroponic	1.51	7.96	1.9	10.02	no	-0.331451	-0.332042	0.001	12.33	11.73	11.3	no	-13.5179	0.12585	-	A0A3L6DQU6_MAIZE	0	0	0	0	0	Sspon.03G0041030-2D	Sh03_g032960	Sobic.003G430800.1.p	LOC_Os01g72560.1	Zm00001d011840_P001
Locus_10293_Transcript_1	14.71	6.84	79.47	22.12	yes	-2.43361	-1.69328	0.001	11.18	16.97	108.3	yes	-14.0507	-3.27604	both	8.56	16.63	23.13	101.18	yes	-1.43408	-2.60506	11.4	3.88	27.36	66.97	no	-1.26303	-4.10939	CH	B8A1H9_MAIZE	GO:0016021	0	0	0	0	Sspon.08G0018850-2C	0	0	0	0
Locus_10293_Transcript_2	47.14	3.74	86.97	9.68	no	-0.883566	-1.37197	0.001	12.24	26	90.3	yes	-14.6662	-2.88312	CH-Hydroponic	5.47	24.7	15.19	103.97	yes	-1.47351	-2.07358	19.97	21.24	19.25	50.99	no	0.0529759	-1.26343	CH	B8A1H9_MAIZE	GO:0016021	0	0	0	0	Sspon.08G0018850-2C	0	0	0	0
Locus_10295_Transcript_1	9.69	6.62	6.1	11.41	no	0.667687	-0.785396	1.68	0.67	1.01	15.34	no	0.734106	-4.51699	-	4.46	6.36	8.48	14.31	yes	-0.927021	-1.16993	12.21	16.75	1.74	9.53	no	2.8109	0.813613	CH	A0A1B6QDG7_SORBI	GO:0003723	K21444	AT1G51580.1	0	RNA-binding KH domain-containing protein	Sspon.02G0011200-1A	Sh02_g016790	Sobic.002G253600.3.p	LOC_Os09g32300.3	Zm00001d006055_P001
Locus_10297_Transcript_1	19.9	28.16	22.82	16.79	no	-0.19753	0.746045	1.36	0.69	1.05	11.48	no	0.373217	-4.05638	-	26.74	16.35	11.97	8.81	yes	1.15958	0.892077	11.8	19.49	0.81	14.77	no	3.86472	0.400064	SP	C5YG09_SORBI	GO:0004620; GO:0005829; GO:0008374; GO:0009395	K22389	AT4G19860.1	0	alpha/beta-Hydrolases superfamily protein	Sspon.05G0002680-1A	Sh06_g015400	Sobic.006G214500.1.p	LOC_Os04g52500.1	Zm00001d018011_P001
Locus_10298_Transcript_1	20.74	12.97	17.61	20.03	no	0.236021	-0.626984	5.04	2.12	16.62	39.49	yes	-1.72142	-4.21935	CH-Hydroponic	10.7	23.44	9.86	34.68	no	0.117951	-0.565131	11.88	11.95	11.11	28.51	no	0.096676	-1.25446	-	C5YDK3_SORBI	GO:0003676; GO:0008270	0	AT5G52380.1	0	VASCULAR-RELATED NAC-DOMAIN 6	Sspon.05G0031840-2D	0	Sobic.006G173500.1.p	LOC_Os04g46920.1	Zm00001d002713_P001
Locus_10302_Transcript_2	18.14	15.43	16.97	12.73	no	0.0961879	0.277506	0.72	0.86	5.86	6.93	yes	-3.02483	-3.01045	CH-Hydroponic	9.72	19.82	10.5	21.78	no	-0.111361	-0.136047	8.31	8.57	4.12	12.29	no	1.0122	-0.520118	-	A0A059Q0X4_9POAL	GO:0016021	K10666	AT1G19310.1	0	RING/U-box superfamily protein	Sspon.03G0005670-3C	Sh03_g022010	Sobic.003G307700.1.p	LOC_Os12g43930.1	Zm00001d043339_P001
Locus_10303_Transcript_1	14.35	18.13	13.13	27.26	no	0.128184	-0.588407	0.001	0.53	3.2	8.5	yes	-11.6439	-4.0034	CH-Hydroponic	21	8.25	20.6	9.59	no	0.027745	-0.217137	6.98	6.86	4.14	6.86	no	0.753596	0	-	C5YH07_SORBI	GO:0000993; GO:0003682; GO:0006368; GO:0009910; GO:0016571; GO:0016593; GO:0035327	K15174	AT1G79730.1	ELF7	hydroxyproline-rich glycoprotein family protein	Sspon.06G0010180-2P	Sh07_g004000	Sobic.007G046200.1.p	LOC_Os08g06070.1	Zm00001d024567_P015
Locus_10305_Transcript_1	14.37	10.4	5.36	3.92	yes	1.42276	1.40766	23.54	15.3	27.08	30.37	no	-0.202113	-0.989115	SP	6.51	23.46	10.54	36.56	no	-0.695145	-0.640063	26.86	19.18	27.47	38.72	no	-0.0323976	-1.01348	-	A0A3L6FHK7_MAIZE	0	0	AT3G07350.1	0	Protein of unknown function (DUF506)	Sspon.03G0028450-1B	Sh03_g029920	Sobic.003G400200.1.p	LOC_Os01g68650.1	Zm00001d042376_P001
Locus_10305_Transcript_2	41.78	13.74	9.31	4.51	yes	2.16596	1.60718	25.13	23.09	49.33	40.43	yes	-0.973055	-0.808158	SP	9.28	44.06	15.33	49.07	no	-0.724161	-0.155372	61.93	43.06	33.63	52.34	no	0.88089	-0.281566	-	A0A3L6FHK7_MAIZE	0	0	AT3G07350.1	0	Protein of unknown function (DUF506)	Sspon.03G0028450-1B	Sh03_g029920	Sobic.003G400200.1.p	LOC_Os01g68650.1	Zm00001d042376_P001
Locus_10306_Transcript_1	71.46	18.2	43.86	8	yes	0.70423	1.18587	6.27	4.67	16.29	41.96	yes	-1.37745	-3.16752	SP	17.42	55.51	31.04	49.43	no	-0.833384	0.167361	4.76	32.4	8.15	32.2	no	-0.775838	0.00893312	-	C5YI64_SORBI	GO:0016021	0	AT3G07390.1	AIR12	auxin-responsive family protein	Sspon.06G0002400-1A	Sh07_g015650	Sobic.007G198000.1.p	LOC_Os08g41290.1	Zm00001d031556_P001
Locus_10306_Transcript_4	65.21	27.26	36.07	6.71	yes	0.854294	2.0224	8.94	11.57	12.64	41.08	no	-0.49965	-1.82805	SP	20.08	65.36	25.36	48.5	no	-0.336795	0.430423	7.08	34.14	9.7	29.52	no	-0.454235	0.20977	-	C5YI64_SORBI	GO:0016021	0	AT3G07390.1	AIR12	auxin-responsive family protein	Sspon.06G0002400-1A	Sh07_g015650	Sobic.007G198000.1.p	LOC_Os08g41290.1	Zm00001d031556_P001
Locus_10306_Transcript_6	61.52	22.03	38.32	7.04	yes	0.682958	1.64582	5.85	4.64	9.16	43.37	no	-0.646911	-3.2245	SP	19.41	64.37	30.57	46.63	no	-0.655316	0.46513	5.68	31.04	5.28	24.79	no	0.105353	0.32437	-	C5YI64_SORBI	GO:0016021	0	AT3G07390.1	AIR12	auxin-responsive family protein	Sspon.06G0002400-1A	Sh07_g015650	Sobic.007G198000.1.p	LOC_Os08g41290.1	Zm00001d031556_P001
Locus_10307_Transcript_4	2.33	0.001	4.27	2.18	no	-0.873906	-11.0901	1.39	0.001	8.8	16.23	yes	-2.66242	-13.9864	CH-Hydroponic	3.96	7.91	6.56	7.77	no	-0.728195	0.0257631	3.38	6.47	2.89	10.78	no	0.225954	-0.73652	-	A0A317YHQ9_MAIZE	0	0	0	0	0	Sspon.06G0000400-2C	0	Sobic.007G225600.1.p	LOC_Os08g37810.1	Zm00001d031266_P001
Locus_10308_Transcript_2	16.27	12.14	13.92	8.33	no	0.225055	0.54338	1.36	0.97	4.91	11.57	yes	-1.85212	-3.57626	CH-Hydroponic	13.53	11.86	9.6	16.61	no	0.495056	-0.485948	9.9	8.15	0.57	8.43	no	4.11839	-0.0487326	-	C5XFK4_SORBI	GO:0003735; GO:0005763; GO:0032543	K17413	AT3G18240.2	0	Ribosomal protein S24/S35, mitochondrial	Sspon.03G0000640-2D	Sh03_g029560	Sobic.003G396800.3.p	LOC_Os08g40230.1	Zm00001d042427_P001
Locus_10309_Transcript_1	91.22	4.87	94.87	6.3	no	-0.0566018	-0.37143	0.33	0.8	4.23	57.35	yes	-3.68012	-6.16365	CH-Hydroponic	51.16	81.99	45.95	91.98	no	0.154951	-0.165872	47.07	61.48	3.48	43	yes	3.75765	0.515781	SP-Hydroponic	A0A194YSK3_SORBI	GO:0000976; GO:0000977; GO:0000981; GO:0005634; GO:0008134; GO:0009908; GO:0030154; GO:0043565; GO:0045944; GO:0046983; GO:1900458	0	AT2G22540.1	AGL22,SVP	K-box region and MADS-box transcription factor family protein	Sspon.04G0002820-3C	Sh04_g022870	Sobic.004G306500.1.p	LOC_Os02g52340.1	Zm00001d018142_P002
Locus_1031_Transcript_1	76.73	11.45	58.55	4.72	yes	0.390122	1.27849	0.55	1.95	4.94	18.76	yes	-3.16701	-3.26611	SP	28.86	27.65	23.1	17.23	no	0.321178	0.682357	13.27	15.25	6.82	43.21	no	0.960325	-1.50256	-	C5XVJ3_SORBI	GO:0003868; GO:0005829; GO:0006572; GO:0046872	K00457	AT1G06570.2	0	phytoene desaturation 1	Sspon.04G0028680-2C	Sh04_g003770	Sobic.004G053700.1.p	LOC_Os02g07160.1	Zm00001d015356_P001
Locus_10310_Transcript_1	25.88	4.55	13.17	0.52	yes	0.974582	3.12928	3.66	1.59	6.01	18.28	no	-0.715521	-3.52317	SP	15.3	24.62	22.27	42.41	yes	-0.54157	-0.784574	0.001	6.54	6.23	19.61	yes	-12.605	-1.58423	both	B4G0M3_MAIZE	GO:0046983	0	AT5G65640.1	bHLH093	beta HLH protein 93	Sspon.08G0017300-2D	Sh10_g018540	Sobic.010G269700.1.p	LOC_Os03g04310.2	Zm00001d014814_P002
Locus_10310_Transcript_3	43.04	8.12	25.15	3.5	yes	0.77512	1.21412	4.05	3.86	10.25	28.35	yes	-1.33963	-2.87668	SP	23.23	39.18	29.26	51.61	yes	-0.332941	-0.397533	0.98	12.56	4.21	25.74	yes	-2.10297	-1.03518	both	B4G0M3_MAIZE	GO:0046983	0	AT5G65640.1	bHLH093	beta HLH protein 93	Sspon.08G0017300-2D	Sh10_g018540	Sobic.010G269700.1.p	LOC_Os03g04310.2	Zm00001d014814_P002
Locus_10310_Transcript_4	28.4	3.37	21.8	0.001	yes	0.381563	11.7185	3.03	6.01	9.72	28.62	yes	-1.68164	-2.25159	SP	15.71	30.4	23.46	55.22	yes	-0.57852	-0.86112	0.41	10.43	4.55	16.68	no	-3.47217	-0.67738	CH	B4G0M3_MAIZE	GO:0046983	0	AT5G65640.1	bHLH093	beta HLH protein 93	Sspon.08G0017300-2D	Sh10_g018540	Sobic.010G269700.1.p	LOC_Os03g04310.2	Zm00001d014814_P002
Locus_10321_Transcript_1	17.12	16.83	6.3	6.8	yes	1.44226	1.30743	0.001	0.001	0.001	0.001	no	0	0	SP	18.65	1.1	29.62	3.79	no	-0.667396	-1.78469	0.7	0.6	0.6	0.001	no	0.222392	9.22882	-	C4J3N8_MAIZE	0	K16803	AT2G35630.1	GEM1,MOR1	ARM repeat superfamily protein	Sspon.03G0030010-1B	Sh03_g017770	Sobic.003G334700.2.p	LOC_Os01g60050.1	Zm00001d043093_P042
Locus_10322_Transcript_1	105.78	58.04	110.81	53.27	no	-0.0670212	0.123724	8.22	9.79	20.43	63.49	no	-1.31348	-2.69715	-	50.37	92.28	88.16	124.23	yes	-0.807559	-0.428924	22.46	54.17	16.04	44.61	no	0.485684	0.280127	CH	C5XJJ0_SORBI	GO:0016021	0	0	0	0	Sspon.03G0037580-1B	Sh03_g000190	Sobic.003G003300.1.p	LOC_Os01g13660.2	Zm00001d009024_P001
Locus_10323_Transcript_1	16.68	16.15	66.08	39.04	yes	-1.98609	-1.27342	0.86	0.001	8.59	22.55	yes	-3.32025	-14.4608	both	11.17	9.57	12.6	24.14	no	-0.173795	-1.33483	11.02	9.83	2.7	18.77	no	2.02909	-0.933165	-	A0A1B6QKP6_SORBI	GO:0005506; GO:0005634; GO:0005737; GO:0010309; GO:0019509	K08967	AT4G14710.2	ATARD2	RmlC-like cupins superfamily protein	Sspon.01G0003310-2P	0	Sobic.001G243100.1.p	LOC_Os03g06620.1	Zm00001d027756_P002
Locus_10323_Transcript_2	22.25	20.87	68.15	43.11	yes	-1.61491	-1.04659	0.43	0.001	7.81	21.96	yes	-4.18291	-14.4226	both	10.35	16.95	11.71	24.42	no	-0.17811	-0.526778	21.52	12.06	3.6	24.8	no	2.57961	-1.04011	-	A0A1B6QKP6_SORBI	GO:0005506; GO:0005634; GO:0005737; GO:0010309; GO:0019509	K08967	AT4G14710.2	ATARD2	RmlC-like cupins superfamily protein	Sspon.01G0003310-2P	0	Sobic.001G243100.1.p	LOC_Os03g06620.1	Zm00001d027756_P002
Locus_10323_Transcript_3	43.17	20.22	187.6	65.44	yes	-2.11956	-1.69439	13.66	8.54	38.88	68.92	yes	-1.50907	-3.01261	both	18.29	23.32	21.17	72.01	no	-0.210966	-1.62663	35.25	32.83	34.11	80.47	no	0.0474285	-1.29344	-	A0A1B6QKP6_SORBI	GO:0005506; GO:0005634; GO:0005737; GO:0010309; GO:0019509	K08967	AT4G14710.2	ATARD2	RmlC-like cupins superfamily protein	Sspon.01G0003310-4P	0	Sobic.001G243100.1.p	LOC_Os03g06620.1	Zm00001d027756_P002
Locus_10324_Transcript_1	46.58	6.68	85.78	4.11	no	-0.880931	0.70071	2.09	2.49	6.63	197.01	no	-1.66551	-6.30598	-	19.1	36.76	49.01	99.09	yes	-1.3595	-1.4306	176.8	213.82	6.54	215.17	no	4.75668	-0.00908014	CH	B4FZB4_MAIZE	GO:0003735; GO:0006412; GO:0009570; GO:0009941; GO:0015934; GO:0022625	K02879	AT3G54210.1	0	Ribosomal protein L17 family protein	Sspon.01G0062640-1D	Sh01_g002960	Sobic.001G040000.2.p	LOC_Os03g60100.1	Zm00001d012998_P001
Locus_10324_Transcript_2	49.67	7.52	97.24	1.62	no	-0.969175	2.21474	4.13	0.001	3.73	188.54	no	0.146966	-17.5245	-	24.52	35.26	46.41	117.69	yes	-0.920477	-1.73889	215.67	219.32	6.45	219.32	no	5.06338	0	CH	A0A5J9W930_9POAL	GO:0003735; GO:0005840; GO:0006412	K02879	AT3G54210.1	0	Ribosomal protein L17 family protein	Sspon.01G0062640-1D	Sh01_g002960	Sobic.001G040000.2.p	LOC_Os03g60100.1	Zm00001d012998_P001
Locus_10326_Transcript_1	13.38	6.35	29.24	1.56	no	-1.12787	2.02521	1	1.19	1.8	90.28	no	-0.847997	-6.24537	-	15.14	18.27	41.31	43.2	yes	-1.44813	-1.24155	99.21	116.37	5.18	57.15	yes	4.25946	1.02589	CH	C5YZG9_SORBI	0	0	0	0	0	Sspon.07G0014170-3C	Sh09_g002810	Sobic.009G030900.1.p	LOC_Os06g22690.1	Zm00001d030786_P001
Locus_10330_Transcript_1	0.001	26.61	0.001	0.001	no	0	14.6997	0.001	0.001	0.001	0.001	no	0	0	-	4.16	18.47	0.001	0.001	yes	12.0224	14.1729	0.001	0.001	0.001	0.001	no	0	0	SP	A0A5N6KSK4_9ROSI	GO:0004451; GO:0006097; GO:0006099; GO:0009514; GO:0046872	K01637	AT3G21720.1	ICL	isocitrate lyase	0	0	Sobic.002G324000.1.p	LOC_Os07g34520.3	Zm00001d021666_P001
Locus_10331_Transcript_1	0.001	19	0.001	0.001	no	0	14.2137	0.001	0.001	0.001	0.001	no	0	0	-	9.69	16.12	0.001	1.52	yes	13.2423	3.40671	0.001	0.001	0.001	0.001	no	0	0	SP	F2DGS3_HORVV	GO:0004451; GO:0006097; GO:0006099; GO:0009514; GO:0046872	0	AT3G21720.1	ICL	isocitrate lyase	0	0	Sobic.002G324000.1.p	LOC_Os07g34520.2	Zm00001d021666_P001
Locus_10332_Transcript_1	10.37	18.49	18.87	20.33	no	-0.863679	-0.136865	3.82	3.5	11.7	25.85	yes	-1.61486	-2.88474	CH-Hydroponic	17.21	22.88	11.35	20.1	no	0.600555	0.186892	12.14	13.99	7.35	32.84	no	0.723952	-1.23106	-	C5Z4N3_SORBI	GO:0003993	0	AT4G29260.1	0	HAD superfamily, subfamily IIIB acid phosphatase	Sspon.08G0007320-2B	Sh10_g011780	Sobic.010G168200.1.p	LOC_Os06g36400.1	Zm00001d036978_P001
Locus_10334_Transcript_1	46.24	35	28.71	33.51	no	0.687588	0.0627632	1.74	2.79	5.34	15.51	yes	-1.61775	-2.47486	CH-Hydroponic	39.3	12.92	34.5	18.56	no	0.187933	-0.522591	7.6	12.94	3.44	15.36	no	1.14359	-0.247341	-	A0A1B6Q508_SORBI	GO:0005886; GO:0009555	0	AT5G24710.1	0	Transducin/WD40 repeat-like superfamily protein	Sspon.03G0010070-1A	Sh03_g016580	Sobic.003G240700.1.p	LOC_Os01g46510.1	Zm00001d011483_P042
Locus_10340_Transcript_1	44.95	30.91	34.67	32.88	no	0.374633	-0.0891366	12.66	5.03	25.32	43.34	yes	-1	-3.10707	CH-Hydroponic	40.66	40.35	33.54	47.24	no	0.277728	-0.22744	36.49	38.56	24.94	29.83	yes	0.54904	0.370341	SP-Hydroponic	B4FBL9_MAIZE	GO:0005681; GO:0045292	0	AT5G62640.1	ELF5	proline-rich family protein	Sspon.02G0022860-4D	Sh02_g004090	Sobic.002G067800.2.p	LOC_Os07g09510.1	Zm00001d007770_P001
Locus_10341_Transcript_1	15.23	12.61	15.84	2.8	no	-0.0566564	2.17107	2.68	0.001	5.65	13.48	no	-1.07602	-13.7185	-	1.36	4.52	1.83	6.75	no	-0.428237	-0.578565	11.93	19.84	0.93	9	yes	3.68122	1.14042	SP-Hydroponic	B6SXN5_MAIZE	0	0	0	0	0	Sspon.07G0001790-2B	0	Sobic.009G236800.1.p	LOC_Os05g49350.1	Zm00001d009612_P001
Locus_10342_Transcript_5	11.95	4.03	15.59	4.34	no	-0.38361	-0.106915	3.32	4.39	5.33	52.1	no	-0.682952	-3.56899	-	7.42	8.15	10.43	14.76	no	-0.491248	-0.856821	54.14	65.12	4.98	50.27	yes	3.44248	0.373403	SP-Hydroponic	A0A059Q2A7_9POAL	GO:0003677	K09422	AT4G38620.1	ATMYB4,MYB4	myb domain protein 4	Sspon.06G0003930-3C	Sh02_g019360	Sobic.002G279100.1.p	LOC_Os09g36730.1	Zm00001d006236_P007
Locus_10342_Transcript_6	9.15	10.7	19.18	20.76	yes	-1.06776	-0.956196	3.78	1.5	4.55	8.64	no	-0.26748	-2.52607	CH	5.74	7.69	8.78	10.75	no	-0.61317	-0.483281	3.57	9.54	2.18	9.11	no	0.711596	0.0665382	-	C5YSS2_SORBI	GO:0003677	K09422	AT4G38620.1	ATMYB4,MYB4	myb domain protein 4	Sspon.07G0019440-2C	Sh02_g019360	Sobic.008G055800.1.p	LOC_Os09g36730.1	Zm00001d041853_P001
Locus_10343_Transcript_2	65.4	102.31	96.12	79.16	no	-0.555546	0.370104	36.82	21.38	33.28	96.69	no	0.145834	-2.1771	-	53.86	132.73	28.34	104.93	yes	0.926374	0.339067	121.85	158.9	36.4	102.05	yes	1.7431	0.638843	both	C5YJW7_SORBI	0	0	AT5G54855.1	0	Pollen Ole e 1 allergen and extensin family protein	Sspon.08G0015260-1T	Sh_083M17_contig-1_g000030	Sobic.007G096700.1.p	LOC_Os02g21280.1	Zm00001d050179_P001
Locus_10347_Transcript_1	8.86	10.33	9.6	5.83	no	-0.115728	0.825272	1.56	0.23	0.71	8.05	no	1.13566	-5.12928	-	3.42	3.46	2.89	3.34	no	0.242927	0.0509239	19.23	15.15	1.42	6.97	yes	3.7594	1.12009	SP-Hydroponic	A0A1B6QQG1_SORBI	GO:0016021; GO:0016405	K01904	AT4G05160.1	0	AMP-dependent synthetase and ligase family protein	Sspon.01G0003030-2B	Sh01_g041030	Sobic.001G500800.3.p	LOC_Os03g05780.1	Zm00001d027711_P003
Locus_10347_Transcript_2	7.91	7.98	11.82	5.79	no	-0.57948	0.462825	1	0.47	6.48	11.48	yes	-2.69599	-4.61032	CH-Hydroponic	3.4	3.53	2.94	2.75	no	0.209719	0.360237	13.78	16.06	2.07	8.03	yes	2.73487	1	SP-Hydroponic	A0A1B6QQG1_SORBI	GO:0016021; GO:0016405	K01904	AT4G05160.1	0	AMP-dependent synthetase and ligase family protein	Sspon.01G0003030-2B	Sh01_g041030	Sobic.001G500800.3.p	LOC_Os03g05780.1	Zm00001d027711_P003
Locus_10348_Transcript_3	6.3	6.75	5.06	9.18	no	0.316214	-0.443607	0.29	0.17	2.32	6.46	yes	-3	-5.24793	CH-Hydroponic	5.79	1.8	6.9	4.31	no	-0.253033	-1.25969	5.02	3.54	0.89	3.31	no	2.49581	0.0969181	-	A0A1Z5S6M4_SORBI	GO:0009658; GO:0009941; GO:0045037; GO:0061927	0	AT1G06950.1	ATTIC110,TIC110	translocon at the inner envelope membrane of chloroplasts 110	Sspon.01G0020070-2B	Sh_212D05_contig-1_g000050	Sobic.001G208700.2.p	LOC_Os10g35010.1	Zm00001d032615_P004
Locus_10348_Transcript_4	7.31	7.72	7.85	9.7	no	-0.102821	-0.329384	1.33	0.001	3.06	4.99	yes	-1.20211	-12.2848	CH-Hydroponic	10.16	2.6	9.49	5.17	no	0.0984204	-0.991653	4.26	4.88	0.38	4.32	no	3.48678	0.17585	-	A0A1Z5S6M4_SORBI	GO:0009658; GO:0009941; GO:0045037; GO:0061927	0	AT1G06950.1	ATTIC110,TIC110	translocon at the inner envelope membrane of chloroplasts 110	Sspon.01G0020070-2B	Sh_212D05_contig-1_g000050	Sobic.001G208700.2.p	LOC_Os10g35010.1	Zm00001d032615_P002
Locus_10348_Transcript_5	4.32	6.77	4.78	9.76	no	-0.145979	-0.527725	0.86	0.34	1.29	4.71	no	-0.584963	-3.79212	-	5.43	3.89	6.22	6.1	no	-0.195962	-0.649039	6.07	6.94	1.34	3.32	yes	2.17946	1.06375	SP-Hydroponic	A0A1Z5S6M4_SORBI	GO:0009658; GO:0009941; GO:0045037; GO:0061927	0	AT1G06950.1	ATTIC110,TIC110	translocon at the inner envelope membrane of chloroplasts 110	Sspon.01G0020070-2B	Sh_212D05_contig-1_g000050	Sobic.001G208700.2.p	LOC_Os10g35010.1	Zm00001d032615_P004
Locus_10349_Transcript_1	41.02	27.27	35.42	31.27	no	0.211763	-0.197465	7.69	5.56	14.89	42.98	yes	-0.953288	-2.95051	CH-Hydroponic	26.92	37.51	21.64	33.74	no	0.314978	0.152815	37.02	31.79	9.14	33.64	no	2.01804	-0.0816047	-	C5YAQ1_SORBI	0	0	AT5G05850.1	PIRL1	plant intracellular ras group-related LRR 1	Sspon.05G0008970-1P	Sh06_g007610	Sobic.006G119800.1.p	LOC_Os04g40080.1	Zm00001d025681_P001
Locus_1035_Transcript_1	1.18	7.2	3.06	11.59	yes	-1.37474	-0.686812	1.32	1.26	0.95	3.98	no	0.474539	-1.65934	CH	4.11	3.5	4.44	5.02	no	-0.111421	-0.520332	1.92	3.81	3.29	4.09	no	-0.776981	-0.10231	-	A0A1B6PLW0_SORBI	GO:0005509; GO:0006851	K22827	AT4G32060.1	0	calcium-binding EF hand family protein	Sspon.05G0007610-2B	Sh06_g009060	Sobic.006G138300.1.p	LOC_Os04g42430.1	Zm00001d003114_P019
Locus_10350_Transcript_1	7.99	16.3	6.36	20.9	no	0.329169	-0.358631	7.22	4.84	12.78	16.93	yes	-0.823817	-1.8065	CH-Hydroponic	13.43	15.88	11.17	19.46	no	0.26583	-0.293301	9.86	22.23	9.86	11.89	no	0	0.902759	-	A0A1B6Q1J4_SORBI	GO:0000462; GO:0030515; GO:0030686; GO:0032040; GO:0034455; GO:0045943	K14550	AT3G06530.3	0	ARM repeat superfamily protein	Sspon.03G0021220-2P	Sh03_g004240	Sobic.003G059400.1.p	LOC_Os04g46310.1	Zm00001d039758_P003
Locus_10350_Transcript_2	5.15	18.72	3.59	22.08	no	0.520589	-0.23816	1.97	2.15	5.35	11.28	yes	-1.44134	-2.39136	CH-Hydroponic	13.05	9.88	9.11	12.2	no	0.518527	-0.304298	4.59	9.18	3.25	7.65	no	0.498054	0.263034	-	A0A1B6Q1J4_SORBI	GO:0000462; GO:0030515; GO:0030686; GO:0032040; GO:0034455; GO:0045943	K14550	AT3G06530.1	0	ARM repeat superfamily protein	Sspon.03G0021220-2P	Sh03_g004240	Sobic.003G059400.1.p	LOC_Os04g46310.1	Zm00001d039758_P003
Locus_10357_Transcript_1	15.66	6.49	10.07	3.4	yes	0.637021	0.932684	5.09	3.03	7.82	26.56	no	-0.619503	-3.13187	SP	10.15	15.93	11.28	25.75	no	-0.152287	-0.692826	15.45	22.36	7.94	15.39	no	0.960396	0.538927	-	A0A1Z5R3G2_SORBI	GO:0005737; GO:0019136	0	AT1G72040.1	0	P-loop containing nucleoside triphosphate hydrolases superfamily protein	Sspon.01G0010210-1P	Sh09_g011600	Sobic.009G148200.1.p	LOC_Os05g35520.1	Zm00001d010200_P001
Locus_10358_Transcript_1	26.57	13.79	39.99	7.46	no	-0.589841	0.886375	1.77	1.34	2.33	16.58	no	-0.396581	-3.62914	-	17.68	11.1	11.37	10.58	no	0.636886	0.06922	33.82	30.95	1.51	15.22	yes	4.48526	1.02397	SP-Hydroponic	A0A194YKF2_SORBI	GO:0004672; GO:0005524; GO:0009704; GO:0010006; GO:0031359; GO:1904216	0	AT4G32250.3	0	Protein kinase superfamily protein	Sspon.08G0005240-4D	Sh10_g014230	Sobic.010G203200.1.p	LOC_Os06g43270.1	Zm00001d046616_P001
Locus_1036_Transcript_2	31.54	51.13	31.68	37.9	no	-0.00638968	0.431972	13.37	10.62	20.86	26.65	yes	-0.64174	-1.32735	CH-Hydroponic	26.11	33.67	21.42	30.5	no	0.285644	0.142654	53.51	42.29	15.01	33.75	no	1.83388	0.325429	-	C5WX70_SORBI	GO:0003700; GO:0005634	0	AT5G28770.2	AtbZIP63,BZO2H3	bZIP transcription factor family protein	Sspon.03G0014450-1A	Sh01_g003680	Sobic.001G056700.1.p	LOC_Os03g58250.1	Zm00001d034457_P001
Locus_10362_Transcript_1	8.97	19.48	10.03	23.09	no	-0.161142	-0.245274	14.03	11.14	27.78	22.02	yes	-0.985532	-0.983065	CH-Hydroponic	9.65	17.33	5.21	33.37	no	0.889246	-0.94528	34.09	30.39	20.86	20.72	no	0.708609	0.552573	-	A0A1B6Q197_SORBI	GO:0016021	0	AT1G53560.1	0	Ribosomal protein L18ae family	Sspon.03G0044020-1C	Sh03_g003290	Sobic.003G044100.2.p	LOC_Os01g14070.1	Zm00001d039619_P005
Locus_10365_Transcript_1	39.94	14.21	41.74	25.45	no	-0.0635963	-0.840759	1.95	2.03	5.29	22.08	yes	-1.43979	-3.44319	CH-Hydroponic	25	21.42	27.11	15.53	no	-0.116897	0.463901	23.08	23.93	2.28	20.4	no	3.33954	0.230251	-	C5XRA8_SORBI	GO:0005769; GO:0005886; GO:0015095; GO:0015693; GO:0016020; GO:0016021	K22733	AT4G38730.1	0	Protein of unknown function (DUF803)	Sspon.03G0039670-2D	Sh03_g027750	Sobic.003G372500.1.p	LOC_Os01g65310.1	Zm00001d010198_P001
Locus_10367_Transcript_1	0.001	10.98	0.24	61.52	no	-7.90689	-2.48618	0.001	0.001	3.84	3.89	yes	-11.9069	-11.9256	CH-Hydroponic	0.54	0.001	2.47	3.73	yes	-2.19348	-11.865	0.86	5.13	1.48	14.84	no	-0.783189	-1.53246	CH	A0A1W0W0N1_SORBI	GO:0000287; GO:0010333; GO:0016114	K23754	AT3G32030.1	0	Terpenoid cyclases/Protein prenyltransferases superfamily protein	Sspon.03G0002140-2D	0	Sobic.003G368600.2.p	LOC_Os03g24640.1	Zm00001d004509_P001
Locus_10369_Transcript_3	57.65	52.73	44.08	51.02	no	0.387196	0.0475611	5.62	4.97	12.13	30.14	yes	-1.10994	-2.60036	CH-Hydroponic	58.94	37.87	64.87	37.91	no	-0.138304	-0.00152304	5.51	31.32	10.38	13.78	no	-0.913682	1.18451	-	A0A1B6PMR8_SORBI	GO:0005737; GO:0005768; GO:0005794; GO:0005802; GO:0008168; GO:0016021; GO:0032259	0	AT4G00750.1	0	S-adenosyl-L-methionine-dependent methyltransferases superfamily protein	Sspon.04G0006430-2P	Sh04_g020850	Sobic.006G184100.1.p	LOC_Os04g48230.2	Zm00001d026079_P001
Locus_10372_Transcript_1	34.62	16.58	26.2	21.83	no	0.402039	-0.396868	1.08	0.96	3.89	20.44	yes	-1.84874	-4.41222	CH-Hydroponic	22.25	9.92	30.7	17.26	yes	-0.464433	-0.79902	17.86	15.2	4.2	12.37	no	2.08827	0.297226	CH	A0A1Z5R1K8_SORBI	GO:0005525; GO:0009707; GO:0016817; GO:0045036	0	AT4G02510.1	ATTOC159,PPI2,TOC159,TOC160,TOC86	translocon at the outer envelope membrane of chloroplasts 159	Sspon.07G0011120-1A	0	Sobic.009G046800.1.p	LOC_Os05g05950.1	Zm00001d010852_P002
Locus_10372_Transcript_2	12.09	8.66	30.68	9.51	no	-1.34348	-0.135078	0.001	0.001	0.001	8.31	no	0	-13.0206	-	6.9	2.19	33	12.5	yes	-2.2578	-2.51293	4.2	3.57	4.5	4.02	no	-0.0995357	-0.171271	CH	A0A3L6ED93_MAIZE	GO:0005525; GO:0016817	0	0	0	0	Sspon.07G0011120-2B	0	Sobic.009G046800.1.p	0	Zm00001d035812_P002
Locus_10372_Transcript_3	35.82	18.3	29.93	20.78	no	0.259173	-0.183352	1.35	0.53	3.08	19.08	yes	-1.18997	-5.16993	CH-Hydroponic	24.53	9.3	33.9	19.21	yes	-0.466738	-1.04655	16.77	12.7	3.27	15.99	no	2.35852	-0.332341	CH	A0A1Z5R1K8_SORBI	GO:0005525; GO:0009707; GO:0016817; GO:0045036	0	AT4G02510.1	ATTOC159,PPI2,TOC159,TOC160,TOC86	translocon at the outer envelope membrane of chloroplasts 159	Sspon.07G0011120-1A	0	Sobic.009G046800.1.p	LOC_Os05g05950.1	Zm00001d010852_P002
Locus_10374_Transcript_1	38.6	50.85	34.13	62.41	no	0.17756	-0.295529	3.88	4.15	11.91	45.24	yes	-1.61804	-3.44642	CH-Hydroponic	34.61	39.47	30.55	36.55	no	0.180017	0.110885	37.43	36.86	8.27	33.96	no	2.17824	0.11822	-	C5XUA5_SORBI	GO:0003951; GO:0004143; GO:0005524; GO:0005886; GO:0006952; GO:0007205	K00901	AT4G30340.1	ATDGK7,DGK7	diacylglycerol kinase 7	Sspon.04G0001950-4D	Sh08_g002830	Sobic.004G324100.1.p	LOC_Os02g54650.1	Zm00001d018333_P001
Locus_10375_Transcript_1	12.12	11.9	13.04	32.52	no	-0.105554	-1.45037	5.1	6.07	10.94	13.56	yes	-1.10104	-1.15959	CH-Hydroponic	17.79	20.34	10.2	18.41	no	0.802497	0.14383	4.64	10.54	9.28	8.4	no	-1	0.327414	-	C5Z3M1_SORBI	0	0	AT1G33500.1	0	0	Sspon.08G0008110-4D	0	Sobic.010G153000.2.p	LOC_Os08g23140.1	Zm00001d030588_P001
Locus_10377_Transcript_2	17.27	10.87	20.46	14.52	no	-0.244538	-0.41769	4.92	2.84	8.63	21.09	yes	-0.810702	-2.8926	CH-Hydroponic	14.39	17.45	13.29	17.93	no	0.114725	-0.0391485	17.21	19.89	9	20.12	no	0.93525	-0.016587	-	A0A194YSU0_SORBI	GO:0016021	0	AT4G32600.1	0	RING/U-box superfamily protein	Sspon.04G0011630-1A	Sh04_g024720	Sobic.004G323700.1.p	LOC_Os02g54624.1	Zm00001d018328_P003
Locus_10378_Transcript_1	35.38	28.98	47.55	26.76	no	-0.426511	0.114979	6.82	4.51	8.9	40.03	no	-0.384034	-3.14988	-	29.92	42.86	63.57	54.23	yes	-1.08724	-0.339459	26.21	33.66	9.46	29.94	no	1.47021	0.168961	CH	K3YVI8_SETIT	GO:0000786; GO:0003677; GO:0046982	K11253	AT5G10980.1	0	Histone superfamily protein	Sspon.04G0010010-3D	Sh02_g026110	Sobic.006G100600.2.p	LOC_Os06g04030.1	Zm00001d016908_P007
Locus_10378_Transcript_2	44.65	32.77	88.24	55.92	yes	-0.982773	-0.770989	8.99	5.8	16.93	60.71	yes	-0.913189	-3.38781	both	50.12	40.53	106.91	89.13	yes	-1.09294	-1.13692	32.77	39.12	12.87	61.59	no	1.34836	-0.65479	CH	K3YVI8_SETIT	GO:0000786; GO:0003677; GO:0046982	K11253	AT5G10980.1	0	Histone superfamily protein	Sspon.04G0010010-3D	Sh01_g021700	Sobic.006G100600.2.p	LOC_Os06g04030.1	Zm00001d016908_P007
Locus_10378_Transcript_3	22.14	17.86	61.48	55.06	yes	-1.47346	-1.62427	0.38	0.45	30.66	72.45	yes	-6.33421	-7.33092	both	27.07	15.26	66.37	101.53	yes	-1.29384	-2.73408	6.87	13.64	20	61.95	yes	-1.54162	-2.18326	both	K3YVI8_SETIT	GO:0000786; GO:0003677; GO:0046982	K11253	AT5G10980.1	0	Histone superfamily protein	Sspon.04G0010010-3D	Sh02_g026110	Sobic.006G100600.2.p	LOC_Os06g04030.1	Zm00001d016908_P007
Locus_10378_Transcript_4	34.59	38.58	40.67	28.25	no	-0.23361	0.449602	8.99	3.12	10.16	38.08	no	-0.176507	-3.60942	-	34.46	41.47	68.46	51.21	yes	-0.990339	-0.304358	29.13	32.15	8.97	29.05	no	1.69933	0.146281	CH	K3YVI8_SETIT	GO:0000786; GO:0003677; GO:0046982	K11253	AT5G10980.1	0	Histone superfamily protein	Sspon.04G0010010-3D	Sh02_g026110	Sobic.006G100600.2.p	LOC_Os06g04030.1	Zm00001d016908_P007
Locus_10381_Transcript_1	20.29	10.25	5.97	6.55	no	1.76497	0.646057	0.42	0.001	1.51	2.86	no	-1.84609	-11.4818	-	28.35	11.6	19.16	4.11	yes	0.565251	1.49691	4.05	4.74	0.001	0.65	yes	11.9837	2.86638	both	C5YKV5_SORBI	GO:0016021	0	AT1G23890.1	0	NHL domain-containing protein	Sspon.06G0006440-1T	Sh10_g011780	Sobic.007G125700.1.p	LOC_Os08g31970.1	Zm00001d032308_P001
Locus_10381_Transcript_2	23.2	11.71	5.38	6.51	yes	2.10845	0.847012	0.41	0.49	1.5	3.42	no	-1.87127	-2.80314	SP	27.57	9.97	25.19	4.09	no	0.130248	1.28549	2.52	2.57	0.001	0.64	no	11.2992	2.00562	-	B6TK93_MAIZE	GO:0016021	0	AT1G23890.1	0	NHL domain-containing protein	Sspon.06G0006440-1T	Sh10_g011780	Sobic.007G125700.1.p	LOC_Os08g31970.2	Zm00001d032308_P002
Locus_10383_Transcript_1	0.001	24.34	5.61	80.71	yes	-12.4538	-1.72942	0.001	0.001	3.71	0.001	no	-11.8572	0	CH	0.001	0.001	8.44	8.1	yes	-13.043	-12.9837	2.5	0.001	0.001	0.001	no	11.2877	0	CH	A0A1D6N6K2_MAIZE	GO:0003677; GO:0006355	0	AT3G44350.2	anac061,NAC061	NAC domain containing protein 61	Sspon.03G0002180-2D	Sh09_g011910	Sobic.003G365500.2.p	LOC_Os01g64310.1	Zm00001d042758_P001
Locus_10384_Transcript_1	0.02	0.11	0.01	0.22	no	1	-1	76.2	78.99	50.59	4.13	yes	0.590939	4.25746	SP-Hydroponic	0.01	8.66	0.1	5.94	no	-3.32193	0.543904	7.15	3.54	60.59	5.5	yes	-3.08306	-0.635682	CH-Hydroponic	A0A6A5L0D0_LUPAL	GO:0009881; GO:0018298; GO:0050896	K00128	AT1G44170.2	ALDH3H1,ALDH4	aldehyde dehydrogenase 3H1	0	0	Sobic.008G057500.1.p	LOC_Os11g08300.1	Zm00001d023580_P001
Locus_10388_Transcript_1	58.69	142.09	126.72	151.65	no	-1.11046	-0.0939405	103.04	93.98	244.99	295.71	yes	-1.24952	-1.65376	CH-Hydroponic	92.06	366.35	44.97	436.1	no	1.03361	-0.251436	234.5	292.69	169.06	263.41	no	0.472053	0.152063	-	C4J8C7_MAIZE	0	0	0	0	0	0	0	0	0	0
Locus_10389_Transcript_1	64.44	35.64	38.56	44.53	no	0.740851	-0.32128	12.64	5.88	27.85	40.42	yes	-1.13968	-2.78118	CH-Hydroponic	49.92	45.48	59.85	68.8	yes	-0.261733	-0.597176	3.84	19.2	22.82	27.26	yes	-2.57112	-0.505679	both	A0A1D6KX69_MAIZE	GO:0003677; GO:0005634; GO:0008289	K09338	AT2G34710.1	ATHB-14,ATHB14,PHB,PHB-1D	Homeobox-leucine zipper family protein / lipid-binding START domain-containing protein	Sspon.01G0024110-4D	Sh01_g012580	Sobic.001G157400.1.p	LOC_Os03g43930.2	Zm00001d033246_P003
Locus_1039_Transcript_1	52.9	53.05	64.79	76.71	yes	-0.292503	-0.532062	7.3	5.22	18.15	40.86	yes	-1.314	-2.96857	both	52.79	40.75	37.99	40.54	no	0.474645	0.00745397	29.04	31.7	19.38	38.21	no	0.583473	-0.269467	-	C5XW65_SORBI	GO:0004672; GO:0005524; GO:0005737; GO:0007165	0	AT2G24360.1	0	Protein kinase superfamily protein	Sspon.04G0017220-1A	Sh09_g015720	Sobic.004G059000.1.p	LOC_Os02g07790.1	Zm00001d002371_P002
Locus_10390_Transcript_1	21.53	7.79	26.27	3.36	no	-0.287068	1.21316	0.001	0.001	6.18	35.24	yes	-12.5934	-15.1049	CH-Hydroponic	13.65	16.77	19.31	19.67	no	-0.500447	-0.230114	17.66	25.64	0.001	35.81	no	14.1082	-0.481966	-	C5WRF6_SORBI	GO:0005759; GO:0046872; GO:0051082; GO:0051085; GO:0051087	K04078	AT3G60210.1	0	GroES-like family protein	Sspon.01G0014920-4D	Sh01_g022200	Sobic.001G293300.1.p	LOC_Os10g41710.1	Zm00001d047067_P002
Locus_10390_Transcript_2	41.16	19.48	59.55	22.17	no	-0.532859	-0.186615	2.57	0.001	15.46	122.15	yes	-2.5887	-16.8983	CH-Hydroponic	24.7	49.77	41.79	70.82	yes	-0.758647	-0.50888	38.44	67.2	2.67	90.19	no	3.8477	-0.424506	CH	C5WRF6_SORBI	GO:0005759; GO:0046872; GO:0051082; GO:0051085; GO:0051087	K04078	AT3G60210.1	0	GroES-like family protein	Sspon.01G0014920-4D	Sh01_g022200	Sobic.001G293300.1.p	LOC_Os10g41710.1	Zm00001d047067_P002
Locus_10392_Transcript_1	0.001	31.31	0.001	4.57	no	0	2.77636	34.36	26.36	12.63	1.6	yes	1.44388	4.04221	SP-Hydroponic	0.22	2.58	0.72	1.53	no	-1.71049	0.753839	18.39	11.44	9.09	2.71	yes	1.01657	2.07772	SP-Hydroponic	I1HTQ9_BRADI	0	0	0	0	0	Sspon.01G0029170-1A	Sh10_g017460	0	LOC_Os12g24020.2	Zm00001d054093_P006
Locus_10395_Transcript_1	27.39	25.74	41.13	19.23	no	-0.586542	0.420653	7.53	4.49	27.24	27.15	yes	-1.855	-2.59616	CH-Hydroponic	22.9	38.71	19.72	39.6	no	0.215688	-0.0327941	29.74	36.02	4.9	36.5	no	2.60155	-0.0190983	-	A0A1Z5S8X3_SORBI	GO:0046872	0	AT3G02890.1	0	RING/FYVE/PHD zinc finger superfamily protein	Sspon.04G0022480-1B	0	Sobic.001G335201.1.p	LOC_Os03g30740.1	Zm00001d029531_P002
Locus_104_Transcript_1	146.29	87.12	87.63	58.2	yes	0.739334	0.581985	7.55	3.73	4.89	32.29	no	0.626642	-3.11384	SP	88.04	49.84	83.42	39.7	no	0.0777658	0.328165	21.63	27.69	4.15	29.61	no	2.38185	-0.0967194	-	A0A059Q0F4_9POAL	GO:0004617; GO:0006564; GO:0051287	K00058	AT1G17745.1	PGDH	D-3-phosphoglycerate dehydrogenase	Sspon.06G0005440-3C	Sh10_g015040	Sobic.007G145000.1.p	LOC_Os08g34720.1	Zm00001d032114_P001
Locus_1040_Transcript_2	58.53	113.29	56.99	124.53	no	0.0384675	-0.136473	14.89	9.35	24.37	82.33	yes	-0.710762	-3.13838	CH-Hydroponic	67.2	72.41	41.63	67.56	no	0.690838	0.10002	32.01	54.91	16.75	64.89	no	0.934362	-0.240927	-	C5YPW0_SORBI	GO:0003878; GO:0005524	K01648	AT1G09430.1	ACLA-3	ATP-citrate lyase A-3	Sspon.02G0028800-3C	Sh08_g008450	Sobic.008G132700.1.p	LOC_Os12g37870.1	Zm00001d041593_P001
Locus_10400_Transcript_2	8.07	4.16	5.91	5.48	no	0.449411	-0.397592	1.68	1.43	6.52	10.56	yes	-1.95641	-2.88452	CH-Hydroponic	6.58	8.67	5.13	8.53	no	0.359129	0.0234863	11.39	11.43	3.25	11.56	no	1.80926	-0.016316	-	A0A1Z5S5S9_SORBI	GO:0006672; GO:0016021; GO:0016811	K04711	AT4G22330.1	ATCES1	Alkaline phytoceramidase (aPHC)	Sspon.01G0056560-1C	Sh01_g010230	Sobic.001G127000.1.p	LOC_Os03g49180.1	Zm00001d033611_P003
Locus_10400_Transcript_3	6.25	6.56	8.47	4.29	no	-0.438506	0.612718	2.23	0.89	6.28	13.3	yes	-1.49372	-3.90148	CH-Hydroponic	4.43	8.64	6.01	7.99	no	-0.440058	0.112836	8.14	8.98	3.1	9.24	no	1.39276	-0.0411774	-	A0A1Z5S5S9_SORBI	GO:0006672; GO:0016021; GO:0016811	K04711	AT4G22330.1	ATCES1	Alkaline phytoceramidase (aPHC)	Sspon.01G0056560-1C	Sh01_g010230	Sobic.001G127000.1.p	LOC_Os03g49180.1	Zm00001d033611_P003
Locus_10402_Transcript_1	12.11	7.65	15.92	10.26	yes	-0.394641	-0.423499	1.49	0.78	4.72	8.33	yes	-1.66347	-3.41677	both	11.91	5.49	12.18	8.21	no	-0.0323407	-0.580576	6.46	9.64	2.04	4.77	yes	1.66297	1.01504	SP-Hydroponic	A0A1Z5S7E0_SORBI	GO:0010252; GO:1905393	0	AT4G33210.1	SLOMO	F-box family protein	Sspon.01G0017450-1P	Sh01_g020230	Sobic.001G257300.1.p	LOC_Os10g25680.1	Zm00001d033037_P052
Locus_10402_Transcript_2	12.18	8.22	13.97	11.77	no	-0.197818	-0.517904	1.02	0.89	2.36	6.39	yes	-1.21022	-2.84394	CH-Hydroponic	10.36	4.41	10.54	5.93	no	-0.0248509	-0.427253	5.88	9.52	2.13	5.34	yes	1.46496	0.834122	SP-Hydroponic	A0A1Z5S7E0_SORBI	GO:0010252; GO:1905393	0	AT4G33210.1	SLOMO	F-box family protein	Sspon.01G0017450-1P	Sh01_g020230	Sobic.001G257300.1.p	LOC_Os10g25680.1	Zm00001d033037_P052
Locus_10403_Transcript_1	43.44	13.68	33.69	16.32	no	0.366704	-0.254573	4.33	3.09	14.09	26.16	yes	-1.70223	-3.08168	CH-Hydroponic	17.77	29.94	18.25	41.54	no	-0.0384528	-0.472427	15.78	23.57	7.51	15.22	yes	1.07121	0.630983	SP-Hydroponic	A0A1B6PLP7_SORBI	GO:0003677; GO:0003899; GO:0005665; GO:0005666; GO:0005736; GO:0006351; GO:0042025	K03013	AT3G22320.1	ATRPABC24.3,NRPB5,NRPD5,RPB5A	Eukaryotic rpb5 RNA polymerase subunit family protein	Sspon.05G0008270-3C	Sh06_g008040	Sobic.006G127500.1.p	LOC_Os04g41040.1	Zm00001d003242_P001
Locus_10406_Transcript_1	89.12	117.34	144.22	116.77	no	-0.69445	0.00702523	22.6	13.3	62.02	163.39	yes	-1.45641	-3.61882	CH-Hydroponic	122.92	160.85	69.42	166.03	no	0.824296	-0.045728	134.93	160.17	41.37	157.91	no	1.70555	0.0205014	-	C5Y3M3_SORBI	GO:0016021	0	AT3G13410.1	0	0	Sspon.05G0020630-1A	0	Sobic.005G018800.1.p	LOC_Os11g03380.1	Zm00001d005027_P002
Locus_10407_Transcript_1	11.88	1.43	5.9	1.24	no	1.00975	0.205675	0.79	0.47	1.42	5.4	no	-0.845966	-3.52223	-	11.95	8.21	0.81	0.52	yes	3.88294	3.9808	6.21	5.28	0.82	3.05	no	2.9209	0.791729	SP	C5X1F4_SORBI	GO:0000978; GO:0003700; GO:0005634; GO:0034605; GO:0042025; GO:0043565; GO:0043618; GO:0061408	K09419	AT3G22830.1	AT-HSFA6B,HSFA6B	heat shock transcription factor A6B	Sspon.01G0018350-1A	Sh01_g019240	Sobic.001G243000.1.p	LOC_Os10g28340.3	Zm00001d032923_P006
Locus_10407_Transcript_2	10.04	2.42	3.63	1.31	no	1.46772	0.88544	0.33	0.4	0.6	5.02	no	-0.862496	-3.64962	-	11.87	6.73	2.32	0.22	yes	2.35512	4.93503	6.06	9.62	2.77	9.79	no	1.12943	-0.025272	SP	C5X1F4_SORBI	GO:0000978; GO:0003700; GO:0005634; GO:0034605; GO:0042025; GO:0043565; GO:0043618; GO:0061408	K09419	AT3G22830.1	AT-HSFA6B,HSFA6B	heat shock transcription factor A6B	Sspon.01G0043290-1T	Sh01_g019240	Sobic.001G243000.1.p	LOC_Os10g28340.3	Zm00001d032923_P006
Locus_10407_Transcript_3	14.86	1.4	6.04	1.21	no	1.29881	0.21042	0.001	0.46	4.17	4.23	yes	-12.0258	-3.20095	CH-Hydroponic	11.55	9.49	1.26	0.76	yes	3.1964	3.64234	4.21	7.56	1.6	1.19	no	1.39575	2.66742	SP	C5X1F4_SORBI	GO:0000978; GO:0003700; GO:0005634; GO:0034605; GO:0042025; GO:0043565; GO:0043618; GO:0061408	K09419	AT3G22830.1	AT-HSFA6B,HSFA6B	heat shock transcription factor A6B	Sspon.01G0018350-1A	Sh01_g019240	Sobic.001G243000.1.p	LOC_Os10g28340.3	Zm00001d032923_P006
Locus_10408_Transcript_1	10.6	3.82	10.99	5.95	no	-0.0521271	-0.639317	6.9	5.32	9.78	17.84	no	-0.503238	-1.74562	-	9.72	7.53	5.33	8.98	no	0.866821	-0.254066	30.89	32.73	8.59	14.27	yes	1.84641	1.19763	SP-Hydroponic	A0A194YR06_SORBI	GO:0006511; GO:0019005; GO:0031146	0	AT1G15740.1	0	Leucine-rich repeat family protein	Sspon.04G0024650-2C	Sh04_g014780	Sobic.004G213600.2.p	LOC_Os02g39970.2	Zm00001d017203_P013
Locus_10408_Transcript_2	14.23	7.2	15.02	5.17	no	-0.0779492	0.477833	9.49	8.63	8.57	15.92	no	0.147113	-0.883408	-	9.81	9.17	6.44	7.53	no	0.607192	0.284272	34.88	35.41	7.54	17.98	yes	2.20976	0.977764	SP-Hydroponic	A0A194YR06_SORBI	GO:0006511; GO:0019005; GO:0031146	0	AT1G15740.1	0	Leucine-rich repeat family protein	Sspon.04G0024650-2C	Sh04_g014780	Sobic.004G213600.2.p	LOC_Os02g39970.2	Zm00001d017203_P013
Locus_10408_Transcript_3	11.65	8.1	12.13	7.81	no	-0.0582496	0.0525994	9.42	7.42	12.47	17.66	no	-0.404663	-1.25099	-	10.48	8.64	6.32	9.15	no	0.729642	-0.0827404	40.75	39.48	8.28	12.13	yes	2.2991	1.70254	SP-Hydroponic	A0A194YR06_SORBI	GO:0006511; GO:0019005; GO:0031146	0	AT1G15740.1	0	Leucine-rich repeat family protein	Sspon.04G0024650-2C	Sh04_g014780	Sobic.004G213600.2.p	LOC_Os02g39970.2	Zm00001d017203_P013
Locus_10409_Transcript_1	5.73	49.08	11.24	70.63	yes	-0.972035	-0.525146	11.57	1.06	14.48	1.83	no	-0.323673	-0.787779	CH	1.35	8.45	6.03	11.12	no	-2.1592	-0.396134	1.62	1.38	6.02	3.45	no	-1.89377	-1.32193	-	C5XD60_SORBI	GO:0005737; GO:0016881	K14487	AT2G23170.1	0	Auxin-responsive GH3 family protein	Sspon.01G0040550-1P	Sh01_g025450	Sobic.002G361500.1.p	LOC_Os07g40290.1	Zm00001d022017_P003
Locus_10409_Transcript_2	11.24	1.91	7.42	0.33	no	0.599151	2.53303	1.26	0.5	0.76	8.04	no	0.729352	-4.0072	-	3.66	5.29	6.01	4.4	no	-0.715521	0.265764	22.87	22.92	2.18	7.14	yes	3.39106	1.68261	SP-Hydroponic	C5YQL4_SORBI	GO:0005737; GO:0016881	K14487	AT4G37390.1	AUR3,BRU6,GH3-2,GH3.2,YDK1	Auxin-responsive GH3 family protein	Sspon.07G0028360-1B	Sh01_g025450	Sobic.008G015100.1.p	LOC_Os07g38890.1	Zm00001d006753_P003
Locus_10409_Transcript_3	13.36	2.72	5.6	0.001	yes	1.25442	11.4094	2.24	2.67	4.05	22.54	no	-0.854423	-3.07758	SP	2.55	6.61	6.43	7.84	no	-1.33432	-0.246203	44.4	43.19	3.11	20.82	yes	3.83557	1.05273	SP-Hydroponic	C5YQL4_SORBI	GO:0005737; GO:0016881	K14487	AT2G23170.1	0	Auxin-responsive GH3 family protein	Sspon.07G0028360-1B	Sh08_g000900	Sobic.008G015100.1.p	LOC_Os07g40290.1	Zm00001d022017_P003
Locus_10409_Transcript_4	6.6	1.95	7.32	0.001	no	-0.149378	10.9293	0.71	1.7	1.29	5.89	no	-0.86148	-1.79273	-	3.53	4.3	4.99	5.87	no	-0.499372	-0.449024	29.52	24.02	1.86	3.33	yes	3.98832	2.85064	SP-Hydroponic	C5YQL4_SORBI	GO:0005737; GO:0016881	K14487	AT4G37390.1	AUR3,BRU6,GH3-2,GH3.2,YDK1	Auxin-responsive GH3 family protein	Sspon.07G0028360-1B	Sh01_g025450	Sobic.008G015100.1.p	LOC_Os07g38890.1	Zm00001d006753_P003
Locus_1041_Transcript_1	14.74	253.38	9.68	137.24	yes	0.606658	0.884602	46.62	39.11	137.77	150.86	yes	-1.56324	-1.9476	SP	36.97	50.25	11.82	25.57	yes	1.64513	0.974671	16.25	59.93	95.77	283.51	yes	-2.55913	-2.24205	SP	A0A3L6PCD6_PANMI	GO:0005506; GO:0005737; GO:0019310; GO:0019853; GO:0050113	K00469	AT1G14520.1	0	myo-inositol oxygenase 1	Sspon.08G0007290-1A	Sh10_g016640	Sobic.010G168800.1.p	LOC_Os06g36560.1	Zm00001d046234_P002
Locus_1041_Transcript_2	12.58	234.43	9.59	137.78	no	0.391529	0.766791	48.97	31.08	138.59	174.18	yes	-1.50085	-2.48652	CH-Hydroponic	37.37	49.51	15	22.95	yes	1.31692	1.10923	18.04	54.36	104.44	298.77	yes	-2.5334	-2.45842	SP	A0A3L6PCD6_PANMI	GO:0005506; GO:0005737; GO:0019310; GO:0019853; GO:0050113	K00469	AT1G14520.1	0	myo-inositol oxygenase 1	Sspon.08G0007290-1A	Sh10_g016640	Sobic.010G168800.1.p	LOC_Os06g36560.1	Zm00001d046234_P002
Locus_10411_Transcript_2	11.16	2.94	5.19	2.84	no	1.10453	0.0499252	0.19	0.001	2.4	7.04	yes	-3.65896	-12.7814	CH-Hydroponic	8.3	6.25	7.1	8.74	no	0.225292	-0.483777	0.23	2.36	1.38	5.01	no	-2.58496	-1.08602	-	C5XGT7_SORBI	GO:0000226; GO:0005874; GO:0008017	K16732	AT5G51600.1	ATMAP65-3,MAP65-3,PLE	Microtubule associated protein (MAP65/ASE1) family protein	Sspon.03G0008790-2C	Sh03_g018090	Sobic.003G260700.1.p	LOC_Os01g49200.1	Zm00001d043831_P002
Locus_10416_Transcript_1	13.11	2.58	1.1	0.32	yes	3.57509	3.01123	4.85	2.41	0.001	0.001	no	12.2438	11.2348	SP	9.52	7.66	1.99	1.59	yes	2.25819	2.26832	14.72	22.96	0.001	1.25	yes	13.8455	4.19912	both	A2ZMN2_ORYSI	GO:0046872	0	AT5G35695.1	0	PF13359 - DDE superfamily endonuclease (DDE_Tnp_4) (1 of 11)	0	Sh01_g044000	0	LOC_Os03g29600.1	Zm00001d041649_P008
Locus_10419_Transcript_1	1.9	6.19	5.21	2.67	no	-1.45528	1.2131	52.62	32.35	55.23	18.65	no	-0.0698409	0.79459	-	14.51	22.54	5.23	7.25	yes	1.47216	1.63643	4.12	17.55	41.51	14.48	no	-3.33274	0.277409	SP	A0A1B6QE87_SORBI	GO:0003993; GO:0046872	K22390	AT1G13750.1	0	Purple acid phosphatases superfamily protein	Sspon.02G0007500-1A	Sh02_g021540	Sobic.002G303700.1.p	LOC_Os12g38760.1	Zm00001d006374_P001
Locus_10419_Transcript_2	3.8	13.92	0.58	11.33	no	2.71187	0.297011	82.33	49.53	101.26	29.13	no	-0.298574	0.765797	-	16.12	44.02	6.97	11.71	yes	1.20962	1.91042	15.46	21.06	85.67	27.64	no	-2.47025	-0.392252	SP	A0A1B6QE87_SORBI	GO:0003993; GO:0046872	K22390	AT1G13750.1	0	Purple acid phosphatases superfamily protein	Sspon.02G0007500-1A	Sh02_g021540	Sobic.002G303700.1.p	LOC_Os12g38760.1	Zm00001d006374_P001
Locus_1042_Transcript_1	255.32	81.49	209.32	21.51	yes	0.286596	1.92162	18.25	6.52	59.4	230.6	yes	-1.70257	-5.14438	SP	20.12	99.29	73.44	141.53	yes	-1.86794	-0.511388	266.04	177.39	41.79	243.43	no	2.67041	-0.456582	CH	A0A1Z5SB24_SORBI	0	0	0	0	0	0	0	Sobic.001G481201.1.p	LOC_Os03g08500.1	Zm00001d027929_P001
Locus_1042_Transcript_2	249.07	118.41	228.06	71.31	no	0.127138	0.731615	18.9	10.98	85.81	287.3	yes	-2.18276	-4.70961	CH-Hydroponic	37.13	96.48	80.41	204.4	yes	-1.11479	-1.08309	281.54	201.05	73.86	308	no	1.93047	-0.615376	CH	A0A1Z5SB24_SORBI	0	K09286	0	0	0	Sspon.07G0019830-3C	Sh01_g008050	Sobic.001G481201.1.p	LOC_Os03g08500.1	Zm00001d027929_P001
Locus_1042_Transcript_3	133.19	78.44	115.05	38.7	yes	0.211225	1.01926	18.67	11.74	52.5	189.44	yes	-1.4916	-4.01224	SP	21.28	82.34	52.8	108.37	yes	-1.31104	-0.3963	224.25	168.36	43.72	162.45	no	2.35874	0.0515537	CH	A0A1Z5SB24_SORBI	0	K09286	0	0	0	Sspon.07G0019830-3C	Sh01_g008050	Sobic.001G481201.1.p	0	Zm00001d027929_P001
Locus_1042_Transcript_4	247.53	120.93	198.8	59	yes	0.316286	1.03539	23.5	15.37	74.15	227.82	yes	-1.65779	-3.88971	SP	45.18	104.06	80.6	142.02	yes	-0.835096	-0.448678	327.44	209.63	51.8	245.12	no	2.66021	-0.225643	CH	A0A1Z5SB24_SORBI	0	K09286	0	0	0	Sspon.07G0019830-3C	Sh01_g008050	Sobic.001G481201.1.p	LOC_Os03g08500.1	Zm00001d027929_P001
Locus_10420_Transcript_1	30.49	22.58	13.7	28	no	1.15416	-0.310381	5.94	6.59	19.63	20.25	yes	-1.72453	-1.61957	CH-Hydroponic	31.06	36.02	20.18	34.32	no	0.622132	0.0697486	6.22	16.31	15.14	15.57	no	-1.28338	0.0669878	-	C5WVC4_SORBI	GO:0005886; GO:0015098; GO:0016020; GO:0016021	K24175	AT1G64650.1	0	Major facilitator superfamily protein	Sspon.01G0021530-1A	0	Sobic.001G192700.1.p	LOC_Os10g37520.1	Zm00001d032435_P001
Locus_10421_Transcript_1	8.73	2.81	7.43	2.14	no	0.232619	0.392959	0.36	0.86	2.3	5.23	yes	-2.67557	-2.6044	CH-Hydroponic	12.34	10.33	8.49	12.4	no	0.539506	-0.2635	3.75	8.82	0.38	3.09	yes	3.30282	1.51317	SP-Hydroponic	C5XL94_SORBI	GO:0000307; GO:0000790; GO:0004693; GO:0005524; GO:0005634; GO:0005886; GO:0006468; GO:0008353; GO:0032968; GO:0070816	0	AT1G53050.1	0	Protein kinase superfamily protein	Sspon.03G0023400-3D	Sh03_g001930	Sobic.003G027800.1.p	LOC_Os01g10430.2	Zm00001d039425_P007
Locus_10421_Transcript_2	9.8	4.49	8.97	2.29	no	0.127674	0.971368	0.91	0.43	2.64	6.52	no	-1.5366	-3.92246	-	7.91	12.12	11.02	13.43	no	-0.478375	-0.14807	3.55	7.74	0.57	3.4	yes	2.63879	1.1868	SP-Hydroponic	C5XL94_SORBI	GO:0000307; GO:0000790; GO:0004693; GO:0005524; GO:0005634; GO:0005886; GO:0006468; GO:0008353; GO:0032968; GO:0070816	0	AT1G53050.1	0	Protein kinase superfamily protein	Sspon.03G0023400-3D	Sh03_g001930	Sobic.003G027800.1.p	LOC_Os01g10430.2	Zm00001d039425_P013
Locus_10422_Transcript_1	26.24	24.64	33.03	36.99	yes	-0.332009	-0.586133	3.08	2.11	5.56	18.05	yes	-0.852155	-3.09668	both	29.52	11.97	31.51	25.18	no	-0.094117	-1.07286	11.89	16.39	4.66	12.15	yes	1.35135	0.43186	SP-Hydroponic	A0A1B6QN22_SORBI	GO:0000003; GO:0003677; GO:0005654; GO:0006351; GO:0006357; GO:0017053; GO:0051726	0	AT3G21430.2	ALY3,ATALY3	DNA binding	Sspon.01G0039530-1B	Sh01_g028360	Sobic.001G363500.3.p	LOC_Os03g43800.2	Zm00001d026362_P008
Locus_10425_Transcript_1	33.65	4.2	16.2	2.72	no	1.05461	0.626783	0.99	0.98	2.09	9.73	no	-1.078	-3.31159	-	23.48	11.05	29.09	15.81	yes	-0.309091	-0.516791	1	8.69	3.26	4.34	no	-1.70487	1.00166	CH	A0A1Z5R746_SORBI	GO:0004674; GO:0005524	K08857	AT3G04810.2	ATNEK2,NEK2	NIMA-related kinase 2	Sspon.02G0044960-1B	Sh08_g011010	Sobic.008G159901.2.p	LOC_Os12g41180.1	Zm00001d041439_P001
Locus_1043_Transcript_3	6.78	9.46	5.02	9.68	no	0.433598	-0.0331669	3.46	3.35	7.82	16.63	yes	-1.1764	-2.31156	CH-Hydroponic	10.52	11.76	4.88	10.23	no	1.10818	0.201082	22.85	19.67	2.03	12.07	yes	3.49264	0.704571	SP-Hydroponic	C5WNL7_SORBI	GO:0004664; GO:0005737; GO:0009094; GO:0009507; GO:0009570; GO:0047769	K05359	AT3G07630.2	0	arogenate dehydratase 2	Sspon.01G0052390-2D	0	Sobic.001G410000.1.p	LOC_Os03g17730.1	Zm00001d028712_P018
Locus_10431_Transcript_1	11.38	20.14	16	12.5	no	-0.491571	0.688136	8.4	12.11	15.19	24.89	no	-0.854661	-1.03937	-	11.42	33.56	7.26	20.34	yes	0.653521	0.722423	68.2	51.19	11.96	41.14	no	2.51155	0.31532	SP	A0A1Z5RM96_SORBI	0	0	0	0	0	Sspon.04G0015620-4D	Sh04_g006400	Sobic.004G082600.1.p	LOC_Os04g18790.1	Zm00001d015791_P001
Locus_10433_Transcript_1	10.66	11.58	23.31	25.88	yes	-1.12874	-1.1602	7.54	2.36	4.31	29.98	no	0.806877	-3.66714	CH	10.56	23.35	13.2	24.78	no	-0.321928	-0.0857536	37.61	36.94	9.09	31.4	no	2.04876	0.234419	-	C5XP02_SORBI	0	K22366	AT3G47300.1	SELT	SELT-like protein precursor	Sspon.03G0003360-2B	Sh09_g013360	Sobic.003G344900.1.p	LOC_Os01g61580.1	Zm00001d012458_P001
Locus_10434_Transcript_1	0.001	0.14	0.001	0.001	no	0	7.12928	70.93	74.08	43.94	3.26	yes	0.690861	4.50614	SP-Hydroponic	0.1	6.77	0.001	5.97	no	6.64386	0.181425	6.61	3.72	56.73	4.67	no	-3.10139	-0.32812	-	B9TDG4_RICCO	GO:0000155	K12130	AT5G10720.1	AHK5,CKI2,HK5	histidine kinase 5	0	0	Sobic.005G044400.1.p	LOC_Os11g05930.1	Zm00001d004875_P003
Locus_10435_Transcript_1	14.54	10.15	104.75	32.57	yes	-2.84885	-1.68206	8.05	11.79	3.36	22.09	no	1.26053	-0.90583	CH	42.33	88.07	87.14	281.79	yes	-1.04165	-1.6779	0.75	2.56	6.44	21.11	yes	-3.1021	-3.04371	both	A0A1B6Q8Q6_SORBI	0	0	0	0	0	0	0	Sobic.002G018500.1.p	0	0
Locus_10436_Transcript_1	15.59	3.63	24.7	3.13	no	-0.66389	0.213807	1.45	0.43	1.31	54.16	no	0.146486	-6.97675	-	5.09	14.88	21.54	40.42	yes	-2.08128	-1.44169	35.6	48.26	1.13	63.4	no	4.97748	-0.393655	CH	C5XT69_SORBI	GO:0009535	0	AT4G17600.1	LIL3:1	Chlorophyll A-B binding family protein	Sspon.04G0019470-2D	Sh01_g043450	Sobic.004G024600.1.p	LOC_Os02g03330.1	Zm00001d015095_P002
Locus_10436_Transcript_2	20.21	4	25.8	4.24	no	-0.352302	-0.0840643	0.68	1.21	3.05	68.13	no	-2.1652	-5.81521	-	6.67	15.37	19.12	45.69	yes	-1.51932	-1.57176	42.64	56.18	1.05	53.91	no	5.34375	0.0595037	CH	C5XT69_SORBI	GO:0009535	0	AT4G17600.1	LIL3:1	Chlorophyll A-B binding family protein	Sspon.04G0019470-2D	Sh01_g043450	Sobic.004G024600.1.p	LOC_Os02g03330.1	Zm00001d015095_P002
Locus_10436_Transcript_3	20.78	2.93	34.86	5.33	no	-0.746377	-0.863235	1.07	1.28	2.58	57.37	no	-1.26976	-5.48608	-	8.01	12.87	18.33	40.12	yes	-1.19433	-1.64031	41.2	51.31	1.49	50.94	no	4.78926	0.0104411	CH	C5XT69_SORBI	GO:0009535	0	AT4G17600.1	LIL3:1	Chlorophyll A-B binding family protein	Sspon.04G0019470-2D	Sh01_g043450	Sobic.004G024600.1.p	LOC_Os02g03330.1	Zm00001d015095_P002
Locus_10436_Transcript_4	17.58	7.16	31.69	5.05	no	-0.850093	0.503676	0.71	0.001	1.29	64.24	no	-0.86148	-15.9712	-	6.78	14.23	21.99	36.6	yes	-1.69749	-1.36291	46.84	39.87	3.72	60.36	no	3.65437	-0.598289	CH	C5XT69_SORBI	GO:0009535	0	AT4G17600.1	LIL3:1	Chlorophyll A-B binding family protein	Sspon.04G0019470-2D	Sh01_g043450	Sobic.004G024600.1.p	LOC_Os02g03330.1	Zm00001d015095_P002
Locus_10437_Transcript_1	132.56	25.4	85.62	26.76	no	0.630626	-0.0752496	4.65	0.001	16.8	138.22	no	-1.85316	-17.0766	-	128.87	161.61	157.66	242.17	yes	-0.2909	-0.583504	15.05	64.04	19.34	100.85	no	-0.361824	-0.655166	CH	A0A398A5T3_BRACM	GO:0000786; GO:0003677; GO:0046982	K11253	AT5G10390.1	0	Histone superfamily protein	Sspon.03G0029220-2C	0	Sobic.003G367401.1.p	LOC_Os04g34240.1	Zm00001d042730_P001
Locus_1044_Transcript_5	7.81	7.63	4.76	4.38	yes	0.714361	0.800752	0.001	0.001	0.72	1.92	no	-9.49185	-10.9069	SP	5.08	1.01	6.3	0.52	no	-0.310523	0.957772	1.45	1.24	0.21	0.93	no	2.78759	0.415037	-	A0A1B6QE64_SORBI	GO:0003700; GO:0005634; GO:0006355; GO:0043565	0	AT1G07530.1	ATGRAS2,GRAS2,SCL14	SCARECROW-like 14	Sspon.06G0027740-1B	Sh05_g011930	Sobic.002G301800.1.p	LOC_Os11g47890.1	Zm00001d048604_P001
Locus_10440_Transcript_4	11.7	22.69	16.77	28.69	no	-0.519374	-0.338491	6.97	5.93	15.61	31.46	yes	-1.16324	-2.40741	CH-Hydroponic	26.37	42	11.59	33.38	yes	1.18602	0.331405	20.17	25.4	16.93	38.62	no	0.252629	-0.60452	SP	B4FPP1_MAIZE	0	0	AT2G25950.1	0	Protein of unknown function (DUF1000)	Sspon.03G0013240-1A	Sh03_g012600	Sobic.003G189700.3.p	LOC_Os01g37832.1	Zm00001d044497_P007
Locus_10444_Transcript_4	0.001	14.58	1.76	29.6	yes	-10.7814	-1.02161	0.001	0.001	0.001	0.001	no	0	0	CH	1.37	0.98	1.06	2.71	no	0.370112	-1.46744	0.001	0.001	2.69	0.001	no	-11.3934	0	-	C5X5U4_SORBI	0	K16280	AT3G01650.1	RGLG1	RING domain ligase1	Sspon.02G0018970-1A	Sh02_g008860	Sobic.002G131800.4.p	LOC_Os12g19030.1	Zm00001d041244_P001
Locus_10446_Transcript_1	110.17	19.94	77.66	12.6	no	0.504488	0.662242	8.75	1.74	13.18	142.21	no	-0.590995	-6.35279	-	106.98	171.6	233.55	305.75	yes	-1.12639	-0.833303	7.09	48.26	21.25	88.21	no	-1.58361	-0.870114	CH	A0A2T7E794_9POAL	GO:0000786; GO:0003677; GO:0005634; GO:0046982	K11251	AT5G59870.1	0	histone H2A 6	Sspon.07G0015470-4D	Sh09_g001490	Sobic.001G009700.1.p	LOC_Os05g38640.1	Zm00001d006213_P001
Locus_10446_Transcript_2	114.77	26.7	53.01	2.3	yes	1.11441	3.53713	5.86	5.24	21.19	108.65	yes	-1.85441	-4.37398	SP	89.64	163.1	224.37	244.54	yes	-1.32367	-0.584314	1.78	60.59	13.72	84.07	no	-2.94633	-0.472511	CH	A0A2S3H7H1_9POAL	GO:0000786; GO:0003677; GO:0005634; GO:0046982	K11251	AT5G59870.1	0	histone H2A 6	Sspon.07G0015470-4D	Sh09_g001490	Sobic.001G009700.1.p	LOC_Os05g38640.1	Zm00001d006213_P001
Locus_10446_Transcript_3	97.55	20.02	48.01	11.51	no	1.02281	0.798554	5.86	0.001	21.19	82.49	yes	-1.85441	-16.3319	CH-Hydroponic	83.52	138.08	170.83	184.85	yes	-1.03237	-0.420851	1.78	31.81	12.2	54.53	no	-2.77693	-0.77757	CH	A0A2S3H7H1_9POAL	GO:0000786; GO:0003677; GO:0005634; GO:0046982	K11251	AT5G59870.1	0	histone H2A 6	Sspon.07G0015470-4D	Sh09_g001490	Sobic.001G009700.1.p	LOC_Os05g38640.1	Zm00001d006213_P001
Locus_10446_Transcript_4	237.97	34.65	131.7	42.04	no	0.853524	-0.278907	4.23	5.03	28.01	191.46	yes	-2.72721	-5.25034	CH-Hydroponic	128.98	283.27	346.34	436.8	yes	-1.42504	-0.624795	18.82	84.45	29.31	148.51	no	-0.639126	-0.814391	CH	A0A2T7E794_9POAL	GO:0000786; GO:0003677; GO:0005634; GO:0046982	K11251	AT5G59870.1	0	histone H2A 6	Sspon.07G0015470-4D	Sh09_g001490	Sobic.001G009700.1.p	LOC_Os03g17100.1	Zm00001d012837_P001
Locus_10446_Transcript_5	137.11	30.5	76.78	17.88	no	0.836531	0.770463	5.36	3.19	21.79	154.46	yes	-2.02336	-5.59753	CH-Hydroponic	140.95	162.62	272.13	348.44	yes	-0.949113	-1.09941	14.64	60.91	32.05	103.83	no	-1.13041	-0.769472	CH	A0A3L6G308_MAIZE	GO:0000786; GO:0003677; GO:0005634; GO:0046982	K11251	AT5G59870.1	0	histone H2A 6	Sspon.07G0015470-4D	Sh09_g001490	Sobic.001G009700.1.p	LOC_Os05g38640.1	Zm00001d006213_P001
Locus_10446_Transcript_6	58.87	20.18	31.5	7.25	no	0.902181	1.47687	1.85	4.4	26.7	109	yes	-3.85124	-4.63068	CH-Hydroponic	72.25	161.13	153.09	214.7	yes	-1.08331	-0.414097	4.48	51.53	11.53	80.15	no	-1.36382	-0.63729	CH	A0A3L6G308_MAIZE	GO:0000786; GO:0003677; GO:0005634; GO:0046982	K11251	AT5G59870.1	0	histone H2A 6	Sspon.07G0015470-4D	Sh09_g001490	Sobic.001G009700.1.p	LOC_Os05g02300.1	Zm00001d006213_P001
Locus_10449_Transcript_1	5.1	246.47	19.71	391.53	yes	-1.95036	-0.667711	12.16	10.86	13.74	2.09	no	-0.176239	2.37745	CH	6.35	1.92	4.37	13.98	no	0.539123	-2.86419	1.85	0.001	9.49	0.001	no	-2.35888	0	-	I1HVG7_BRADI	0	0	0	0	0	Sspon.03G0034080-1B	Sh03_g011160	Sobic.003G158500.1.p	LOC_Os01g72900.1	Zm00001d040785_P001
Locus_1045_Transcript_1	27.26	36.64	18.21	19.44	yes	0.582055	0.914391	0.001	0.001	0.001	3.19	no	0	-11.6393	SP	12.64	15.16	21.91	12.96	no	-0.793593	0.226204	7.04	3.2	0.4	10.19	no	4.1375	-1.67101	-	K7U1L9_MAIZE	GO:0046872; GO:0051213	K05933	AT1G77330.1	0	2-oxoglutarate (2OG) and Fe(II)-dependent oxygenase superfamily protein	Sspon.07G0013030-4D	Sh09_g004160	Sobic.009G044600.1.p	LOC_Os05g05680.1	Zm00001d024853_P001
Locus_1045_Transcript_10	29.99	34.28	14.97	20.41	yes	1.00241	0.748091	1.9	1.29	0.001	5.2	no	10.8918	-2.01114	SP	15.64	22.77	29.23	40.02	yes	-0.902209	-0.813587	8.88	3.92	0.28	23.51	no	4.98706	-2.58435	CH	K7U1L9_MAIZE	GO:0046872; GO:0051213	K05933	AT1G77330.1	0	2-oxoglutarate (2OG) and Fe(II)-dependent oxygenase superfamily protein	Sspon.07G0013040-1A	Sh09_g004160	Sobic.009G044600.1.p	LOC_Os05g05680.1	Zm00001d024853_P001
Locus_1045_Transcript_2	28.17	34.91	15.69	14.4	yes	0.844314	1.27757	1.09	0.001	0.001	3.76	no	10.0901	-11.8765	SP	13.1	16.96	23.82	23.38	yes	-0.862607	-0.463139	6.65	5.94	0.001	11.46	no	12.6991	-0.948072	CH	K7U1L9_MAIZE	GO:0046872; GO:0051213	K05933	AT1G77330.1	0	2-oxoglutarate (2OG) and Fe(II)-dependent oxygenase superfamily protein	Sspon.07G0013040-1A	Sh09_g004160	Sobic.009G044600.1.p	LOC_Os05g05680.1	Zm00001d024853_P001
Locus_1045_Transcript_4	25.06	44.42	14.93	23.8	yes	0.747172	0.900248	1.32	0.63	0.95	3.26	no	0.474539	-2.37145	SP	18.12	21.17	26.07	40	yes	-0.524808	-0.917979	8.32	3.54	0.82	26.56	no	3.34289	-2.90743	CH	O81606_SORBI	GO:0046872; GO:0051213	K05933	AT1G77330.1	0	2-oxoglutarate (2OG) and Fe(II)-dependent oxygenase superfamily protein	Sspon.07G0013040-1A	Sh09_g004160	Sobic.009G044600.1.p	LOC_Os05g05680.1	Zm00001d024853_P001
Locus_1045_Transcript_5	38.62	45.38	20.69	15.52	yes	0.900415	1.54793	0.54	0.32	0.001	3.35	no	9.07682	-3.38802	SP	19.44	23.97	26.01	33.62	yes	-0.420038	-0.48809	16.11	7.28	0.001	29.8	no	13.9757	-2.0333	CH	K7U1L9_MAIZE	GO:0046872; GO:0051213	K05933	AT1G77330.1	0	2-oxoglutarate (2OG) and Fe(II)-dependent oxygenase superfamily protein	Sspon.07G0013040-1A	Sh09_g004160	Sobic.009G044600.1.p	LOC_Os05g05680.1	Zm00001d024853_P001
Locus_1045_Transcript_6	34.04	43.24	19.94	20.31	yes	0.771566	1.09018	0.001	0.36	0.001	3.34	no	0	-3.21378	SP	18.15	20.78	23.36	16.59	no	-0.364071	0.324882	8.13	3.15	0.32	19.34	no	4.66711	-2.61816	-	K7U1L9_MAIZE	GO:0046872; GO:0051213	K05933	AT1G77330.1	0	2-oxoglutarate (2OG) and Fe(II)-dependent oxygenase superfamily protein	Sspon.07G0013030-2B	Sh09_g004160	Sobic.009G044600.1.p	LOC_Os05g05680.1	Zm00001d024853_P001
Locus_1045_Transcript_7	40.7	36.58	18.07	13.48	yes	1.17143	1.44023	0.58	0.69	0.53	4	no	0.130061	-2.53533	SP	18.35	21.72	21.98	15.29	no	-0.260411	0.506436	9.89	6.92	0.001	19.85	no	13.2718	-1.5203	-	K7U1L9_MAIZE	GO:0046872; GO:0051213	K05933	AT1G77330.1	0	2-oxoglutarate (2OG) and Fe(II)-dependent oxygenase superfamily protein	Sspon.07G0013040-1A	Sh09_g004160	Sobic.009G044600.1.p	LOC_Os05g05680.1	Zm00001d024853_P001
Locus_1045_Transcript_9	25.24	27.47	12.41	10.58	yes	1.02421	1.37652	1.5	2.29	0.001	5.29	no	10.5507	-1.20792	SP	16.5	18.53	20.19	18.83	no	-0.291175	-0.0231701	20.52	11.27	0.67	19.23	no	4.93673	-0.770871	-	K7U1L9_MAIZE	GO:0046872; GO:0051213	K05933	AT1G77330.1	0	2-oxoglutarate (2OG) and Fe(II)-dependent oxygenase superfamily protein	Sspon.07G0013040-1A	Sh09_g004160	Sobic.009G044600.1.p	LOC_Os05g05680.1	Zm00001d024853_P001
Locus_10450_Transcript_1	6.81	8.23	9.02	9.28	no	-0.405473	-0.173232	3.48	1.24	9.43	15.27	yes	-1.43817	-3.62229	CH-Hydroponic	6.47	8.13	3.85	12.79	no	0.748907	-0.653689	12.67	13.3	8.68	8.09	no	0.54565	0.717215	-	A0A0A1I5Z3_9POAL	GO:0006357; GO:0016538; GO:0042025	K06634	AT5G27620.1	CYCH;1	cyclin H;1	Sspon.01G0027800-2C	Sh01_g007550	Sobic.001G098100.1.p	LOC_Os03g52750.1	Zm00001d033928_P001
Locus_10451_Transcript_1	12.56	6.2	9.75	9.8	no	0.365362	-0.660514	3.85	2.7	7.79	19.3	yes	-1.01676	-2.83757	CH-Hydroponic	8.53	9.75	10.24	17.13	no	-0.263598	-0.813051	10.74	8.2	5.19	9.49	no	1.04919	-0.210784	-	A0A194YPF1_SORBI	GO:0000290; GO:0000932; GO:0003723; GO:0033962	K12617	AT3G22270.1	0	Topoisomerase II-associated protein PAT1	Sspon.04G0026680-2D	Sh_252B05_contig-1_g000010	Sobic.004G131300.3.p	LOC_Os02g19330.1	Zm00001d015955_P007
Locus_10453_Transcript_1	20.04	21.59	25.57	21.21	no	-0.35157	0.0256186	9.92	4.59	19.92	47.67	yes	-1.00581	-3.37652	CH-Hydroponic	14.45	48.44	15.61	60.46	no	-0.111401	-0.319782	35.47	43.86	16.06	56.39	no	1.14313	-0.362534	-	B6U0Q2_MAIZE	GO:0003677; GO:0005634; GO:0006355	0	AT4G10920.2	KELP	transcriptional coactivator p15 (PC4) family protein (KELP)	Sspon.06G0012860-4D	Sh03_g021970	Sobic.003G272300.2.p	LOC_Os01g50960.1	Zm00001d043705_P006
Locus_10456_Transcript_1	21.24	37.21	22.53	18.79	no	-0.0850635	0.985725	12.79	7.86	23.87	35.12	yes	-0.900182	-2.15969	CH-Hydroponic	8.31	22.96	15.92	46.9	yes	-0.93792	-1.03047	24.55	31.13	19.75	33.91	no	0.31387	-0.123405	CH	A0A3L6PUJ8_PANMI	0	0	AT4G17670.1	0	Protein of unknown function (DUF581)	Sspon.05G0004520-2B	Sh06_g013760	Sobic.006G193900.1.p	LOC_Os04g49660.1	Zm00001d002523_P001
Locus_10456_Transcript_2	11.66	25.82	22.47	22.91	no	-0.946432	0.172512	8.34	5.46	12.05	20.6	no	-0.530914	-1.91567	-	10.14	24.78	14.89	47.38	yes	-0.554286	-0.935102	22.27	24.99	10.41	25.85	no	1.09713	-0.0488134	CH	A0A3L6PUJ8_PANMI	0	0	AT4G17670.1	0	Protein of unknown function (DUF581)	Sspon.05G0004520-2B	Sh06_g013760	Sobic.006G193900.1.p	LOC_Os04g49660.1	Zm00001d002523_P001
Locus_1046_Transcript_1	28.62	29.02	24.23	41.32	no	0.240229	-0.509793	3.28	1.73	6.91	28.24	yes	-1.07499	-4.0289	CH-Hydroponic	32.99	21.53	31.46	19.74	no	0.0685101	0.125226	18.57	20.7	3.98	23.43	no	2.22213	-0.178726	-	C5YUL1_SORBI	GO:0003723; GO:0005783; GO:0006614; GO:0006620; GO:0008320; GO:0016021; GO:0031207	K09540	AT1G79940.3	0	DnaJ / Sec63 Brl domains-containing protein	Sspon.07G0011160-1A	Sh09_g006300	Sobic.009G074700.1.p	LOC_Os04g24180.2	Zm00001d004119_P003
Locus_10460_Transcript_1	90.75	0.42	195.42	0.001	no	-1.10661	8.71425	0.46	0.55	0.001	66.37	no	8.84549	-6.91496	-	24.02	16.17	63.35	45.81	yes	-1.39911	-1.50234	399.67	250.82	0.001	98.74	yes	18.6084	1.34495	CH	A0A1B6PKH8_SORBI	0	0	0	0	0	Sspon.05G0026100-2C	Sh06_g003140	Sobic.006G060200.3.p	LOC_Os04g32850.2	Zm00001d003867_P001
Locus_10460_Transcript_2	76.22	1.4	186.32	0.001	no	-1.28954	10.4512	0.001	0.001	0.001	63.29	no	0	-15.9497	-	21.41	16.2	49.83	52.16	yes	-1.21873	-1.68695	429.19	253.61	0.53	100.06	yes	9.66141	1.34175	CH	A0A1B6PKH8_SORBI	0	0	0	0	0	Sspon.05G0026100-2C	Sh06_g003140	Sobic.006G060200.3.p	LOC_Os04g32850.2	Zm00001d003867_P001
Locus_10462_Transcript_2	27.4	27.68	22.85	15.1	no	0.261982	0.874295	6.2	2.22	15.69	28.1	yes	-1.33951	-3.66194	CH-Hydroponic	27.33	61.96	24.18	43.18	no	0.176671	0.520974	27.86	39.74	5.81	26.92	no	2.26159	0.561913	-	A0A1Z5SAI7_SORBI	GO:0005737; GO:0015629; GO:0030042; GO:0051015; GO:0051017	K05765	AT2G16700.1	ADF5,ATADF5	actin depolymerizing factor 5	Sspon.01G0037090-3D	Sh01_g035500	Sobic.001G439700.3.p	LOC_Os03g13950.1	Zm00001d047942_P001
Locus_10463_Transcript_11	0.001	0.001	0.001	0.001	no	0	0	55.93	45.58	24.83	6.74	yes	1.17154	2.75758	SP-Hydroponic	0.001	9.93	0.001	1.29	no	0	2.94442	2.38	1.01	53.1	4.56	no	-4.47968	-2.17468	-	A0A6A5LDI8_LUPAL	GO:0003899; GO:0006351; GO:0046983	0	0	0	0	0	0	0	0	0
Locus_10463_Transcript_14	0.001	0.001	0.001	0.03	no	0	-4.90689	17.22	20.06	13.22	0.81	yes	0.381363	4.63026	SP-Hydroponic	0.001	2.28	0.001	1.57	no	0	0.538269	1.85	0.93	16.66	1.5	no	-3.17079	-0.68966	-	A0A6A5L5V2_LUPAL	GO:0003677; GO:0003918; GO:0005524; GO:0005694; GO:0006265	K02470	AT5G04130.1	GYRB2	DNA GYRASE B2	0	0	Sobic.003G125900.1.p	LOC_Os01g16290.1	Zm00001d033328_P001
Locus_10463_Transcript_15	0.001	0.001	0.001	0.03	no	0	-4.90689	18.47	20.64	11.96	1	yes	0.626966	4.36737	SP-Hydroponic	0.001	2.19	0.001	1.75	no	0	0.323576	1.73	1.5	13.99	1.5	no	-3.01555	0	-	A0A6A5L5V2_LUPAL	GO:0003677; GO:0003918; GO:0005524; GO:0005694; GO:0006265	K02470	AT5G04130.1	GYRB2	DNA GYRASE B2	0	0	Sobic.003G125900.1.p	LOC_Os03g42110.1	Zm00001d033328_P001
Locus_10463_Transcript_16	0.001	0.09	0.001	0.07	no	0	0.36257	20.68	23.95	15.65	1.49	yes	0.402074	4.00664	SP-Hydroponic	0.001	2.27	0.04	1.43	no	-5.32193	0.666677	2.01	1.86	17.82	1.54	no	-3.14823	0.272372	-	A0A6A5KY80_LUPAL	GO:0006534; GO:0030170; GO:0031071	K11717	AT1G08490.1	ATCPNIFS,ATNFS2,ATSUFS,CPNIFS,SUFS	chloroplastic NIFS-like cysteine desulfurase	0	0	Sobic.005G014700.3.p	LOC_Os12g18900.1	Zm00001d052364_P011
Locus_10463_Transcript_17	0.001	0.001	0.001	0.001	no	0	0	21.3	22.92	14.62	1.24	yes	0.54291	4.2082	SP-Hydroponic	0.001	2.4	0.001	1.8	no	0	0.415037	2.1	1.16	15.89	1.79	no	-2.91966	-0.625835	-	A0A6A5L5V2_LUPAL	GO:0003677; GO:0003918; GO:0005524; GO:0005694; GO:0006265	K02470	AT5G04130.1	GYRB2	DNA GYRASE B2	0	0	Sobic.003G125900.1.p	LOC_Os01g16290.1	Zm00001d033328_P001
Locus_10463_Transcript_18	0.001	0.26	0.001	0.001	no	0	8.02237	22.66	23.56	16.34	1.3	yes	0.47174	4.17976	SP-Hydroponic	0.001	3.05	0.001	1.77	no	0	0.78506	1.9	1.37	17.63	1.61	no	-3.21396	-0.232885	-	A0A6A5KY80_LUPAL	GO:0006534; GO:0030170; GO:0031071	K11717	AT1G08490.1	ATCPNIFS,ATNFS2,ATSUFS,CPNIFS,SUFS	chloroplastic NIFS-like cysteine desulfurase	0	0	Sobic.005G014700.3.p	LOC_Os12g18900.1	Zm00001d052364_P011
Locus_10463_Transcript_19	0.001	0.001	0.001	0.001	no	0	0	22.81	27.56	15.16	1.36	yes	0.589397	4.3409	SP-Hydroponic	0.001	2.65	0.001	2.32	no	0	0.191868	2.06	1.51	18.1	1.61	no	-3.13527	-0.0925121	-	A0A6A5KY80_LUPAL	GO:0006534; GO:0030170; GO:0031071	K11717	AT1G08490.1	ATCPNIFS,ATNFS2,ATSUFS,CPNIFS,SUFS	chloroplastic NIFS-like cysteine desulfurase	0	0	Sobic.005G014700.3.p	LOC_Os12g18900.1	Zm00001d052364_P011
Locus_10463_Transcript_2	0.001	0.001	0.001	0.001	no	0	0	54.46	66.57	25.91	1.97	yes	1.07169	5.0786	SP-Hydroponic	0.001	3.63	0.001	2.82	no	0	0.364274	5.22	0.001	32.81	4.44	no	-2.65201	-12.1163	-	A0A6A5KYB5_LUPAL	GO:0005524; GO:0016887	K09013	AT3G10670.1	ATNAP7,NAP7	non-intrinsic ABC protein 7	Sspon.01G0008940-1A	Sh09_g006650	Sobic.001G382800.2.p	LOC_Os03g21490.1	Zm00001d029039_P001
Locus_10463_Transcript_20	0.001	0.001	0.001	0.001	no	0	0	27.87	34.15	19.93	1.62	yes	0.483771	4.39782	SP-Hydroponic	0.001	2.99	0.001	2.11	no	0	0.502902	1.95	2.15	22.21	2.2	no	-3.50966	-0.0331669	-	A0A6A5KY80_LUPAL	GO:0006534; GO:0030170; GO:0031071	K11717	AT1G08490.1	ATCPNIFS,ATNFS2,ATSUFS,CPNIFS,SUFS	chloroplastic NIFS-like cysteine desulfurase	0	0	Sobic.005G014700.3.p	LOC_Os12g18900.1	Zm00001d052364_P011
Locus_10463_Transcript_21	0.001	0.001	0.001	0.001	no	0	0	28.21	32.32	21.11	1.38	yes	0.41828	4.54969	SP-Hydroponic	0.001	3.75	0.03	2.64	no	-4.90689	0.506353	3.54	1.97	24.56	1.93	no	-2.79449	0.0295948	-	A0A6A5L5V2_LUPAL	GO:0003677; GO:0003918; GO:0005524; GO:0005694; GO:0006265	K02470	AT5G04130.1	GYRB2	DNA GYRASE B2	0	0	Sobic.003G125900.1.p	LOC_Os01g16290.1	Zm00001d040416_P004
Locus_10463_Transcript_22	0.001	0.06	0.001	0.17	no	0	-1.5025	38.43	41.92	26.2	1.87	yes	0.552666	4.48653	SP-Hydroponic	0.001	4.29	0.001	3.08	no	0	0.478047	3.87	2.06	30.85	3.53	yes	-2.99487	-0.777024	CH-Hydroponic	A0A6A5L5V2_LUPAL	GO:0003677; GO:0003918; GO:0005524; GO:0005694; GO:0006265	K02470	AT5G04130.1	GYRB2	DNA GYRASE B2	0	0	Sobic.001G166600.1.p	LOC_Os01g16290.1	Zm00001d033328_P001
Locus_10463_Transcript_23	0.001	0.001	0.001	0.15	no	0	-7.22882	15.71	18.09	10.52	0.84	yes	0.578548	4.42866	SP-Hydroponic	0.001	1.8	0.001	1.46	no	0	0.302029	1.03	0.68	13.25	0.81	no	-3.68528	-0.252387	-	A0A6A5KY80_LUPAL	GO:0006534; GO:0030170; GO:0031071	K11717	AT1G08490.1	ATCPNIFS,ATNFS2,ATSUFS,CPNIFS,SUFS	chloroplastic NIFS-like cysteine desulfurase	0	0	Sobic.005G014700.3.p	LOC_Os12g18900.1	Zm00001d052364_P011
Locus_10464_Transcript_2	39.39	14.8	125.68	7.09	no	-1.67385	1.06174	10.83	64.5	52.21	622.19	yes	-2.26929	-3.26998	CH-Hydroponic	407.46	50.24	940.47	252.65	yes	-1.20672	-2.33023	782.74	334.06	67.63	1928.69	no	3.5328	-2.52944	CH	A0A6N2L9E4_SALVM	0	0	0	0	0	Sspon.05G0038980-1D	0	0	0	0
Locus_10464_Transcript_3	205.53	23.55	432.19	23.2	no	-1.07232	0.0216023	9.23	87.95	263.63	1784.54	yes	-4.83604	-4.34272	CH-Hydroponic	308.65	194.99	830.62	724.15	yes	-1.42822	-1.89289	2663.6	921.76	290.09	5241.28	no	3.1988	-2.50746	CH	A0A6N2L9E4_SALVM	0	0	0	0	0	Sspon.05G0038980-1D	0	0	0	0
Locus_10464_Transcript_4	48.89	1.73	165.97	5.97	no	-1.76331	-1.78696	1.9	72.41	75.55	633.88	yes	-5.31336	-3.12995	CH-Hydroponic	175.41	78.1	484.31	227.18	yes	-1.4652	-1.54044	862.92	324.04	69.19	1958.91	no	3.64059	-2.59581	CH	A0A6N2L9E4_SALVM	0	0	0	0	0	Sspon.05G0038980-1D	0	0	0	0
Locus_10465_Transcript_1	58.95	65.36	45.52	40.06	yes	0.372991	0.706246	20.18	6.01	13.17	55.41	no	0.615671	-3.20471	SP	53.24	110.24	26.92	89.12	yes	0.983832	0.306827	80.32	85.17	9.92	55.62	yes	3.01735	0.614742	both	A0A1D6IU94_MAIZE	GO:0003677; GO:0003899; GO:0006351; GO:0008270	K03007	AT1G11475.1	NRPB10,NRPD10,NRPE10	RNA polymerases N / 8 kDa subunit	Sspon.07G0019570-2B	Sh07_g004160	Sobic.008G058300.1.p	LOC_Os11g08940.1	Zm00001d023587_P001
Locus_10465_Transcript_3	74.75	83.66	65.27	45.26	no	0.195654	0.886301	18.36	12.07	14.88	54.78	no	0.303192	-2.18222	-	69.06	125.76	49.91	133.14	no	0.468521	-0.082271	96.14	97.54	17.13	70.7	yes	2.48861	0.464284	SP-Hydroponic	A0A1D6IU94_MAIZE	GO:0003677; GO:0003899; GO:0006351; GO:0008270	K03007	AT1G11475.1	NRPB10,NRPD10,NRPE10	RNA polymerases N / 8 kDa subunit	Sspon.07G0019570-2B	Sh08_g004390	Sobic.008G058300.1.p	LOC_Os11g08940.1	Zm00001d023587_P001
Locus_10468_Transcript_1	5.65	4.4	6.89	10.69	no	-0.286253	-1.28069	2.2	2.62	0.001	9.05	no	11.1033	-1.78835	-	5.17	8.06	4.33	22.22	no	0.255797	-1.46301	8	9.53	0.001	3.41	yes	12.9658	1.4827	SP-Hydroponic	A0A1B6Q8Y7_SORBI	GO:0016021	0	0	0	0	Sspon.02G0004920-3D	Sh07_g016870	Sobic.002G032000.1.p	0	0
Locus_1047_Transcript_3	66.25	253.61	81.29	138.3	no	-0.295157	0.87481	1.72	0.001	2.48	3.77	no	-0.527932	-11.8803	-	11.22	14.33	5.5	4.51	yes	1.02857	1.66784	3.33	2.13	2.14	3.73	no	0.637911	-0.808322	SP	C5X2B4_SORBI	GO:0003677; GO:0003700; GO:0005634	0	AT4G34410.1	RRTF1	redox responsive transcription factor 1	Sspon.02G0013210-1A	Sh07_g011720	Sobic.002G225700.1.p	LOC_Os09g28440.1	Zm00001d005892_P001
Locus_10470_Transcript_2	10.53	17.37	9.76	15.91	no	0.109552	0.126664	5.96	3.97	12.06	11.45	yes	-1.01685	-1.52814	CH-Hydroponic	14.04	18.24	10.18	17.23	no	0.463805	0.082183	3.76	5.91	12.65	7.39	no	-1.75033	-0.322416	-	A0A059Q2H2_9POAL	GO:0004367; GO:0005975; GO:0009331; GO:0046168; GO:0051287	K00006	AT2G41540.3	GPDHC1	6-phosphogluconate dehydrogenase family protein	Sspon.03G0004260-2C	Sh09_g014360	Sobic.003G326800.1.p	LOC_Os01g58740.1	Zm00001d012567_P002
Locus_10471_Transcript_1	13.32	16.62	18.99	24.77	yes	-0.511646	-0.575673	7.11	5.15	11.73	30.14	no	-0.722282	-2.54904	CH	19.26	21.31	11.93	24.58	no	0.691014	-0.205954	22.53	24.29	11.58	22.05	no	0.960212	0.139584	-	A0A5J9T7Q5_9POAL	GO:0004345; GO:0006006; GO:0006098; GO:0050661	K00036	AT5G13110.1	G6PD2	glucose-6-phosphate dehydrogenase 2	Sspon.05G0013680-1A	Sh06_g001820	Sobic.006G030800.1.p	LOC_Os07g22350.1	Zm00001d025015_P001
Locus_10472_Transcript_4	18.09	10.62	31.82	6.5	no	-0.814741	0.708272	1.13	1.79	4.08	11.88	no	-1.85225	-2.7305	-	15.29	16.65	8.64	18.28	no	0.823485	-0.134744	17.81	24.88	3.52	12.83	yes	2.33904	0.955465	SP-Hydroponic	C5Z3E7_SORBI	GO:0005737	0	AT4G22740.2	0	glycine-rich protein	Sspon.08G0016130-1A	Sh07_g001650	Sobic.010G025300.1.p	LOC_Os06g04390.1	Zm00001d045435_P001
Locus_10473_Transcript_2	147.94	70.55	91.1	37.09	yes	0.699489	0.927616	6.93	2.25	13.66	77.8	no	-0.97903	-5.11177	SP	70.09	103.93	71.08	65.36	no	-0.0202351	0.669132	44.35	68.34	19.66	55.65	no	1.17367	0.296349	-	C5WRK2_SORBI	GO:0000398; GO:0000470; GO:0003723; GO:0030490; GO:0031428; GO:0032040; GO:0046540; GO:0071011	K12845	AT5G20160.1	0	Ribosomal protein L7Ae/L30e/S12e/Gadd45 family protein	Sspon.01G0006430-1A	Sh01_g035670	Sobic.001G440700.1.p	LOC_Os03g13800.1	Zm00001d047958_P001
Locus_10473_Transcript_4	83.52	45.53	50.29	39.75	no	0.73185	0.195863	8.33	3.82	17.37	51.9	no	-1.06021	-3.76409	-	39.68	66.46	29.98	52.2	yes	0.404412	0.348436	25.68	51	7.33	37.75	no	1.80876	0.434021	SP	C5WRK2_SORBI	GO:0000398; GO:0000470; GO:0003723; GO:0030490; GO:0031428; GO:0032040; GO:0046540; GO:0071011	K12845	AT5G20160.1	0	Ribosomal protein L7Ae/L30e/S12e/Gadd45 family protein	Sspon.01G0002060-1A	Sh01_g035670	Sobic.001G440700.1.p	LOC_Os03g13800.1	Zm00001d047958_P001
Locus_10474_Transcript_1	1.84	3	7.86	5.17	no	-2.09482	-0.785202	4.94	4.9	10.41	10.17	no	-1.07539	-1.05347	-	6.25	40.6	1.69	27.58	yes	1.88683	0.557857	23.99	16.17	12.85	5.1	no	0.900665	1.66475	SP	C0PC15_MAIZE	0	K09131	AT1G49170.1	0	Protein of unknown function (DUF167)	0	Sh06_g020450	Sobic.006G275600.4.p	LOC_Os04g58970.1	Zm00001d002878_P001
Locus_10474_Transcript_2	5.76	8.6	7.61	9.43	no	-0.401828	-0.132921	4.29	5.11	10.85	9.42	no	-1.33865	-0.882404	-	11.73	30.92	2.46	18.6	yes	2.25347	0.733238	26.04	21.28	13.39	11.97	no	0.959573	0.830075	SP	C0PC15_MAIZE	0	K09131	AT1G49170.1	0	Protein of unknown function (DUF167)	0	Sh06_g020450	Sobic.006G275600.4.p	LOC_Os04g58970.1	Zm00001d002878_P001
Locus_10475_Transcript_1	127.89	5.88	466.32	5.07	no	-1.86642	0.21383	15.5	35.38	93.39	897.34	yes	-2.591	-4.66465	CH-Hydroponic	204.15	114.36	558.3	539.71	yes	-1.45141	-2.2386	1247.02	519.37	157.25	2473.25	no	2.98735	-2.25157	CH	A0A287HV63_HORVV	0	0	0	0	0	0	Sh04_g019330	0	0	0
Locus_10475_Transcript_2	156.05	13.02	426.55	4.88	no	-1.45071	1.41578	11.8	28.86	62.88	766.83	yes	-2.41381	-4.73176	CH-Hydroponic	134.55	120.62	279.76	674.7	yes	-1.05605	-2.48378	838.21	477.78	92.45	1883.14	no	3.18057	-1.97872	CH	J3L1Q0_ORYBR	0	0	0	0	0	0	Sh03_g020210	0	0	0
Locus_10475_Transcript_3	133.37	1.87	559.67	9.68	no	-2.06914	-2.37197	10.28	24.48	115.16	996.1	yes	-3.48573	-5.34662	CH-Hydroponic	256.13	115.68	706.14	456.4	yes	-1.46308	-1.98016	1654.79	601.22	241.67	2880.67	no	2.77554	-2.26044	CH	A0A2T8I3R8_9POAL	0	0	0	0	0	0	Sh04_g019330	0	0	0
Locus_10475_Transcript_4	139.53	9.59	426.62	8.75	no	-1.61238	0.132248	13	30.22	68.24	729.09	yes	-2.39211	-4.59252	CH-Hydroponic	160.37	116.25	407	627.82	yes	-1.34362	-2.43312	851.57	516.28	80.5	1909.6	no	3.40306	-1.88704	CH	J3L1Q0_ORYBR	0	0	0	0	0	0	Sh04_g019330	0	0	0
Locus_10476_Transcript_1	34.05	18.97	32.98	26	no	0.0460634	-0.454792	24.83	11.45	37.64	41.42	yes	-0.600182	-1.85498	CH-Hydroponic	23.84	35.12	16.88	38.59	no	0.498069	-0.135934	26.26	38.08	16.11	31.05	no	0.70491	0.29444	-	C5YRG9_SORBI	GO:0005634; GO:0007275	0	AT4G14770.1	ATTCX2,TCX2	TESMIN/TSO1-like CXC 2	Sspon.02G0030680-3C	Sh04_g009370	Sobic.008G160500.1.p	LOC_Os12g41210.1	Zm00001d031008_P001
Locus_10483_Transcript_2	6.84	21.68	7.44	17.65	no	-0.121306	0.296697	6.01	4.77	12.06	17.41	yes	-1.00479	-1.86786	CH-Hydroponic	11.66	15.9	7.03	13.59	no	0.729971	0.226481	13.51	20.47	12.27	14.49	no	0.138892	0.498454	-	C5YL06_SORBI	GO:0005524; GO:0005739; GO:0006552; GO:0016874; GO:1905202	K01969	AT4G34030.1	MCCB	3-methylcrotonyl-CoA carboxylase	Sspon.06G0029340-2D	0	Sobic.007G130600.1.p	LOC_Os08g32850.1	Zm00001d050336_P001
Locus_10483_Transcript_3	8.45	23.07	8.57	25.9	no	-0.0203439	-0.166934	5.3	4.67	12.77	13.74	yes	-1.26869	-1.55689	CH-Hydroponic	16.26	16.26	10.55	12.89	no	0.624084	0.335075	8.34	14.61	8.58	14	no	-0.0409303	0.0615294	-	C5YL06_SORBI	GO:0005524; GO:0005739; GO:0006552; GO:0016874; GO:1905202	K01969	AT4G34030.1	MCCB	3-methylcrotonyl-CoA carboxylase	Sspon.06G0029340-1C	0	Sobic.007G130600.1.p	LOC_Os08g32850.1	Zm00001d050336_P001
Locus_10485_Transcript_1	39.72	71.04	30.85	54.09	yes	0.364595	0.39327	26.4	22.4	42.23	60.41	yes	-0.67773	-1.43129	SP	14.06	32.62	28.02	55.02	yes	-0.99486	-0.754199	42.74	54.89	42.94	58.33	no	-0.00673528	-0.0876947	CH	A0A1W0VUQ0_SORBI	0	0	AT5G10750.1	0	Protein of unknown function (DUF1336)	Sspon.08G0002430-3C	Sh10_g017050	Sobic.010G248000.1.p	LOC_Os06g48320.2	Zm00001d014641_P001
Locus_10488_Transcript_1	19.99	28.68	8.71	10.69	yes	1.19853	1.42378	0.001	0.001	0.001	0.001	no	0	0	SP	31.69	0.001	32.84	3.35	no	-0.0514265	-11.7099	0.001	0.001	0.001	0.001	no	0	0	-	C5Y3B8_SORBI	GO:0016021	0	AT5G13390.1	NEF1	no exine formation 1	Sspon.06G0014730-1A	0	Sobic.005G133800.1.p	LOC_Os11g32470.1	Zm00001d007388_P019
Locus_10489_Transcript_1	15.98	18.43	12.24	13.43	no	0.384664	0.456597	1.25	1.99	5.65	16.89	yes	-2.17632	-3.08533	CH-Hydroponic	16.48	23.34	11.47	16.44	yes	0.522851	0.505594	10.13	16.17	4.56	13.9	no	1.15153	0.218235	SP	C5YMH2_SORBI	GO:0000338; GO:0005829; GO:0006511; GO:0008180; GO:0010971	K12177	AT5G14250.1	COP13,CSN3,FUS11	Proteasome component (PCI) domain protein	Sspon.06G0030810-1C	Sh07_g001900	Sobic.007G022700.1.p	LOC_Os08g02550.1	Zm00001d035130_P005
Locus_10489_Transcript_2	13.73	13.78	10.32	12.03	no	0.411889	0.195939	0.2	0.94	3.55	10.52	yes	-4.14975	-3.48433	CH-Hydroponic	13.51	10.68	10.56	12.77	no	0.355418	-0.257847	5.49	6.7	3.68	5.48	no	0.5771	0.289985	-	C5YMH2_SORBI	GO:0000338; GO:0005829; GO:0006511; GO:0008180; GO:0010971	K12177	AT5G14250.1	COP13,CSN3,FUS11	Proteasome component (PCI) domain protein	Sspon.06G0030810-1C	Sh07_g001900	Sobic.007G022700.1.p	LOC_Os08g02550.1	Zm00001d035130_P005
Locus_10489_Transcript_3	16.84	14.7	14.77	13.44	no	0.189222	0.129283	0.79	3.28	4.98	14.86	yes	-2.65622	-2.17967	CH-Hydroponic	16.22	18.54	10.98	17.06	no	0.562896	0.120024	9.08	16.27	5.12	9.15	yes	0.826548	0.830371	SP-Hydroponic	C5YMH2_SORBI	GO:0000338; GO:0005829; GO:0006511; GO:0008180; GO:0010971	K12177	AT5G14250.1	COP13,CSN3,FUS11	Proteasome component (PCI) domain protein	Sspon.06G0030810-1C	Sh07_g001900	Sobic.007G022700.1.p	LOC_Os08g02550.1	Zm00001d035130_P005
Locus_10490_Transcript_1	22.07	27.77	30.9	18.31	no	-0.48552	0.600895	12.55	7.47	9.72	44.31	no	0.368659	-2.56845	-	15.67	28.63	19.14	36.22	no	-0.288586	-0.339259	37.02	67.19	7.93	45.18	yes	2.22291	0.572562	SP-Hydroponic	A0A1B6QE62_SORBI	GO:0016021	0	AT2G17730.1	NIP2	NEP-interacting protein 2	Sspon.02G0007680-3C	Sh02_g021240	Sobic.002G301000.1.p	LOC_Os07g29600.1	Zm00001d020641_P001
Locus_10491_Transcript_1	11.28	13.97	15.42	4.75	no	-0.451036	1.55633	2.82	2.88	9.48	4.99	no	-1.74919	-0.792971	-	3.53	8.16	5.63	9.54	no	-0.673467	-0.22542	3.43	3.34	14.27	9.38	yes	-2.0567	-1.48974	CH-Hydroponic	C5YEM5_SORBI	0	0	AT5G47060.1	0	Protein of unknown function (DUF581)	Sspon.04G0006030-3D	Sh06_g013740	Sobic.006G194100.1.p	LOC_Os04g49670.1	Zm00001d002521_P001
Locus_10491_Transcript_2	16.31	15.49	16.03	10.49	no	0.0249824	0.562322	2.43	0.96	21.96	11.68	yes	-3.17585	-3.60486	CH-Hydroponic	4.15	9.99	6.48	9.31	no	-0.642882	0.101704	2.95	5.02	12.22	26.37	yes	-2.05046	-2.39314	CH-Hydroponic	C5YEM5_SORBI	0	0	AT5G47060.1	0	Protein of unknown function (DUF581)	Sspon.04G0006030-3D	Sh06_g013740	Sobic.006G194100.1.p	LOC_Os04g49670.1	Zm00001d002521_P001
Locus_10491_Transcript_3	20.09	21.62	19.26	12.84	no	0.0608699	0.751721	8.66	6.49	49.27	21.57	yes	-2.50827	-1.73274	CH-Hydroponic	5.73	15.21	5.13	14.12	no	0.159576	0.10728	6.62	7.29	33.04	30.33	yes	-2.31931	-2.05675	CH-Hydroponic	C5YEM5_SORBI	0	0	AT5G47060.1	0	Protein of unknown function (DUF581)	Sspon.04G0006030-3D	Sh06_g013740	Sobic.006G194100.1.p	LOC_Os04g49670.1	Zm00001d002521_P001
Locus_10491_Transcript_4	18.58	20.29	14.65	10.18	no	0.34285	0.995031	12.55	4.34	21.96	12.79	yes	-0.807191	-1.55925	CH-Hydroponic	8	14.6	5.15	9.84	no	0.635428	0.569238	8.85	5.44	12.22	25.74	no	-0.465495	-2.24233	-	C5YEM5_SORBI	0	0	AT5G47060.1	0	Protein of unknown function (DUF581)	Sspon.04G0006030-3D	Sh06_g013740	Sobic.006G194100.1.p	LOC_Os04g49670.1	Zm00001d002521_P001
Locus_10492_Transcript_1	1.88	22.51	0.001	13.23	no	10.8765	0.766753	0.001	0.001	0.001	0.001	no	0	0	-	9.39	10.65	0.001	0.74	yes	13.1969	3.84718	0.001	0.001	0.001	0.001	no	0	0	SP	A0A6A5LAZ7_LUPAL	0	0	0	0	0	0	0	0	0	0
Locus_10494_Transcript_1	26.21	61.79	5.05	11.14	yes	2.37576	2.47162	16.65	3.67	4.46	4.23	no	1.90041	-0.204878	SP	29.05	124	14.43	45.77	yes	1.00947	1.43787	0.001	12.75	4.49	1.91	no	-12.1325	2.73885	SP	C5X1X2_SORBI	0	0	0	0	0	Sspon.02G0021700-1A	Sh01_g041570	Sobic.002G085900.1.p	LOC_Os10g08780.1	Zm00001d014282_P001
Locus_10496_Transcript_1	1.51	15.77	16.25	71.81	yes	-3.42782	-2.187	10.82	7.73	21.51	20.06	yes	-0.991307	-1.37578	both	9.87	12.32	8.66	59.72	no	0.188683	-2.27721	0.66	1.68	18.58	18.45	yes	-4.81514	-3.45709	CH-Hydroponic	A0A1B6PR96_SORBI	GO:0004672; GO:0005524	0	AT4G00960.1	0	Protein kinase superfamily protein	Sspon.05G0028420-2C	Sh05_g005540	Sobic.005G094800.4.p	LOC_Os11g11780.1	Zm00001d052990_P003
Locus_10497_Transcript_1	4.21	10.07	10.28	18.48	yes	-1.28795	-0.875901	1.65	1.12	4.68	7.43	yes	-1.50404	-2.72986	both	8.49	8.03	9.66	21.02	no	-0.186259	-1.38829	3.71	4.13	2.94	4.38	no	0.335603	-0.0847891	-	C5Z5F6_SORBI	0	0	0	0	0	Sspon.08G0022980-1B	Sh10_g005660	Sobic.010G062100.1.p	LOC_Os02g04570.1	Zm00001d045134_P001
Locus_10497_Transcript_2	5.4	11.79	11.72	24.76	yes	-1.11794	-1.07045	2.12	2.24	2.13	5.17	no	-0.00678917	-1.20667	CH	4.56	8.63	9.17	22.26	yes	-1.00789	-1.36702	4.57	5.84	3.43	1.46	no	0.413986	2	CH	C5Z5F6_SORBI	0	0	0	0	0	Sspon.08G0022980-1B	Sh10_g005660	Sobic.010G062100.1.p	LOC_Os02g04570.1	Zm00001d045134_P001
Locus_10497_Transcript_3	5	5.57	8.03	18.66	yes	-0.683472	-1.7442	6.35	3.64	8.08	5.49	no	-0.347599	-0.592868	CH	5.63	9.37	7.63	19.01	no	-0.438548	-1.02064	6.86	7.78	2.94	4.74	no	1.22239	0.714883	-	C5Z5F6_SORBI	0	0	0	0	0	Sspon.08G0022980-1B	Sh10_g005660	Sobic.010G062100.1.p	LOC_Os02g04570.1	Zm00001d045134_P001
Locus_10497_Transcript_4	3.42	5.57	6.1	17.55	yes	-0.834813	-1.65572	1.88	1.4	5.53	7.11	yes	-1.55655	-2.34442	both	5.72	7.44	7.82	23.03	no	-0.451153	-1.63014	4	6.81	3.92	3.28	no	0.0291463	1.05396	-	C5Z5F6_SORBI	0	0	0	0	0	Sspon.08G0022980-1B	Sh10_g005660	Sobic.010G062100.1.p	LOC_Os02g04570.1	Zm00001d045134_P001
Locus_105_Transcript_4	423.41	383.55	393.91	246.6	yes	0.104189	0.637242	10.43	7.62	12.77	75.78	no	-0.292019	-3.31395	SP	65.72	119.19	70.59	59.48	no	-0.103131	1.00279	56.81	29.92	9.81	78.79	no	2.53382	-1.3969	-	C5X031_SORBI	0	0	AT3G19580.2	0	zinc-finger protein 2	Sspon.01G0028770-3C	Sh08_g009760	Sobic.001G079500.1.p	LOC_Os03g55540.1	Zm00001d034145_P001
Locus_105_Transcript_5	288.29	266.98	341.52	207.14	no	-0.244449	0.366125	11.61	9.88	19.99	91.1	no	-0.78391	-3.20487	-	61.55	137.42	45.85	72.66	yes	0.424837	0.919359	73.86	48.58	15.53	100.3	no	2.24974	-1.04589	SP	C5X031_SORBI	0	0	AT1G27730.1	STZ,ZAT10	salt tolerance zinc finger	Sspon.01G0028770-4D	0	Sobic.001G079500.1.p	LOC_Os03g55540.1	Zm00001d034145_P001
Locus_105_Transcript_6	377.28	286.39	389.45	245.72	no	-0.0458025	0.220966	13.41	9.46	19.75	91.37	no	-0.558543	-3.27181	-	59.25	153.27	46.28	75.7	yes	0.356426	1.01771	71.77	50.82	14.99	132.44	no	2.25938	-1.38187	SP	C5X031_SORBI	0	0	AT1G27730.1	STZ,ZAT10	salt tolerance zinc finger	Sspon.01G0028770-4D	0	Sobic.001G079500.1.p	LOC_Os03g55540.1	Zm00001d034145_P001
Locus_105_Transcript_7	327.75	280.27	410.68	255.18	no	-0.325419	0.135302	13.54	7.78	27.85	101.27	yes	-1.04045	-3.70229	CH-Hydroponic	45.05	129.02	58.06	72.08	no	-0.366017	0.839924	55.56	39.09	17.49	148.38	no	1.66752	-1.92443	-	A0A0A9JL45_ARUDO	0	0	AT1G27730.1	STZ,ZAT10	salt tolerance zinc finger	Sspon.01G0028770-3C	0	Sobic.001G079500.1.p	LOC_Os03g55540.1	Zm00001d034145_P001
Locus_105_Transcript_9	308.89	294.34	379.05	238.55	no	-0.295295	0.303192	14.75	7.14	27.49	77.2	yes	-0.898192	-3.4346	CH-Hydroponic	54.11	139.33	50.71	79.64	no	0.093625	0.806941	66.05	34.78	11.99	110.05	no	2.46173	-1.66183	-	C5X031_SORBI	0	0	AT1G27730.1	STZ,ZAT10	salt tolerance zinc finger	Sspon.01G0028770-3C	0	Sobic.001G079500.1.p	LOC_Os03g55540.1	Zm00001d034145_P001
Locus_1050_Transcript_1	29.01	78	15.64	33.15	yes	0.89131	1.23447	1.21	4.31	0.001	23.18	no	10.2408	-2.42712	SP	22.91	18.3	17.82	22.18	no	0.36248	-0.277416	35.15	27.42	1.25	26.17	no	4.81352	0.0673146	-	C5YX20_SORBI	0	0	AT5G42050.1	0	DCD (Development and Cell Death) domain protein	Sspon.07G0000570-2B	Sh03_g012330	Sobic.009G257700.1.p	LOC_Os01g36950.3	Zm00001d009762_P001
Locus_10504_Transcript_1	0.001	57.89	0.001	54.06	no	0	0.0987526	0.001	0.001	0.001	0.001	no	0	0	-	3.74	15.31	0.001	0.001	yes	11.8688	13.9022	0.001	0.001	0.001	0.001	no	0	0	SP	A0A1D1XSV7_9ARAE	GO:0003735; GO:0005840; GO:0006412	K02889	AT1G09590.1	0	Translation protein SH3-like family protein	Sspon.01G0034700-2C	Sh01_g018030	Sobic.001G226500.1.p	LOC_Os03g04750.1	Zm00001d048382_P001
Locus_10508_Transcript_1	0.001	124.62	0.001	405.01	no	0	-1.70042	1.09	2.59	3.92	0.001	no	-1.84653	11.3387	-	733	59.73	565.09	0.71	yes	0.375333	6.39449	0.001	0.001	0.001	0.001	no	0	0	SP	A0A0S3TE70_PHAAN	0	0	0	0	0	0	0	0	0	0
Locus_1051_Transcript_1	9.55	31.58	28.8	48.13	yes	-1.5925	-0.607925	0.75	0.6	3.18	25.52	yes	-2.08406	-5.41052	both	1.43	1.27	19.18	21.29	yes	-3.74552	-4.06728	2.14	3.63	1.57	34.27	no	0.446846	-3.2389	CH	C5YEI3_SORBI	GO:0016491; GO:0046872	K24028	AT4G10500.1	0	2-oxoglutarate (2OG) and Fe(II)-dependent oxygenase superfamily protein	Sspon.05G0004770-2D	Sh06_g013580	Sobic.006G190100.1.p	LOC_Os04g49210.1	Zm00001d002564_P001
Locus_10511_Transcript_1	47.43	2.31	23.84	0.001	yes	0.992416	11.1737	0.001	0.38	0.001	4.8	no	0	-3.65896	SP	19.19	3.82	52.54	4.59	no	-1.45306	-0.264922	1.54	6.24	0.001	7.88	no	10.5887	-0.33665	-	C5Z5Y0_SORBI	GO:0030599; GO:0042545; GO:0045330; GO:0045490; GO:0046910	0	AT2G26440.1	0	Plant invertase/pectin methylesterase inhibitor superfamily	Sspon.08G0012480-2B	Sh10_g006580	Sobic.010G071300.1.p	LOC_Os06g09340.1	Zm00001d045048_P001
Locus_10512_Transcript_1	11.26	12.9	11.95	11.71	no	-0.0858038	0.13963	6.71	8.88	14.14	26.6	yes	-1.0754	-1.58279	CH-Hydroponic	8.35	24.74	5.51	15.42	no	0.599724	0.682043	31.68	26.96	7.37	24.84	no	2.10384	0.118155	-	A0A0K0QRF2_9POAL	GO:0004364; GO:0005737; GO:0009072	K01800	AT2G02380.1	ATGSTZ2,GSTZ2	glutathione S-transferase (class zeta) 2	Sspon.04G0025250-2C	Sh05_g004700	Sobic.004G182800.1.p	LOC_Os02g35590.2	Zm00001d016860_P001
Locus_10512_Transcript_2	14.95	24.02	21.16	24.91	no	-0.501194	-0.0524889	10.33	6.37	7.09	27.4	no	0.542983	-2.10481	-	13.68	29.3	5.56	17.33	yes	1.29891	0.757629	43.28	33.15	8.9	30.39	no	2.28182	0.125412	SP	A0A0K0QRE9_SACOF	GO:0004364; GO:0005737; GO:0009072	K01800	AT2G02390.1	0	glutathione S-transferase zeta 1	Sspon.04G0025250-2C	Sh05_g004700	Sobic.004G182800.1.p	LOC_Os02g35590.2	Zm00001d016860_P001
Locus_10512_Transcript_3	12.72	21.64	29.18	25.05	no	-1.19788	-0.21111	3.73	5.66	19.63	34.01	yes	-2.39581	-2.58709	CH-Hydroponic	12.25	28.97	8.08	18.73	yes	0.600355	0.629209	34.62	29.46	10.95	42.62	no	1.66067	-0.532773	SP	A0A0K0QRE9_SACOF	GO:0004364; GO:0005737; GO:0009072	K01800	AT2G02390.1	0	glutathione S-transferase zeta 1	Sspon.04G0025250-2C	Sh05_g004700	Sobic.004G182800.1.p	LOC_Os02g35590.2	Zm00001d016860_P001
Locus_10512_Transcript_4	11.85	22.35	21.82	19.56	no	-0.880764	0.192368	9.67	7.53	24.19	31.65	yes	-1.32282	-2.07148	CH-Hydroponic	10.74	28.92	7.17	19.3	yes	0.582949	0.583467	41.08	26.13	13.54	42.08	no	1.60121	-0.687428	SP	A0A0K0QRE9_SACOF	GO:0004364; GO:0005737; GO:0009072	K01800	AT2G02390.1	0	glutathione S-transferase zeta 1	Sspon.04G0025250-2C	Sh05_g004700	Sobic.004G182800.1.p	LOC_Os02g35590.2	Zm00001d016860_P001
Locus_10512_Transcript_5	6.96	12.29	20.3	17.92	no	-1.54432	-0.544086	8.99	8.24	12.5	29.91	no	-0.475535	-1.85991	-	14.98	30.62	5.54	18.18	yes	1.43508	0.752122	25.2	32.17	13.31	35.92	no	0.920913	-0.159071	SP	A0A0K0QRE9_SACOF	GO:0004364; GO:0005737; GO:0009072	K01800	AT2G02380.1	ATGSTZ2,GSTZ2	glutathione S-transferase (class zeta) 2	Sspon.04G0025250-2C	Sh05_g004700	Sobic.004G182800.1.p	LOC_Os02g35590.2	Zm00001d016860_P001
Locus_10512_Transcript_6	11.22	25.52	24.78	21.46	no	-1.1431	0.249978	8.64	8.24	13.13	30.86	no	-0.603764	-1.90502	-	15.9	27.12	6.96	17.49	yes	1.19187	0.632827	45.35	44.68	12.59	40.75	no	1.84882	0.132829	SP	A0A0K0QRE9_SACOF	GO:0004364; GO:0005737; GO:0009072	K01800	AT2G02390.1	0	glutathione S-transferase zeta 1	Sspon.04G0025250-2C	Sh05_g004700	Sobic.004G182800.1.p	LOC_Os02g35590.2	Zm00001d016860_P001
Locus_10513_Transcript_3	7.2	7.76	5.81	10.41	no	0.309459	-0.423842	3.03	1.8	6.5	9.36	yes	-1.10112	-2.37851	CH-Hydroponic	8.7	10.18	5.98	14.06	no	0.54087	-0.465859	3.45	8.42	5.52	6.46	no	-0.678072	0.382286	-	A0A1B6P6F8_SORBI	GO:0005739	0	AT4G35850.1	0	Pentatricopeptide repeat (PPR) superfamily protein	Sspon.07G0026450-1B	Sh_218C24_contig-3_g000020	Sobic.009G041800.2.p	LOC_Os05g05320.1	Zm00001d010880_P002
Locus_10519_Transcript_1	11.04	25.67	9.94	31.76	no	0.151422	-0.307128	5.56	7.08	14.2	19.21	yes	-1.35273	-1.44004	CH-Hydroponic	24.47	24.24	8.58	17.63	yes	1.51196	0.459357	14.9	24.96	10.17	21.99	no	0.550993	0.18277	SP	C5XGE2_SORBI	GO:0003919; GO:0006747	0	AT5G03430.1	0	phosphoadenosine phosphosulfate (PAPS) reductase family protein	Sspon.03G0017310-1A	Sh03_g008100	Sobic.003G118200.1.p	LOC_Os01g15490.1	Zm00001d008320_P004
Locus_1052_Transcript_1	22.16	9.34	13.72	12.38	no	0.691677	-0.406517	1.97	2.11	6.41	13.26	yes	-1.70213	-2.65177	CH-Hydroponic	14.68	16.95	10.19	25.77	no	0.526698	-0.604407	8.86	13.24	5.33	10.7	no	0.733171	0.307292	-	A0A1Z5R8Y0_SORBI	GO:0000122; GO:0006342; GO:0035098; GO:0070734	K11462	AT3G20740.1	FIE,FIE1,FIS3	Transducin/WD40 repeat-like superfamily protein	Sspon.06G0011840-2B	Sh07_g002790	Sobic.007G032400.2.p	LOC_Os08g04270.2	Zm00001d024698_P002
Locus_10520_Transcript_1	26.32	27.43	38.1	19.21	no	-0.533632	0.513897	6.9	0.75	18.14	30.14	yes	-1.39451	-5.32865	CH-Hydroponic	12.87	30.94	13.9	36.68	no	-0.111073	-0.24552	23.61	26.58	19.58	30.15	no	0.270017	-0.181817	-	A0A2T7C2D9_9POAL	GO:0003735; GO:0005840; GO:0006412	K02970	AT3G26360.1	0	Ribosomal protein S21 family protein	Sspon.01G0057080-1C	0	Sobic.001G129400.2.p	LOC_Os03g48830.1	Zm00001d013509_P001
Locus_10524_Transcript_1	49.1	57.57	62.07	84.1	yes	-0.338173	-0.546789	10.05	8.19	24.85	80.22	yes	-1.30605	-3.29203	both	55.45	70.22	30.28	68.61	no	0.872822	0.0334631	67.1	83.63	24.76	68.46	yes	1.4383	0.288759	SP-Hydroponic	A0A3L6DY13_MAIZE	GO:0016021	0	AT4G21570.1	0	Protein of unknown function (DUF300)	Sspon.02G0006940-4D	Sh02_g022450	Sobic.002G312400.1.p	LOC_Os07g32230.1	Zm00001d021574_P007
Locus_10524_Transcript_2	34.61	32.28	57.92	49.42	yes	-0.742873	-0.614454	14.28	7.56	26.76	69.33	yes	-0.906082	-3.19702	both	39.28	65.04	23.23	69.48	no	0.757806	-0.0952705	65.18	75.7	25.31	58.21	yes	1.36472	0.379026	SP-Hydroponic	A0A3L6DY13_MAIZE	GO:0016021	0	AT4G21570.1	0	Protein of unknown function (DUF300)	Sspon.02G0006940-4D	Sh02_g022450	Sobic.002G312400.1.p	LOC_Os07g32230.1	Zm00001d021574_P007
Locus_10525_Transcript_1	10.78	7.78	15.98	9.11	no	-0.56791	-0.227681	3.28	2.61	7.91	13.52	yes	-1.26998	-2.37297	CH-Hydroponic	13.39	14.4	9.34	16.25	no	0.519662	-0.174371	10.9	14.25	6.38	13.57	no	0.7727	0.0705412	-	C5XVK1_SORBI	0	0	AT4G08460.3	0	Protein of unknown function (DUF1644)	Sspon.04G0002580-4D	Sh04_g012380	Sobic.004G185600.1.p	LOC_Os02g35840.1	Zm00001d000102_P001
Locus_10526_Transcript_1	1.67	11.55	6.11	0.59	no	-1.87132	4.29103	22.38	22.21	6.74	17.41	no	1.73139	0.351293	-	2.55	20.29	6.13	33.82	yes	-1.26539	-0.737108	4.53	20.82	4.66	31.23	no	-0.0408189	-0.584963	CH	C5Y9L1_SORBI	0	0	0	0	0	Sspon.05G0002090-1P	Sh02_g013280	Sobic.006G250400.1.p	LOC_Os04g56490.1	Zm00001d026509_P001
Locus_10528_Transcript_1	6.37	24.5	6.88	45.02	no	-0.111115	-0.877784	5.97	4	15.53	11.28	yes	-1.37925	-1.4957	CH-Hydroponic	22.56	14.29	9.58	9.32	yes	1.23567	0.616604	7.48	8.69	9.52	8.98	no	-0.347923	-0.0473593	SP	A0A194YIY9_SORBI	GO:0004594; GO:0005524; GO:0005634; GO:0005829; GO:0015937	K09680	AT4G32180.3	ATPANK2,PANK2	pantothenate kinase 2	Sspon.08G0012090-3C	Sh_231G23_g000060	Sobic.010G078100.3.p	LOC_Os06g10520.1	Zm00001d044985_P015
Locus_10529_Transcript_1	30.01	7.08	22.11	5.7	no	0.440744	0.312787	1.55	1.85	1.87	25.26	no	-0.27077	-3.77126	-	17.82	31.47	27.02	31.16	no	-0.60053	0.0142819	19.51	28.93	2.16	17.28	yes	3.17511	0.743463	SP-Hydroponic	A0A2R4QNB2_9POAL	GO:0004650; GO:0005618; GO:0005975; GO:0016829	0	AT4G23820.1	0	Pectin lyase-like superfamily protein	Sspon.03G0011190-1A	Sh09_g020100	Sobic.003G223100.1.p	LOC_Os01g43160.1	Zm00001d011369_P002
Locus_10529_Transcript_2	28.84	5.53	22.77	4.76	no	0.340937	0.216318	1.77	0.9	3.65	19.43	no	-1.04415	-4.43222	-	14.69	29.73	18.99	29.22	no	-0.370406	0.0249633	12.28	26.12	1.31	14.5	yes	3.22867	0.849102	SP-Hydroponic	A0A2R4QNB2_9POAL	GO:0004650; GO:0005618; GO:0005975; GO:0016829	0	AT4G23820.1	0	Pectin lyase-like superfamily protein	Sspon.03G0011190-1A	Sh09_g020100	Sobic.003G223100.1.p	LOC_Os01g43160.1	Zm00001d011369_P002
Locus_1053_Transcript_1	646.93	532.42	433.14	380.1	yes	0.578776	0.486186	63.81	56.3	232.85	688.01	yes	-1.86755	-3.61122	SP	390.22	928.67	364.1	738.43	no	0.099953	0.330705	384.65	476.45	168.48	675.25	no	1.19097	-0.503097	-	C5YGH8_SORBI	GO:0000028; GO:0003723; GO:0003735; GO:0022627	K02947	AT5G52650.1	0	RNA binding Plectin/S10 domain-containing protein	Sspon.05G0011390-2D	Sh03_g033480	Sobic.006G081100.1.p	LOC_Os04g35090.1	Zm00001d025413_P001
Locus_10530_Transcript_1	3.07	58.37	0.001	0.001	yes	11.584	15.8329	16.48	18.53	0.001	0.001	yes	14.0084	14.1776	SP	8.87	18.23	0.38	0.001	yes	4.54486	14.154	5.56	2.84	0.001	0.001	no	12.4409	11.4717	SP	A0A194YNN6_SORBI	GO:0016021	0	0	0	0	Sspon.04G0015100-1A	Sh04_g007140	Sobic.004G092200.1.p	0	0
Locus_10531_Transcript_1	30.14	2.75	52.23	3.16	no	-0.793199	-0.200493	3.02	1.2	1.82	94.71	no	0.73061	-6.30241	-	25.64	19.42	63.25	63.52	yes	-1.30267	-1.70967	79.49	99.93	3.14	99.15	no	4.66194	0.0113051	CH	C5X0K4_SORBI	GO:0003735; GO:0005762; GO:0006412	K02902	AT2G33450.1	0	Ribosomal L28 family	Sspon.01G0018480-1T	Sh01_g019060	Sobic.001G240000.1.p	LOC_Os05g01110.1	Zm00001d032896_P001
Locus_10531_Transcript_2	45.56	6.33	80.67	2.34	no	-0.824265	1.4357	2.98	0.001	10.77	106.37	no	-1.85363	-16.6987	-	33.21	20.1	78.28	64.6	yes	-1.23703	-1.68434	126.65	145.79	2.07	149.38	no	5.93507	-0.0350952	CH	C5X0K4_SORBI	GO:0003735; GO:0005762; GO:0006412	K02902	AT2G33450.1	0	Ribosomal L28 family	Sspon.01G0018480-1P	Sh01_g019060	Sobic.001G240000.1.p	LOC_Os05g01110.1	Zm00001d032896_P001
Locus_10532_Transcript_1	9.87	5.98	7.43	8.11	no	0.409688	-0.439556	0.38	0.89	3.73	4.9	yes	-3.2951	-2.4609	CH-Hydroponic	9.06	6.88	9.01	8.39	no	0.00798394	-0.286262	3.65	6.79	1.17	2.62	yes	1.64139	1.37384	SP-Hydroponic	C5YFA7_SORBI	GO:0000387; GO:0015030; GO:0030619; GO:0030620	K13150	AT1G13030.1	0	sphere organelles protein-related	Sspon.01G0042110-1B	Sh_227O13_g000010	Sobic.006G059500.1.p	LOC_Os12g19040.1	Zm00001d003872_P002
Locus_10533_Transcript_2	1.83	7.82	1.4	5.14	no	0.386417	0.6054	0.001	0.001	2.22	5.62	yes	-11.1163	-12.4564	CH-Hydroponic	7.3	3.1	1.01	6.18	no	2.85354	-0.995339	1.49	4.65	2.13	5.07	no	-0.515541	-0.124755	-	A0A3L6EYK6_MAIZE	0	0	0	0	0	Sspon.05G0016540-2C	Sh_201L24_g000050	Sobic.005G096000.3.p	LOC_Os08g14850.1	Zm00001d052993_P001
Locus_10534_Transcript_1	5.83	2.71	1.02	0.001	yes	2.51493	11.4041	0.001	1.77	8.07	16.35	yes	-12.9784	-3.20747	SP	5.94	18.83	7.33	29.83	no	-0.30335	-0.663731	0.9	7.69	0.001	1.15	no	9.81378	2.74135	-	K3ZYE5_SETIT	0	0	0	0	0	Sspon.02G0024080-3D	0	0	0	0
Locus_10535_Transcript_1	7.35	16.54	11.54	26.55	yes	-0.650827	-0.682753	8.45	8.95	20.37	101.85	yes	-1.26942	-3.50841	both	8.44	10.29	8.87	14.6	no	-0.0716911	-0.504725	221.23	138.48	16.61	121.33	no	3.73542	0.190741	-	A0A1B6QMX4_SORBI	GO:0046983	0	AT3G47640.3	PYE	basic helix-loop-helix (bHLH) DNA-binding superfamily protein	Sspon.01G0010920-1A	Sh01_g027320	Sobic.001G355600.1.p	LOC_Os03g26210.2	Zm00001d029339_P001
Locus_10538_Transcript_1	21.33	10.1	11.42	8.1	no	0.901321	0.318361	6.22	3.24	2.46	12.28	no	1.33826	-1.92224	-	17.96	13.53	11.42	9.58	yes	0.653225	0.498064	6.85	11.66	5.26	5.43	no	0.381041	1.10254	SP	A0A3L6F152_MAIZE	GO:0003723; GO:0005634; GO:0006397	K12837	AT4G36690.1	ATU2AF65A	U2 snRNP auxilliary factor, large subunit, splicing factor	Sspon.06G0017490-2B	Sh05_g011550	Sobic.005G195800.1.p	LOC_Os11g45590.2	Zm00001d048777_P006
Locus_10538_Transcript_4	19.01	14.18	9.03	8.85	yes	1.07396	0.680108	5.72	3.83	3.88	11.79	no	0.559958	-1.62215	SP	18.21	11.88	10.5	9.87	no	0.794342	0.267413	11.08	15.35	4.28	11.37	no	1.37228	0.433006	-	A0A1D6F7N1_MAIZE	GO:0003723; GO:0005634; GO:0006397	K12837	AT1G60900.1	0	U2 snRNP auxilliary factor, large subunit, splicing factor	Sspon.06G0017490-2B	Sh05_g011550	Sobic.005G195800.1.p	LOC_Os11g45590.2	Zm00001d007632_P004
Locus_10538_Transcript_5	22.86	14.61	13.75	8.29	yes	0.733394	0.817512	4.11	2.56	2.83	9.13	no	0.538336	-1.83447	SP	17.61	11.38	10.92	9.76	no	0.689422	0.221548	9.02	12.74	2.24	9.1	no	2.00963	0.485427	-	A0A1D6PPZ8_MAIZE	GO:0000243; GO:0006397; GO:0008187; GO:0016607; GO:0030628; GO:0071004; GO:0089701	K12837	AT1G60900.1	0	U2 snRNP auxilliary factor, large subunit, splicing factor	Sspon.06G0017490-2B	Sh05_g011550	Sobic.005G195800.1.p	LOC_Os11g45590.2	Zm00001d048777_P007
Locus_10542_Transcript_1	7.92	15.44	15.54	10.13	no	-0.972414	0.608039	3.79	4.52	10.06	13.54	yes	-1.40836	-1.58283	CH-Hydroponic	23.64	32.15	8.2	18.28	yes	1.52753	0.814553	18.74	21.7	4.21	15.69	no	2.15423	0.46785	SP	A0A317Y6M6_MAIZE	GO:0004672; GO:0005524; GO:0005759	K00898	AT3G06483.1	ATPDHK,PDK	pyruvate dehydrogenase kinase	Sspon.01G0010570-3C	Sh01_g027800	Sobic.001G360000.1.p	LOC_Os03g25400.1	Zm00001d029285_P005
Locus_10544_Transcript_1	3.68	4.42	5.91	9.24	no	-0.683452	-1.06385	2.08	2.89	10.01	11.88	yes	-2.26679	-2.03939	CH-Hydroponic	3.95	4.38	2.42	7.73	no	0.706846	-0.819538	4.2	7.87	3.96	9.12	no	0.0848889	-0.21267	-	A0A1B6PBP9_SORBI	GO:0006488; GO:0016021; GO:0031965; GO:0043541	K07441	AT4G18230.1	0	K07441 - beta-1,4-N-acetylglucosaminyltransferase (ALG14) (1 of 1)	Sspon.07G0019410-1A	Sh08_g004170	Sobic.008G055300.1.p	LOC_Os03g30934.1	Zm00001d041855_P003
Locus_10548_Transcript_1	77.12	5.98	67.7	2.29	no	0.187949	1.3848	0.001	0.87	0.001	3	no	0	-1.78588	-	43.51	28.14	49.7	10.06	no	-0.191899	1.48399	7.97	15.83	0.001	2.26	yes	12.9604	2.80827	SP-Hydroponic	A0A2I8B2C7_9POAL	GO:0005576; GO:0005618; GO:0009664; GO:0016020	0	AT1G69530.5	0	expansin A1	Sspon.03G0003660-3D	Sh03_g024960	Sobic.003G338801.1.p	LOC_Os01g60770.1	Zm00001d043047_P001
Locus_1055_Transcript_1	21.34	22.39	19.6	34.23	no	0.122707	-0.612407	0.14	1.36	3.1	21.38	yes	-4.46877	-3.97458	CH-Hydroponic	26	10.12	22.99	19.15	no	0.177505	-0.920135	9.37	13.59	0.74	11.96	no	3.66245	0.184328	-	A0A678T8U0_SACOF	GO:0005634; GO:0007064; GO:0016021; GO:0051301	K11267	AT5G47690.2	0	binding	Sspon.08G0009820-3C	Sh10_g009930	Sobic.010G121500.1.p	LOC_Os06g17840.1	Zm00001d037377_P011
Locus_10550_Transcript_1	3.56	27.93	3.95	27.25	no	-0.149975	0.0355593	0.58	0.69	1.05	7.94	no	-0.856265	-3.52447	-	1.54	2.19	13.06	7.98	yes	-3.08415	-1.86546	5.62	4.78	2.41	5.38	no	1.22154	-0.170596	CH	A0A194YKC4_SORBI	GO:0016021	0	AT4G22290.1	0	Ubiquitin-specific protease family C19-related protein	Sspon.08G0005330-1A	Sh10_g014020	Sobic.010G200700.1.p	LOC_Os06g43020.1	Zm00001d046644_P001
Locus_10554_Transcript_1	23.51	10.88	27.43	18.4	no	-0.22248	-0.758027	3.67	4.38	9.96	33.74	yes	-1.44037	-2.94546	CH-Hydroponic	15.44	14.38	18	17.8	no	-0.221324	-0.307814	17.85	22.08	4.78	24.92	no	1.90084	-0.174564	-	C5X7M2_SORBI	0	K22184	AT5G55040.2	0	DNA-binding bromodomain-containing protein	Sspon.02G0008460-1A	Sh02_g020040	Sobic.002G288000.1.p	LOC_Os09g37760.1	Zm00001d021438_P007
Locus_10555_Transcript_1	0.001	17.29	0.001	1.06	no	0	4.0278	0.001	0.001	0.001	0.001	no	0	0	-	9.79	8.58	0.001	0.001	yes	13.2571	13.0668	0.001	0.001	0.001	0.001	no	0	0	SP	A0A5N6L1X8_9ROSI	GO:0003676; GO:0016787; GO:0019722	0	0	0	0	0	0	0	0	0
Locus_10558_Transcript_1	20.1	28.26	43.81	53.55	yes	-1.12406	-0.922125	7.98	5.85	22.21	67.05	yes	-1.47675	-3.51873	both	22.4	33.99	26.6	65.38	no	-0.247928	-0.943739	29.84	35.24	16.94	61.43	no	0.816814	-0.801729	-	A0A1D6I807_MAIZE	GO:0006357; GO:0016538; GO:0016592; GO:0042025	K15161	AT5G48630.1	0	Cyclin family protein	Sspon.02G0010960-2B	Sh02_g017100	Sobic.002G256200.1.p	LOC_Os09g32680.1	Zm00001d021031_P001
Locus_10558_Transcript_2	21.76	33.62	61.03	69.71	yes	-1.48784	-1.05205	13.3	7.92	19.23	86.27	no	-0.531933	-3.44529	CH	28.55	50.67	30.29	95.44	no	-0.0853508	-0.913462	39.56	50.17	23.18	81.44	no	0.771162	-0.698913	-	A0A1D6I807_MAIZE	GO:0006357; GO:0016538; GO:0016592; GO:0042025	K15161	AT5G48630.1	0	Cyclin family protein	Sspon.02G0010960-2B	Sh02_g017100	Sobic.002G256200.1.p	LOC_Os09g32680.1	Zm00001d021031_P001
Locus_1056_Transcript_2	177.09	118.15	178.42	190.88	no	-0.0107946	-0.692046	15.32	3.65	62.76	140.21	yes	-2.03443	-5.26355	CH-Hydroponic	89.63	129.81	153.84	260.32	yes	-0.779377	-1.00388	17.36	52.78	38.25	144.08	yes	-1.13969	-1.44881	both	A0A3L6DJM9_MAIZE	GO:0005840	K02947	AT4G25740.2	0	RNA binding Plectin/S10 domain-containing protein	Sspon.07G0029580-3D	Sh03_g033480	Sobic.003G436700.1.p	LOC_Os01g73160.1	Zm00001d011816_P001
Locus_10562_Transcript_1	3.68	53.99	7.86	25.21	no	-1.09482	1.0987	1.65	0.001	0.001	0.001	no	10.6883	0	-	96.33	16.66	9.8	0.001	yes	3.29713	14.0241	0.001	0.001	0.001	0.001	no	0	0	SP	C5XYR2_SORBI	GO:0005507; GO:0016491; GO:0046274; GO:0048046; GO:0052716	K05909	AT5G48100.1	ATLAC15,LAC15,TT10	Laccase/Diphenol oxidase family protein	Sspon.04G0031320-1C	Sh04_g016630	Sobic.004G236000.1.p	LOC_Os02g51440.1	Zm00001d052243_P001
Locus_10565_Transcript_1	9.36	12.94	10.13	18.1	no	-0.114054	-0.484152	2.21	1.5	3.42	11.7	no	-0.62995	-2.96347	-	11.52	14.58	9.07	12.86	no	0.344966	0.1811	19.55	28.72	2.63	8.32	yes	2.89403	1.7874	SP-Hydroponic	C5WNN9_SORBI	GO:0016790; GO:0043231	K01074	AT3G60340.2	0	alpha/beta-Hydrolases superfamily protein	Sspon.01G0000110-1A	Sh01_g044640	Sobic.001G543700.1.p	LOC_Os03g01150.1	Zm00001d027267_P002
Locus_10566_Transcript_1	5.9	18.25	2.88	24.84	no	1.03465	-0.444769	0.001	0.001	0.001	0.001	no	0	0	-	19.22	14.67	0.87	0.001	yes	4.46545	13.8406	0.001	0.001	0.001	0.001	no	0	0	SP	A0A6A5KZG8_LUPAL	0	0	0	0	0	0	0	0	0	0
Locus_10567_Transcript_1	4.35	75.64	6.63	87.71	no	-0.607993	-0.213592	12.14	12.14	14.04	13.33	no	-0.209775	-0.134908	-	14.02	24.87	57.6	83.58	yes	-2.03858	-1.74875	5.9	4.52	14.15	31.62	yes	-1.26202	-2.80644	both	A0A1B6PRL5_SORBI	GO:0005506; GO:0016705; GO:0020037	K20665	AT3G48520.1	CYP94B3	cytochrome P450, family 94, subfamily B, polypeptide 3	0	0	Sobic.005G109000.1.p	LOC_Os11g29290.1	Zm00001d004664_P001
Locus_10568_Transcript_1	11.6	9.82	14.15	1.3	no	-0.286677	2.91721	0.001	0.001	7.5	6.83	yes	-12.8727	-12.7377	CH-Hydroponic	6.3	9.97	6.47	6.54	no	-0.0384139	0.608303	1.01	5.14	0.001	3.86	no	9.98014	0.413168	-	A0A1D6L268_MAIZE	GO:0016021; GO:0016491; GO:0046872	K08360	AT1G14730.1	0	Cytochrome b561/ferric reductase transmembrane protein family	Sspon.01G0027220-1A	0	Sobic.001G113700.1.p	LOC_Os03g50820.1	Zm00001d033778_P001
Locus_10569_Transcript_1	10.25	12.83	9.92	14.92	no	0.0472119	-0.217726	0.67	0.8	12.12	11.66	yes	-4.17708	-3.86542	CH-Hydroponic	4.42	7.35	3.12	3.08	no	0.5025	1.25481	3.53	2.31	11.4	14.21	yes	-1.69129	-2.62094	CH-Hydroponic	C5WQ29_SORBI	GO:0004722; GO:0005634; GO:0005829; GO:0009738; GO:0009845; GO:0046872	K14497	AT1G07430.1	HAI2	highly ABA-induced PP2C gene 2	Sspon.01G0007840-2D	Sh02_g010470	Sobic.001G424400.2.p	LOC_Os03g16170.1	Zm00001d028574_P001
Locus_10569_Transcript_2	7.71	9.66	14.11	11.45	no	-0.871915	-0.245253	1.86	0.001	4.79	5.09	no	-1.36472	-12.3134	-	2.42	3.52	1.96	2.79	no	0.304153	0.33531	1.93	1.92	4.96	14.38	yes	-1.36174	-2.90489	CH-Hydroponic	C5WQ29_SORBI	GO:0004722; GO:0005634; GO:0005829; GO:0009738; GO:0009845; GO:0046872	K14497	AT1G07430.1	HAI2	highly ABA-induced PP2C gene 2	Sspon.01G0007840-1P	Sh02_g010470	Sobic.001G424400.2.p	LOC_Os03g16170.1	Zm00001d028574_P001
Locus_10569_Transcript_3	9.54	16.94	17.32	24.91	yes	-0.860378	-0.556291	3.06	0.52	22.14	9.91	yes	-2.85505	-4.2523	both	3.99	7.47	2.33	5.6	no	0.776059	0.415681	2.66	2.03	17.07	20.35	yes	-2.68196	-3.32548	CH-Hydroponic	C5WQ29_SORBI	GO:0004722; GO:0005634; GO:0005829; GO:0009738; GO:0009845; GO:0046872	K14497	AT1G07430.1	HAI2	highly ABA-induced PP2C gene 2	Sspon.01G0007840-2D	Sh02_g010470	Sobic.001G424400.2.p	LOC_Os03g16170.1	Zm00001d028574_P001
Locus_10571_Transcript_3	5.65	13.02	5.32	26.3	no	0.0868246	-1.01433	2.45	3.44	5.48	6.34	yes	-1.16139	-0.882074	CH-Hydroponic	9.87	5.39	11.97	6.92	no	-0.278301	-0.360487	1.23	2.83	4.81	4.7	no	-1.96738	-0.731859	-	A0A2S3GLJ5_9POAL	GO:0003677; GO:0005634; GO:0006355; GO:0009734	0	AT1G30330.1	ARF6	auxin response factor 6	Sspon.04G0017640-2B	Sh04_g003600	Sobic.004G051900.1.p	LOC_Os02g06910.1	Zm00001d053819_P003
Locus_10573_Transcript_1	15.31	17.68	20.21	20.21	no	-0.400595	-0.192951	3.06	3.65	10.71	22.99	yes	-1.80735	-2.65504	CH-Hydroponic	18	30.48	19.37	40.93	no	-0.105827	-0.425296	17.36	26.81	8.29	19.32	yes	1.06632	0.472676	SP-Hydroponic	C5YST1_SORBI	GO:0003677; GO:0005524; GO:0005634; GO:0005663; GO:0006261; GO:0006281	K10755	AT1G21690.1	EMB1968,RFC4	ATPase family associated with various cellular activities (AAA)	Sspon.01G0004180-1A	Sh08_g004260	Sobic.008G056900.3.p	LOC_Os12g07720.1	Zm00001d023578_P001
Locus_10573_Transcript_2	18.65	11.18	14.1	15.58	no	0.40348	-0.478775	2.66	2.19	7.02	12.35	yes	-1.40004	-2.49551	CH-Hydroponic	16.24	18.11	16.79	23.91	no	-0.0480506	-0.400828	11.67	15.01	4.26	13.95	no	1.45388	0.105659	-	C5YST1_SORBI	GO:0003677; GO:0005524; GO:0005634; GO:0005663; GO:0006261; GO:0006281	K10755	AT1G21690.1	EMB1968,RFC4	ATPase family associated with various cellular activities (AAA)	Sspon.01G0004180-1A	Sh08_g004260	Sobic.008G056900.3.p	LOC_Os12g07720.1	Zm00001d023578_P001
Locus_10574_Transcript_2	63.53	2.78	77.73	1.33	no	-0.291033	1.06366	1.02	0.81	6.74	51.66	yes	-2.72418	-5.99498	CH-Hydroponic	16.61	0.43	11.83	3.79	no	0.489602	-3.13979	34.17	21.37	2.47	61.49	no	3.79015	-1.52476	-	A5JSZ0_SACOF	GO:0004096; GO:0006979; GO:0020037; GO:0042744; GO:0046872	K03781	AT4G35090.1	CAT2	catalase 2	Sspon.01G0050630-1C	Sh_225C01_g000020	Sobic.001G517700.1.p	LOC_Os03g03910.1	Zm00001d027511_P001
Locus_10574_Transcript_3	79.06	1.27	96.32	0.63	no	-0.284887	1.0114	0.4	0.24	2.16	25.76	yes	-2.43296	-6.74595	CH-Hydroponic	14.64	0.13	14.67	1.84	no	-0.00295332	-3.82312	23.27	11.97	0.83	34.05	no	4.80922	-1.50823	-	A0A1B6QQQ9_SORBI	GO:0004096; GO:0005737; GO:0005777; GO:0005886; GO:0007623; GO:0009414; GO:0009416; GO:0009617; GO:0009737; GO:0017014; GO:0020037; GO:0033484; GO:0042542; GO:0042744; GO:0045454; GO:0046686; GO:0046872; GO:0050665; GO:1902074	K03781	AT4G35090.1	CAT2	catalase 2	Sspon.01G0050630-2D	Sh_225C01_g000020	Sobic.001G517700.1.p	LOC_Os03g03910.1	Zm00001d027511_P001
Locus_10574_Transcript_5	16.03	1.63	8.55	2.11	no	0.906778	-0.372371	0.001	1.07	1.62	1.23	no	-10.6618	-0.201048	-	0.001	1.13	4.04	2.94	no	-11.9801	-1.37949	69.58	42.57	0.93	5.55	yes	6.2253	2.93928	SP-Hydroponic	A0A317YG83_MAIZE	GO:0003735; GO:0004096; GO:0005777; GO:0005840; GO:0005886; GO:0006412; GO:0007623; GO:0008097; GO:0009414; GO:0009416; GO:0009617; GO:0009737; GO:0017014; GO:0020037; GO:0033484; GO:0042542; GO:0042744; GO:0045454; GO:0046686; GO:0046872; GO:0050665; GO:	K03781	AT4G35090.1	CAT2	catalase 2	Sspon.01G0050630-2D	Sh_225C01_g000020	Sobic.001G517700.2.p	LOC_Os03g03910.1	Zm00001d027511_P001
Locus_10576_Transcript_1	13.16	16.41	24.78	22.81	yes	-0.913017	-0.475091	0.58	1.38	4.2	9.57	yes	-2.85626	-2.79385	both	11.59	12.31	18.36	19.27	yes	-0.663685	-0.646526	9.17	14.71	2.72	12.16	no	1.75332	0.274654	CH	C5YNP6_SORBI	GO:0005829; GO:0010349; GO:0016491; GO:0019853	K17744	AT4G33670.1	0	NAD(P)-linked oxidoreductase superfamily protein	Sspon.02G0030090-4D	Sh08_g006230	Sobic.008G097000.1.p	LOC_Os12g29760.1	Zm00001d023652_P002
Locus_10576_Transcript_2	17	11.34	26.67	24.78	yes	-0.649683	-1.12776	1.45	0.34	4.19	14.7	no	-1.5309	-5.43414	CH	17.05	15.93	19.13	21.3	no	-0.166065	-0.419107	11.25	15.56	2.71	9.87	no	2.05356	0.65672	-	C5YNP6_SORBI	GO:0005829; GO:0010349; GO:0016491; GO:0019853	K17744	AT4G33670.1	0	NAD(P)-linked oxidoreductase superfamily protein	Sspon.02G0030090-4D	Sh08_g006230	Sobic.008G097000.1.p	LOC_Os12g29760.1	Zm00001d023652_P002
Locus_10577_Transcript_1	119.48	58.37	275.5	38.58	no	-1.20528	0.597374	123.87	72.07	64.34	137.83	no	0.945039	-0.935419	-	96.84	221.07	96.73	247.91	no	0.00163968	-0.165313	222.2	175.89	45.93	107.07	yes	2.27435	0.716119	SP-Hydroponic	K3YWC1_SETIT	GO:0006878; GO:0009507; GO:0019904; GO:0030001; GO:0046686; GO:0046872	K07213	AT3G56240.1	CCH	copper chaperone	Sspon.04G0025740-1B	0	Sobic.004G164200.1.p	LOC_Os02g32814.1	Zm00001d016691_P001
Locus_10578_Transcript_1	9.47	12.24	8.29	12.72	no	0.191992	-0.0554951	4.05	3.07	8.31	12.88	yes	-1.03693	-2.06882	CH-Hydroponic	17.9	23.51	11.1	13.54	yes	0.6894	0.796047	11.4	19.21	5.74	12.27	yes	0.989911	0.646722	both	A0A2T7CQK5_9POAL	GO:0003841; GO:0016021; GO:0016024	K13523	AT3G57650.1	LPAT2	lysophosphatidyl acyltransferase 2	Sspon.06G0017590-2D	Sh04_g021360	Sobic.005G197100.1.p	LOC_Os11g41900.1	Zm00001d007638_P001
Locus_10578_Transcript_2	11.93	13.4	8.91	15.02	no	0.421097	-0.164652	4.6	1.53	9.31	24.24	yes	-1.01715	-3.98579	CH-Hydroponic	19.98	22.45	12.68	22.35	no	0.656002	0.00644061	14.74	18.06	6.89	19.1	no	1.09716	-0.0807747	-	A0A2T7CQK5_9POAL	GO:0003841; GO:0016021; GO:0016024	K13523	AT3G57650.1	LPAT2	lysophosphatidyl acyltransferase 2	Sspon.06G0017590-2D	Sh04_g021360	Sobic.005G197100.1.p	LOC_Os11g41900.1	Zm00001d007638_P001
Locus_10579_Transcript_1	153.89	132.65	79.95	78.6	yes	0.94473	0.755023	21.34	20.33	75.44	179.08	yes	-1.82177	-3.13892	SP	155.51	280.15	173.47	248.66	no	-0.157679	0.172025	86.97	113.25	46.39	159.57	no	0.906704	-0.494678	-	A0A3L6EQV7_MAIZE	GO:0003735; GO:0005840; GO:0006412	K02918	AT5G02610.1	0	Ribosomal L29 family protein	Sspon.04G0025860-1P	Sh02_g021530	Sobic.004G152400.1.p	LOC_Os02g30050.1	Zm00001d016549_P001
Locus_10584_Transcript_3	2.69	1.75	2.13	2.64	no	0.336753	-0.593183	0.72	0.001	3.04	6.93	yes	-2.078	-12.7586	CH-Hydroponic	3.1	3.49	2.47	5.68	no	0.327757	-0.702664	3.21	3.48	3	2.24	no	0.0976108	0.635589	-	A0A1D6K5V3_MAIZE	GO:0000105; GO:0000162; GO:0003949; GO:0005737; GO:0009507	K01814	AT2G36230.1	APG10,HISN3	Aldolase-type TIM barrel family protein	Sspon.07G0008350-1A	Sh09_g010160	Sobic.001G334100.1.p	LOC_Os05g33260.3	Zm00001d029548_P007
Locus_10585_Transcript_2	16.03	5.02	6.39	1.3	yes	1.32689	1.94918	0.55	0.001	1	3.78	no	-0.862496	-11.8842	SP	7.12	9.06	3.62	6.15	no	0.975888	0.558925	5.35	5.13	0.001	3.42	no	12.3853	0.584963	-	A0A3L6FW87_MAIZE	GO:0016787	0	AT1G47480.1	0	alpha/beta-Hydrolases superfamily protein	Sspon.02G0013090-3C	Sh02_g014900	Sobic.002G228200.1.p	LOC_Os09g28730.1	Zm00001d005909_P001
Locus_1059_Transcript_4	132.45	67.74	48.08	18.44	yes	1.46194	1.87717	0.001	0.001	0.001	16.12	no	0	-13.9766	SP	59.48	47.02	72.29	18	no	-0.281391	1.38528	7.13	16.18	0.001	15.17	no	12.7997	0.0929905	-	A0A1B6Q9D0_SORBI	GO:0003723; GO:0003735; GO:0006412; GO:0022625	K02930	AT5G02870.2	0	Ribosomal protein L4/L1 family	Sspon.02G0023390-2B	Sh02_g003820	Sobic.002G054000.1.p	LOC_Os07g08330.1	Zm00001d007824_P001
Locus_1059_Transcript_5	668.07	171.21	247.91	80.96	yes	1.43018	1.08049	0.7	0.84	1.27	42.36	no	-0.859402	-5.65617	SP	238.19	92.69	394.94	47.45	no	-0.729521	0.966006	22.14	27.54	4.38	36.97	no	2.33765	-0.424826	-	A0A1B6Q9D0_SORBI	GO:0003723; GO:0003735; GO:0006412; GO:0022625	K02930	AT3G09630.1	0	Ribosomal protein L4/L1 family	Sspon.02G0023390-3C	Sh02_g003820	Sobic.002G054000.1.p	LOC_Os03g58204.1	Zm00001d018957_P002
Locus_10593_Transcript_1	1.89	28.5	0.001	4.98	yes	10.8842	2.51674	0.42	0.001	0.001	0.001	no	8.71425	0	SP	11.24	22.99	4.16	11.11	yes	1.43399	1.04915	0.001	0.001	0.001	0.001	no	0	0	SP	A0A1D1ZDE1_9ARAE	GO:0003723; GO:0003735; GO:0005840; GO:0006412	K02964	AT1G34030.1	0	Ribosomal protein S13/S18 family	Sspon.01G0048640-2C	Sh01_g003900	Sobic.001G058900.1.p	LOC_Os03g58050.1	Zm00001d013086_P001
Locus_10595_Transcript_1	17.31	24.23	5.19	17.48	no	1.7378	0.471089	6.51	5.82	16.68	16.4	yes	-1.35739	-1.4946	CH-Hydroponic	1.65	8.93	1.78	5.71	no	-0.109411	0.645169	5.93	5.61	23.16	17.67	yes	-1.96553	-1.65523	CH-Hydroponic	C5WUS4_SORBI	GO:0003700; GO:0005634; GO:0043565	K09286	0	0	0	Sspon.01G0005120-3C	Sh01_g039130	Sobic.001G473900.1.p	LOC_Os03g09170.1	Zm00001d048208_P001
Locus_10596_Transcript_2	3.08	2.15	3.22	3.7	no	-0.0641303	-0.783189	9.43	1.87	0.001	3.24	no	13.203	-0.792956	-	2.98	5.96	3.87	6.71	no	-0.377021	-0.171	20.99	21.11	2.45	3.65	yes	3.09885	2.53196	SP-Hydroponic	Q7XBE1_MAIZE	GO:0030246	0	0	0	0	Sspon.02G0022330-1A	Sh08_g005420	0	0	0
Locus_10597_Transcript_1	2.87	11.48	3.19	7.33	no	-0.152506	0.647238	6.54	5	26.16	20.51	yes	-2	-2.03633	CH-Hydroponic	8.16	19.78	2.68	13.19	yes	1.60634	0.584598	9.64	18.34	19.43	26.78	no	-1.01118	-0.546162	SP	C5X8I8_SORBI	0	0	AT3G54880.1	0	PF13259 - Protein of unknown function (DUF4050) (DUF4050) (1 of 6)	Sspon.02G0007640-3C	Sh03_g022780	Sobic.002G301400.1.p	LOC_Os07g29640.1	Zm00001d021486_P008
Locus_10597_Transcript_2	2.38	6.58	3.19	7.01	no	-0.422595	-0.0913269	12.32	10.12	29.96	28.01	yes	-1.28204	-1.46873	CH-Hydroponic	6.62	15.32	2.27	13.96	no	1.54414	0.134117	13.42	19.77	24.76	30.97	yes	-0.883627	-0.647559	CH-Hydroponic	C5X8I8_SORBI	0	0	AT3G54880.1	0	PF13259 - Protein of unknown function (DUF4050) (DUF4050) (1 of 6)	Sspon.02G0007640-2B	Sh01_g010950	Sobic.002G301400.1.p	LOC_Os07g29640.3	Zm00001d021486_P003
Locus_10597_Transcript_3	2.6	4.23	3.75	7.29	no	-0.528379	-0.785261	10.13	7.04	27.47	32.46	yes	-1.43922	-2.20502	CH-Hydroponic	11.23	18.42	2.25	13.31	no	2.31936	0.468762	14.36	16.58	20.65	30.77	no	-0.524086	-0.89208	-	C5X8I8_SORBI	0	0	AT3G54880.1	0	PF13259 - Protein of unknown function (DUF4050) (DUF4050) (1 of 6)	Sspon.02G0007640-2B	Sh01_g010950	Sobic.002G301400.1.p	LOC_Os07g29640.1	Zm00001d021486_P008
Locus_10598_Transcript_1	12.21	2.41	29.8	0.001	no	-1.28725	11.2348	0.66	3.15	3.59	42.69	no	-2.44345	-3.76047	-	4.52	4.6	11.68	39.98	yes	-1.36965	-3.11957	54.63	56.75	4.82	41.03	no	3.50259	0.467941	CH	A0A1B6Q690_SORBI	GO:0009507; GO:0009570	0	AT5G39210.1	CRR7	chlororespiratory reduction 7	Sspon.03G0005750-1A	Sh03_g021710	Sobic.003G305300.1.p	0	Zm00001d043380_P001
Locus_106_Transcript_1	136.61	67.4	89.43	61.53	no	0.611232	0.131459	6.01	5.69	16.04	101.02	yes	-1.41624	-4.15007	CH-Hydroponic	82.67	80.2	110.44	129.23	yes	-0.417827	-0.688267	110.07	87.76	15.2	80.21	no	2.85628	0.129781	CH	A0A292QAN2_9POAL	GO:0000287; GO:0003984; GO:0009097; GO:0009099; GO:0009635; GO:0030976; GO:0050660	K01652	AT3G48560.1	AHAS,ALS,CSR1,IMR1,TZP5	chlorsulfuron/imidazolinone resistant 1	Sspon.04G0011740-2C	Sh04_g010560	Sobic.004G155800.2.p	LOC_Os02g30630.1	Zm00001d016572_P001
Locus_1060_Transcript_1	27.66	32.66	42.47	44.82	yes	-0.618643	-0.456618	10.1	11.04	48.41	166.06	yes	-2.26095	-3.91089	both	29.83	39.61	26.3	39.53	no	0.181701	0.00291675	44.54	45.79	30.66	132.9	no	0.538744	-1.53724	-	C5Z0G3_SORBI	GO:0004197; GO:0005615; GO:0005764; GO:0051603	0	AT1G09850.1	XBCP3	xylem bark cysteine peptidase 3	Sspon.07G0000930-3C	Sh09_g014720	Sobic.009G190600.1.p	LOC_Os05g43230.1	Zm00001d038650_P001
Locus_10601_Transcript_1	19.06	17.69	13.72	12.85	yes	0.474268	0.461166	3.24	4.26	7.39	12.16	yes	-1.18958	-1.51322	SP	23.5	10.88	16.93	17.57	no	0.473079	-0.691436	8.28	9.33	4.96	9.77	no	0.739291	-0.0664815	-	C5X1H8_SORBI	GO:0005886; GO:0051015	0	AT1G03080.1	0	kinase interacting (KIP1-like) family protein	Sspon.01G0018210-1A	0	Sobic.001G244600.1.p	LOC_Os10g28610.1	Zm00001d014159_P029
Locus_10602_Transcript_1	16.3	17.18	10.14	8.97	no	0.684814	0.93755	2.86	2.72	0.001	0.001	no	11.4818	11.4094	-	23.66	32.52	1.88	1.88	yes	3.65365	4.11252	4.16	1.77	0.59	2.66	no	2.8178	-0.587677	SP	A0A678T8V6_SACSP	0	0	0	0	0	Sspon.08G0016250-1A	0	Sobic.010G023300.1.p	LOC_Os06g04240.1	Zm00001d045459_P001
Locus_10602_Transcript_2	24.52	22.63	18.28	12.62	no	0.423693	0.842525	7.3	1.74	4.4	6.02	no	0.730393	-1.79068	-	23.68	52.67	4	5.44	yes	2.5656	3.2753	2.96	3.52	5.07	6.04	no	-0.776389	-0.778973	SP	A0A678T8V6_SACSP	0	0	0	0	0	Sspon.08G0016250-1A	0	Sobic.010G023300.1.p	LOC_Os06g04240.1	Zm00001d045459_P001
Locus_10604_Transcript_1	59.51	39.93	59.53	47.12	no	-0.000484777	-0.238866	16.59	12.16	18.46	60.76	no	-0.154089	-2.32098	-	65.96	87.45	22.71	32.15	yes	1.53826	1.44364	49.09	47.06	15.94	66.63	no	1.62278	-0.501671	SP	C5XFU1_SORBI	GO:0003400; GO:0003924; GO:0005525; GO:0005783; GO:0005794; GO:0006886; GO:0006888; GO:0016050; GO:0030127; GO:0061024; GO:0070863; GO:0070971	K07953	AT4G02080.1	ASAR1,ATSAR2,ATSARA1C,SAR2	secretion-associated RAS super family 2	Sspon.03G0017510-3C	Sh03_g007840	Sobic.003G115800.1.p	LOC_Os01g15010.1	Zm00001d040278_P001
Locus_10604_Transcript_2	50.09	51.08	62.54	55.21	no	-0.320257	-0.112171	9.62	6.48	27.23	65.49	yes	-1.50109	-3.33721	CH-Hydroponic	52.46	80.44	28	32.99	yes	0.905791	1.28588	35.57	27.68	23.51	61.63	no	0.597386	-1.15479	SP	C5XFU1_SORBI	GO:0003400; GO:0003924; GO:0005525; GO:0005783; GO:0005794; GO:0006886; GO:0006888; GO:0016050; GO:0030127; GO:0061024; GO:0070863; GO:0070971	K07953	AT4G02080.1	ASAR1,ATSAR2,ATSARA1C,SAR2	secretion-associated RAS super family 2	Sspon.03G0017510-3C	Sh03_g007840	Sobic.003G115800.1.p	LOC_Os01g15010.1	Zm00001d040278_P001
Locus_10608_Transcript_1	12.69	7.08	13.41	7.12	no	-0.0796172	-0.00812788	2.16	1.29	5.47	7.71	yes	-1.34051	-2.57936	CH-Hydroponic	6.65	10.24	5.5	8.66	no	0.273923	0.241777	6.82	9.15	4.27	7.37	no	0.675536	0.312107	-	A0A1B6PPX4_SORBI	GO:0000398; GO:0005684	K13110	AT5G17900.1	0	microfibrillar-associated protein-related	Sspon.05G0030050-1B	Sh03_g024210	Sobic.005G033300.2.p	LOC_Os02g17870.1	Zm00001d052489_P001
Locus_10608_Transcript_3	16.19	7.28	11.65	5.43	no	0.474773	0.422986	0.43	1.54	2.34	10.97	yes	-2.4441	-2.83256	CH-Hydroponic	5.91	8.61	7.8	7.66	no	-0.400316	0.168669	11.02	8.71	2.25	7.7	no	2.29213	0.177814	-	A0A1B6PPX4_SORBI	GO:0000398; GO:0005684	K13110	AT5G17900.1	0	microfibrillar-associated protein-related	Sspon.05G0030050-1B	Sh03_g024210	Sobic.005G033300.2.p	LOC_Os02g17870.1	Zm00001d052489_P001
Locus_10608_Transcript_4	12.73	5.05	9.59	6.39	no	0.40863	-0.339533	1.29	0.22	4.68	10.16	yes	-1.85914	-5.52925	CH-Hydroponic	5.76	5.15	5.69	7.41	no	0.0176402	-0.524901	8.53	6.88	1.73	7.17	no	2.30177	-0.0595646	-	A0A1B6PPX4_SORBI	GO:0000398; GO:0005684	K13110	AT5G17900.1	0	microfibrillar-associated protein-related	Sspon.05G0030050-1T	Sh03_g024210	Sobic.005G033300.2.p	LOC_Os02g17870.1	Zm00001d052489_P001
Locus_10608_Transcript_5	16.67	10.82	13.56	6.62	no	0.297897	0.708797	1.94	2.06	3.12	8.6	no	-0.685489	-2.06169	-	8.29	8.74	6.38	8.66	no	0.377816	0.0132663	13.11	11.16	2.47	5.69	yes	2.40808	0.971836	SP-Hydroponic	A0A1B6PPX4_SORBI	GO:0000398; GO:0005684	K13110	AT5G17900.1	0	microfibrillar-associated protein-related	Sspon.05G0030050-1B	Sh03_g024210	Sobic.005G033300.2.p	LOC_Os02g17870.1	Zm00001d052489_P001
Locus_10609_Transcript_1	18.69	16.07	23.28	21.43	no	-0.316824	-0.415262	12.23	5.04	8.93	27.13	no	0.453692	-2.42839	-	16.09	12.5	13.23	22.72	no	0.282351	-0.862035	24.29	33.07	7.59	19.33	yes	1.67819	0.774681	SP-Hydroponic	C5Z7K3_SORBI	GO:0000139; GO:0004559; GO:0005768; GO:0005802; GO:0006013; GO:0006487; GO:0006491; GO:0030246; GO:0042538; GO:0046872	K01231	AT5G14950.1	ATGMII,GMII	golgi alpha-mannosidase II	Sspon.08G0010820-3D	Sh10_g008830	Sobic.010G100800.1.p	LOC_Os06g13650.1	Zm00001d044759_P001
Locus_10612_Transcript_1	278.14	128.04	149.88	68.99	yes	0.892003	0.892135	42.16	6.28	88.92	381.13	yes	-1.07663	-5.92337	SP	422.54	418.88	517.82	551.75	yes	-0.293363	-0.397478	106.68	212.48	62.16	242.44	no	0.779231	-0.190301	CH	A0A0A8YUL6_ARUDO	GO:0000786; GO:0003677; GO:0005634; GO:0046982	K11252	AT1G07790.1	0	Histone superfamily protein	Sspon.02G0014080-2C	Sh03_g004680	Sobic.003G350100.1.p	LOC_Os01g62230.1	Zm00001d047788_P007
Locus_10612_Transcript_2	180.1	143.34	130.51	64.64	yes	0.464638	1.14894	21.78	5.77	61.25	212.7	yes	-1.49171	-5.2041	SP	515.95	281.67	677.66	357.83	yes	-0.39333	-0.345268	82.31	147.63	45.34	176.39	no	0.860283	-0.256783	CH	A0A0A8YUL6_ARUDO	GO:0000786; GO:0003677; GO:0005634; GO:0046982	K11252	AT3G09480.1	0	Histone superfamily protein	Sspon.02G0014080-2C	Sh03_g004680	Sobic.003G067300.1.p	LOC_Os05g38560.1	Zm00001d047788_P007
Locus_10614_Transcript_1	8.12	1.3	16.56	4.11	yes	-1.02815	-1.66063	1.9	0.85	2.58	4.25	no	-0.441372	-2.32193	CH	4.97	2.41	5.66	2.19	no	-0.187556	0.138102	6.93	5.41	1.73	5.16	no	2.00208	0.0682575	-	A0A1B6Q0N7_SORBI	GO:0001228; GO:0005634; GO:0046983	0	AT4G29100.1	0	basic helix-loop-helix (bHLH) DNA-binding superfamily protein	Sspon.03G0024810-1A	Sh07_g005340	Sobic.003G007700.1.p	LOC_Os05g14010.1	Zm00001d039300_P004
Locus_10615_Transcript_1	0.95	52.29	0.78	57.58	no	0.284453	-0.139033	9.66	1.35	2.05	7.8	no	2.2364	-2.53051	-	1.73	3.95	11.66	19.42	yes	-2.75272	-2.29762	1.38	2.94	1.77	5.29	no	-0.359081	-0.847452	CH	C5YM54_SORBI	GO:0005618; GO:0030145; GO:0045735; GO:0048046	0	AT1G72610.1	ATGER1,GER1,GLP1	germin-like protein 1	Sspon.07G0025830-2C	Sh09_g016780	Sobic.007G151300.1.p	LOC_Os04g22080.1	Zm00001d037513_P001
Locus_10619_Transcript_1	2.23	5.45	19.04	25.04	yes	-3.09392	-2.19991	0.001	0.001	0.001	2.74	no	0	-11.42	CH	0.001	1.26	8.18	9.16	yes	-12.9979	-2.86192	0.001	0.001	0.001	0.001	no	0	0	CH	A0A059Q154_9POAL	GO:0016021	0	0	0	0	Sspon.02G0021400-1A	Sh02_g005970	Sobic.002G092500.2.p	LOC_Os07g14700.1	Zm00001d005470_P001
Locus_1062_Transcript_1	770.49	387.01	438.55	282.94	yes	0.813035	0.451875	21.43	15.31	79.88	276.56	yes	-1.8982	-4.17505	SP	385.61	167.53	452.34	168.77	no	-0.230265	-0.010639	44.24	89.43	49.33	306.91	no	-0.157114	-1.77898	-	A0A3L6FLF2_MAIZE	GO:0004478; GO:0005524; GO:0005737; GO:0006556; GO:0006730; GO:0046872	K00789	AT1G02500.2	0	S-adenosylmethionine synthetase 1	Sspon.03G0015040-1A	Sh03_g010730	Sobic.003G151600.2.p	LOC_Os01g22010.2	Zm00001d040697_P001
Locus_10624_Transcript_1	0.58	0.95	2.48	0.41	no	-2.09622	1.2123	0.001	0.001	7.5	19.23	yes	-12.8727	-14.2311	CH-Hydroponic	0.99	0.98	1.92	13.97	no	-0.955606	-3.83341	0.63	1.61	9.18	12.06	yes	-3.86507	-2.9051	CH-Hydroponic	A0A1Z5R682_SORBI	GO:0016021	0	0	0	0	Sspon.02G0028260-1A	0	Sobic.008G123900.2.p	LOC_Os12g36310.1	0
Locus_10624_Transcript_2	2.86	0.78	0.001	0.67	no	11.4818	0.219313	5.11	2.03	0.001	0.001	no	12.3191	10.9873	-	1.29	4.84	0.001	0.56	no	10.3332	3.11151	17.57	18.47	2.66	1.32	yes	2.72362	3.80657	SP-Hydroponic	A0A1Z5R682_SORBI	GO:0016021	0	0	0	0	Sspon.02G0028260-1A	0	Sobic.008G123900.2.p	LOC_Os12g36310.1	0
Locus_10625_Transcript_1	10.75	15.77	10.02	18.41	no	0.101454	-0.223307	0.53	0.13	3.82	8.84	yes	-2.84951	-6.08746	CH-Hydroponic	16.21	4.87	18.03	9.02	no	-0.153515	-0.889206	5.9	6.22	3.41	4.75	no	0.790943	0.388987	-	C5XVJ1_SORBI	GO:0005634; GO:0010265; GO:0016567	K17263	AT2G02560.2	ATCAND1,CAND1,ETA2,HVE,TIP120	cullin-associated and neddylation dissociated	Sspon.04G0017510-3C	Sh04_g003750	Sobic.004G053500.1.p	LOC_Os02g07120.1	Zm00001d053813_P033
Locus_10625_Transcript_2	12.94	16.74	11.53	17.66	no	0.166445	-0.0771858	0.84	0.75	3.44	9.28	yes	-2.03395	-3.62916	CH-Hydroponic	16.17	8.48	18.2	9.99	no	-0.170619	-0.23642	4.87	8.51	3.85	7.04	no	0.339063	0.273584	-	C5XVJ1_SORBI	GO:0005634; GO:0010265; GO:0016567	K17263	AT2G02560.2	ATCAND1,CAND1,ETA2,HVE,TIP120	cullin-associated and neddylation dissociated	Sspon.04G0017510-3C	Sh04_g003750	Sobic.004G053500.1.p	LOC_Os02g07120.1	Zm00001d053813_P033
Locus_1063_Transcript_1	59.95	42.01	40.76	40.13	no	0.556606	0.0660516	6.97	2.77	13.19	45.55	yes	-0.920214	-4.03949	CH-Hydroponic	46.26	61.68	36.09	52.09	no	0.358166	0.243796	20.55	36.35	9.32	30.35	no	1.14074	0.260259	-	C5WTT2_SORBI	GO:0005741; GO:0008308	K15040	AT5G67500.1	ATVDAC2,VDAC2	voltage dependent anion channel 2	Sspon.01G0005630-3D	Sh01_g038310	Sobic.001G465800.1.p	LOC_Os03g10510.1	Zm00001d048149_P002
Locus_1063_Transcript_2	47.24	42.57	32.35	28.57	yes	0.546243	0.575336	7.01	3.98	9.65	38.04	no	-0.461114	-3.25668	SP	43.37	62.27	30.83	51.76	yes	0.492363	0.2667	23.92	35.19	9.38	24.84	yes	1.35056	0.5025	both	C5WTT2_SORBI	GO:0005741; GO:0008308	K15040	AT5G67500.1	ATVDAC2,VDAC2	voltage dependent anion channel 2	Sspon.01G0005630-3D	Sh01_g038310	Sobic.001G465800.1.p	LOC_Os03g10510.1	Zm00001d048149_P002
Locus_10633_Transcript_1	15.59	14.37	13.07	14.04	no	0.254362	0.0335171	5.21	2.52	8.91	11.79	yes	-0.774142	-2.22607	CH-Hydroponic	14.6	8.28	11.67	11.84	no	0.323164	-0.515966	9.75	9.75	4.4	8.08	no	1.1479	0.271047	-	A0A1B6Q7X0_SORBI	0	K18730	0	0	0	Sspon.03G0000200-1A	Sh03_g030690	Sobic.003G408600.2.p	LOC_Os01g69990.1	Zm00001d011983_P062
Locus_10633_Transcript_2	13.94	15.14	11.72	16.59	no	0.250258	-0.131949	5.35	1.68	8.91	11.02	yes	-0.735887	-2.71359	CH-Hydroponic	14.02	9.17	13.29	12.03	no	0.0771452	-0.391643	11.97	10.04	3.37	12.01	no	1.8286	-0.258477	-	A0A1B6Q7X0_SORBI	0	K18730	AT1G24300.2	0	GYF domain-containing protein	Sspon.03G0000200-1A	Sh03_g030690	Sobic.003G408600.2.p	LOC_Os01g69990.1	Zm00001d011983_P010
Locus_10634_Transcript_1	41.48	38.51	51.79	40.38	no	-0.320258	-0.0684078	11.86	6.18	16.08	70.93	no	-0.439163	-3.52072	-	25.26	46.74	21.61	46.77	no	0.225156	-0.000925695	101.76	87.13	11.83	58.64	yes	3.10465	0.571284	SP-Hydroponic	C5WW64_SORBI	GO:0016021	0	AT3G03860.1	APRL5,ATAPRL5	APR-like 5	Sspon.01G0030630-1T	Sh01_g003270	Sobic.001G048100.1.p	LOC_Os03g59170.1	Zm00001d034525_P001
Locus_10635_Transcript_1	7.73	11.15	8.62	6.51	no	-0.157219	0.776314	0.79	1.88	7.13	12.46	yes	-3.17398	-2.7285	CH-Hydroponic	7.05	35.44	8.1	26.19	no	-0.200299	0.436363	2.88	8.57	5.75	8.57	no	-0.997493	0	-	A0A1B6QA43_SORBI	GO:0016021; GO:0016192	K08511	AT4G15780.1	ATVAMP724,VAMP724	vesicle-associated membrane protein 724	Sspon.02G0021430-1T	Sh02_g005940	Sobic.002G092200.2.p	LOC_Os07g14540.1	Zm00001d005468_P001
Locus_10636_Transcript_1	75.85	38.74	92.74	32.23	no	-0.290043	0.26542	11.89	5.31	16.66	164.93	no	-0.48664	-4.957	-	41.12	74.65	53.34	137.92	yes	-0.375378	-0.885618	236.88	202.55	15.16	152.6	yes	3.96581	0.408523	CH	C5XSW9_SORBI	GO:0000287; GO:0004427; GO:0005829; GO:0006796; GO:0009570; GO:0009579; GO:0009941; GO:0042742; GO:0046686	K01507	AT5G09650.1	AtPPa6,PPa6	pyrophosphorylase 6	Sspon.04G0022360-1P	Sh04_g023450	Sobic.004G311100.1.p	LOC_Os02g52940.2	Zm00001d018197_P001
Locus_10636_Transcript_2	76.05	23.85	78.18	22.99	no	-0.0398513	0.0529828	13.51	4.02	17.3	121.35	no	-0.356744	-4.91583	-	34.22	67.64	40.67	90.43	yes	-0.249125	-0.418925	224.23	189.41	6.44	118.27	yes	5.12177	0.679428	CH	C5XSW9_SORBI	GO:0000287; GO:0004427; GO:0005829; GO:0006796; GO:0009570; GO:0009579; GO:0009941; GO:0042742; GO:0046686	K01507	AT5G09650.1	AtPPa6,PPa6	pyrophosphorylase 6	Sspon.04G0022360-1P	Sh04_g023450	Sobic.004G311100.1.p	LOC_Os02g52940.2	Zm00001d018197_P001
Locus_10636_Transcript_3	82.12	25.93	94.85	32.66	no	-0.207914	-0.332903	9.49	5.98	18.16	154.79	yes	-0.936284	-4.69402	CH-Hydroponic	32.44	71.12	43.87	121.92	yes	-0.435461	-0.777608	221.3	193.85	10.74	141.92	yes	4.36494	0.449863	CH	C5XSW9_SORBI	GO:0000287; GO:0004427; GO:0005829; GO:0006796; GO:0009570; GO:0009579; GO:0009941; GO:0042742; GO:0046686	K01507	AT5G09650.1	AtPPa6,PPa6	pyrophosphorylase 6	Sspon.04G0022360-1P	Sh04_g023450	Sobic.004G311100.1.p	LOC_Os02g52940.2	Zm00001d018197_P001
Locus_10639_Transcript_1	19.38	14.15	27.32	18.77	no	-0.495389	-0.407627	4.18	9.25	15.12	36.91	yes	-1.85488	-1.99649	CH-Hydroponic	21.34	28.71	13.98	53.77	no	0.610196	-0.905248	23.22	23.47	12.43	29.64	no	0.901542	-0.336728	-	C5XGR0_SORBI	GO:0003713; GO:0005669; GO:0008134; GO:0046982; GO:0051123	K03135	AT4G20280.1	TAF11	TBP-associated factor 11	Sspon.03G0009010-1T	0	Sobic.003G257600.1.p	LOC_Os01g48810.1	Zm00001d011605_P002
Locus_1064_Transcript_1	55.51	47.58	38.7	49.81	no	0.520414	-0.0660801	2.24	1.78	6.74	19.46	no	-1.58925	-3.45056	-	19.84	30.67	25.11	24.51	no	-0.33985	0.323458	29.9	21.59	5.43	9.25	yes	2.46112	1.22284	SP-Hydroponic	A0A3L6T0E3_PANMI	GO:0061630	0	AT5G59550.1	0	zinc finger (C3HC4-type RING finger) family protein	Sspon.07G0015780-2B	Sh09_g001270	Sobic.009G010400.1.p	LOC_Os05g01940.1	Zm00001d035677_P001
Locus_10642_Transcript_1	47.2	49.4	39.78	43.5	no	0.246744	0.183496	4.35	7.94	17.82	62.9	yes	-2.03441	-2.98585	CH-Hydroponic	13.77	38.32	18.93	39.05	no	-0.459146	-0.027225	128.53	100.71	7.24	58.44	yes	4.14997	0.785179	SP-Hydroponic	C5Y0E2_SORBI	GO:0005739; GO:0009916; GO:0010230; GO:0016021; GO:0046872; GO:0070469; GO:0102721	K17893	AT3G22370.1	AOX1A,ATAOX1A	alternative oxidase 1A	Sspon.04G0023330-2D	Sh04_g019670	Sobic.004G270500.1.p	LOC_Os02g47200.1	Zm00001d017727_P001
Locus_10645_Transcript_1	31.63	24.89	28.99	31.23	no	0.125738	-0.327366	1.35	0.97	14.18	42.34	yes	-3.39283	-5.44789	CH-Hydroponic	27.75	36.95	31.31	44.79	no	-0.174136	-0.277602	36.14	34.67	7.6	31.04	no	2.24953	0.159559	-	A0A1B6PDG7_SORBI	GO:0005829; GO:0008837; GO:0009089	K01778	AT3G53580.1	0	diaminopimelate epimerase family protein	Sspon.02G0043590-1B	Sh08_g008570	Sobic.008G133600.2.p	LOC_Os12g37960.1	Zm00001d041575_P008
Locus_10645_Transcript_2	27.47	21.02	29.48	24.23	no	-0.10188	-0.205032	1.07	1.6	8.24	39.05	yes	-2.94503	-4.60918	CH-Hydroponic	24.26	33.09	26.21	41.78	no	-0.111538	-0.336417	37.47	40.77	4.75	32.03	no	2.97974	0.348084	-	A0A1B6PDG7_SORBI	GO:0005829; GO:0008837; GO:0009089	K01778	AT3G53580.1	0	diaminopimelate epimerase family protein	Sspon.02G0043590-1B	Sh08_g008570	Sobic.008G133600.2.p	LOC_Os12g37960.1	Zm00001d041575_P008
Locus_10648_Transcript_1	12.44	25.33	18.43	50.54	yes	-0.56707	-0.996579	4.77	3.15	3.83	10.91	no	0.316645	-1.79223	CH	13.99	15.74	12.72	17.4	no	0.137297	-0.144652	13.51	11.22	5.51	9.44	no	1.2939	0.249214	-	A0A1B6Q7U1_SORBI	GO:0003677; GO:0003729; GO:0046872	0	AT3G02830.1	ZFN1	zinc finger protein 1	Sspon.03G0028220-2C	Sh03_g030080	Sobic.003G402000.1.p	LOC_Os01g68860.1	Zm00001d012049_P004
Locus_10648_Transcript_2	11.89	20.09	18.86	39.23	yes	-0.665581	-0.96548	4.25	5.7	7.68	11.67	no	-0.853643	-1.03377	CH	16.05	17.31	12.11	15.36	no	0.406374	0.172428	16.13	12.91	6.08	9.06	no	1.4076	0.510906	-	A0A1B6Q7U1_SORBI	GO:0003677; GO:0003729; GO:0046872	0	AT3G02830.1	ZFN1	zinc finger protein 1	Sspon.03G0028220-2C	Sh03_g030080	Sobic.003G402000.1.p	LOC_Os01g68860.1	Zm00001d012049_P004
Locus_10649_Transcript_1	9.33	12.71	13.44	18.47	yes	-0.526584	-0.53922	12.03	6.51	23.23	8.26	no	-0.949353	-0.343484	CH	21.51	27.32	25.26	26.05	no	-0.231847	0.0686741	4.98	1.41	23.05	11.45	yes	-2.21055	-3.02158	CH-Hydroponic	A0A1B6Q8B3_SORBI	GO:0003677; GO:0005634; GO:0045893	0	AT5G12330.2	0	Lateral root primordium (LRP) protein-related	Sspon.03G0026370-1B	Sh10_g017720	Sobic.003G429800.1.p	LOC_Os01g72490.2	Zm00001d011843_P001
Locus_10649_Transcript_2	5.32	15.09	8.9	14.67	no	-0.742379	0.0407239	9.87	4.62	28.67	8.71	no	-1.53842	-0.91478	-	15.13	26.98	17.8	22.93	no	-0.234465	0.234654	2.57	2.55	25.31	9.84	yes	-3.29987	-1.94816	CH-Hydroponic	A0A1B6Q8B3_SORBI	GO:0003677; GO:0005634; GO:0045893	0	AT5G12330.2	0	Lateral root primordium (LRP) protein-related	Sspon.03G0026370-1B	Sh06_g016970	Sobic.003G429800.1.p	LOC_Os01g72490.2	Zm00001d011843_P001
Locus_1066_Transcript_1	285.76	277.28	398.55	204.76	no	-0.479957	0.43741	156.89	88.51	208.97	461.63	yes	-0.413542	-2.38282	CH-Hydroponic	232.63	744.58	216.47	717.72	no	0.10387	0.0530057	309.46	376.81	192.73	420.7	no	0.683172	-0.158955	-	K3YK89_SETIT	GO:0006913; GO:0044613	0	AT1G11570.2	0	NTF2-like	Sspon.06G0020080-1B	Sh03_g023480	Sobic.007G192800.1.p	LOC_Os08g42000.1	Zm00001d031627_P001
Locus_10662_Transcript_1	27.72	9.14	6.84	2.32	yes	2.01886	1.97807	0.001	0.001	0.001	0.81	no	0	-9.66178	SP	19.95	6.71	17.68	3.49	no	0.17427	0.943086	0.001	1.22	0.001	0.91	no	0	0.422943	-	A0A1B6QL85_SORBI	GO:0004553; GO:0005975; GO:0046658	0	AT1G32860.1	0	Glycosyl hydrolase superfamily protein	Sspon.01G0006570-3C	Sh01_g020480	Sobic.001G263500.1.p	LOC_Os10g07290.1	Zm00001d030361_P001
Locus_10663_Transcript_1	364.66	20.16	319.44	9.36	no	0.191007	1.10692	1.7	0.001	0.001	72.44	no	10.7313	-16.1445	-	42.68	37.67	37.03	39.14	no	0.204866	-0.0552277	245.96	221.67	7.08	108.19	yes	5.11853	1.03485	SP-Hydroponic	A0A1E5VPV8_9POAL	0	K03098	AT5G58070.1	ATTIL,TIL	temperature-induced lipocalin	Sspon.04G0008400-3D	Sh04_g014750	Sobic.004G213100.1.p	LOC_Os02g39930.1	Zm00001d017199_P001
Locus_10667_Transcript_1	13.62	16.15	46.94	22.98	yes	-1.78509	-0.508845	2.56	3.82	3.09	10.56	no	-0.271463	-1.46697	CH	13.71	15.13	7.28	8.14	yes	0.913218	0.894311	30.87	20.75	1.33	11.26	yes	4.53671	0.881905	both	C5YAL6_SORBI	GO:0000256; GO:0004038; GO:0005737; GO:0005783; GO:0006145; GO:0006995; GO:0008270; GO:0010136; GO:0050897	K01466	AT4G04955.1	ALN,ATALN	allantoinase	Sspon.05G0000590-1A	Sh06_g019860	Sobic.006G270100.1.p	LOC_Os04g58390.1	Zm00001d026635_P001
Locus_1067_Transcript_2	0.001	3.28	0.001	2.12	no	0	0.629632	25.5	30.73	51.53	2.06	no	-1.01492	3.89893	-	1.48	1.71	0.001	0.001	yes	10.5314	10.7398	0.73	0.31	43.4	1.86	no	-5.89365	-2.58496	SP	A0A0J7YN94_BETVU	0	0	0	0	0	0	0	0	0	0
Locus_10671_Transcript_1	6.79	4.89	7	6.5	no	-0.0439433	-0.410605	1.88	1.23	3.06	6.07	no	-0.702799	-2.30304	-	6.47	4.46	5.33	6.74	no	0.27963	-0.595705	9.26	8.27	1.86	5.25	yes	2.31571	0.65557	SP-Hydroponic	A0A3L6EGG9_MAIZE	GO:0003924; GO:0005525	0	AT5G46070.1	0	Guanylate-binding family protein	Sspon.04G0026610-1P	0	Sobic.004G134200.1.p	LOC_Os02g20410.1	Zm00001d015714_P002
Locus_10671_Transcript_3	8.01	5.17	6.28	6.79	no	0.351038	-0.393247	2.6	1.88	5.21	8.04	yes	-1.00277	-2.09646	CH-Hydroponic	6.15	5.41	5.19	9.41	no	0.244852	-0.798566	10.05	10.48	6.68	6.06	yes	0.589275	0.790249	SP-Hydroponic	A0A3L6EGG9_MAIZE	GO:0003924; GO:0005525	0	AT5G46070.1	0	Guanylate-binding family protein	Sspon.04G0026610-1P	0	Sobic.004G134200.1.p	LOC_Os02g20410.1	Zm00001d015714_P002
Locus_10673_Transcript_1	16.05	55.99	6.99	16.09	yes	1.19921	1.799	0.001	0.001	0.001	4.22	no	0	-12.043	SP	40.48	17.49	22.71	2.02	yes	0.833882	3.1141	3.73	8.47	0.001	1.59	no	11.865	2.41334	SP	C5WT45_SORBI	GO:0004867; GO:0005615; GO:0010951	0	0	0	0	Sspon.01G0023350-1A	Sh05_g005460	Sobic.001G168500.1.p	LOC_Os03g41419.1	0
Locus_10674_Transcript_1	6.44	5.52	8.89	5.47	no	-0.465123	0.0131274	7.57	5.77	13.69	29.52	yes	-0.854757	-2.35505	CH-Hydroponic	8.05	15.32	4.1	18.11	no	0.973365	-0.24137	18.02	19.1	15.44	18.78	no	0.222926	0.0243756	-	A0A1Z5RBI2_SORBI	GO:0003676; GO:0006952	0	AT5G26610.3	0	D111/G-patch domain-containing protein	Sspon.05G0027660-1B	Sh06_g000680	Sobic.006G009400.2.p	LOC_Os04g02500.2	Zm00001d004498_P002
Locus_10676_Transcript_2	12.58	10.1	8.43	4.97	yes	0.577527	1.02304	1.9	1.13	4.01	19.13	no	-1.0776	-4.08144	SP	10.59	11.21	6.89	9.36	no	0.620127	0.260206	7.31	6.55	4.28	7.86	no	0.772261	-0.263034	-	C5XZR0_SORBI	GO:0000049; GO:0005634; GO:0005739; GO:0009019; GO:0052905; GO:0080179; GO:0090646	K15445	AT5G47680.1	0	2.1.1.221 - tRNA (guanine(9)-N(1))-methyltransferase / tRNA m(1)G(9)-methyltransferase (1 of 1)	Sspon.04G0004490-2B	Sh04_g018240	Sobic.004G254600.1.p	LOC_Os02g49360.1	Zm00001d017897_P002
Locus_10677_Transcript_1	7.13	3.08	11.54	2.45	no	-0.694669	0.330149	0.001	0.62	0.94	21.79	no	-9.87652	-5.13525	-	3.46	8.06	10.15	17.61	yes	-1.55264	-1.12754	30.65	28.51	2.44	25.01	no	3.65093	0.188963	CH	C5XDX8_SORBI	GO:0016787	0	AT5G23530.1	AtCXE18,CXE18	carboxyesterase 18	Sspon.02G0034160-1B	Sh02_g027090	Sobic.002G370000.1.p	LOC_Os07g41590.1	Zm00001d022101_P001
Locus_10677_Transcript_2	7.92	1.17	10.68	3.54	no	-0.431339	-1.59724	0.21	0.001	0.39	21.79	no	-0.893085	-14.4114	-	2.2	12.34	8.63	19.58	yes	-1.97186	-0.666038	28.12	29.04	1.79	27.26	no	3.97357	0.0912559	CH	C5XDX8_SORBI	GO:0016787	0	AT5G23530.1	AtCXE18,CXE18	carboxyesterase 18	Sspon.02G0034160-1B	Sh02_g027090	Sobic.002G370000.1.p	LOC_Os07g41590.1	Zm00001d022101_P001
Locus_1068_Transcript_1	34.67	16.56	20.93	7.33	yes	0.728116	1.17582	0.63	0.75	2	4.12	no	-1.66658	-2.45768	SP	32.44	17.9	38.09	13.61	no	-0.231638	0.395293	10.18	7.68	2.8	3.68	yes	1.86224	1.0614	SP-Hydroponic	K4A5B6_SETIT	GO:0004672; GO:0005524; GO:0005886; GO:0009755; GO:0016021	0	AT5G65700.2	BAM1	Leucine-rich receptor-like protein kinase family protein	Sspon.01G0009160-3D	Sh01_g036450	Sobic.001G446400.1.p	LOC_Os03g12730.1	Zm00001d028317_P001
Locus_10684_Transcript_1	27.55	17	28	19.61	no	-0.0233745	-0.206055	8.64	7.68	9.42	27.69	no	-0.124696	-1.85019	-	20.02	24.29	18.3	25.78	no	0.129598	-0.0858898	38.32	39.14	7.14	22.55	yes	2.4241	0.795516	SP-Hydroponic	A0A1Z5RD75_SORBI	GO:0004820; GO:0005524; GO:0005737; GO:0005739; GO:0006426; GO:0070150	K01880	AT1G29880.1	0	glycyl-tRNA synthetase / glycine--tRNA ligase	Sspon.05G0012390-1A	Sh_224A16_g000050	Sobic.006G058800.1.p	LOC_Os04g32650.1	Zm00001d003879_P010
Locus_10684_Transcript_2	24.01	18.65	25.75	17.4	no	-0.100937	0.100088	4.91	2.84	7.1	28.11	no	-0.532096	-3.30712	-	21.16	21.2	17.62	22.58	no	0.264126	-0.0909812	27.25	29.86	5.4	22.4	yes	2.33522	0.414715	SP-Hydroponic	A0A1Z5RD75_SORBI	GO:0004820; GO:0005524; GO:0005737; GO:0005739; GO:0006426; GO:0070150	K01880	AT1G29880.1	0	glycyl-tRNA synthetase / glycine--tRNA ligase	Sspon.05G0012390-1A	Sh06_g003020	Sobic.006G058800.1.p	LOC_Os04g32650.1	Zm00001d003879_P010
Locus_10684_Transcript_3	30.17	20.77	30.07	24.13	no	0.00478983	-0.216327	11.54	8.11	11.31	38.36	no	0.0290443	-2.24183	-	21.76	29.18	18.2	32.05	no	0.25774	-0.135344	45.24	53.02	10.99	35.77	yes	2.04141	0.567787	SP-Hydroponic	A0A1Z5RD75_SORBI	GO:0004820; GO:0005524; GO:0005737; GO:0005739; GO:0006426; GO:0070150	K01880	AT1G29880.1	0	glycyl-tRNA synthetase / glycine--tRNA ligase	Sspon.05G0012390-1A	Sh_224A16_g000050	Sobic.006G058800.1.p	LOC_Os04g32650.1	Zm00001d003879_P010
Locus_10685_Transcript_1	27.74	4.64	33.62	5.6	no	-0.277352	-0.271302	0.001	0.001	0.61	89.08	no	-9.25267	-16.4428	-	13.94	8.81	29.98	28.34	yes	-1.10477	-1.68563	74.67	75.49	1.06	80.58	no	6.13839	-0.0941363	CH	C5XZG6_SORBI	0	0	AT4G01050.1	TROL	thylakoid rhodanese-like	Sspon.04G0026940-1B	Sh04_g008430	Sobic.004G114800.1.p	LOC_Os02g15750.1	Zm00001d016100_P001
Locus_1069_Transcript_1	53.88	127.29	54.81	131.42	no	-0.0246893	-0.0460658	7.89	8.02	5.03	20.39	no	0.649467	-1.34619	-	38.01	28.47	32.77	19.37	yes	0.214003	0.555619	25.65	22.79	1.69	19.07	no	3.92386	0.257096	SP	A0A194YQN8_SORBI	GO:0003830; GO:0006044; GO:0006487; GO:0016021; GO:0016757	K00737	AT1G12990.1	0	beta-1,4-N-acetylglucosaminyltransferase family protein	Sspon.04G0009110-1P	Sh04_g013640	Sobic.004G201700.1.p	LOC_Os02g38160.1	Zm00001d050961_P001
Locus_1069_Transcript_2	48.66	123.27	37.85	122.18	no	0.362443	0.0128136	6.44	4.93	1.66	15.48	no	1.95588	-1.65075	-	39.08	28.38	28.81	18.6	yes	0.439861	0.609572	25.99	16.65	0.001	12.85	no	14.6657	0.373754	SP	A0A194YQN8_SORBI	GO:0003830; GO:0006044; GO:0006487; GO:0016021; GO:0016757	K00737	AT1G12990.1	0	beta-1,4-N-acetylglucosaminyltransferase family protein	Sspon.04G0009110-1P	Sh04_g013640	Sobic.004G201700.1.p	LOC_Os02g38160.1	Zm00001d050961_P001
Locus_10693_Transcript_2	8.21	7.09	7.15	9.41	no	0.199439	-0.408409	1.2	1.78	6.5	5.76	yes	-2.43741	-1.69419	CH-Hydroponic	8.76	3.41	7.5	7.08	no	0.22404	-1.05398	2.18	7.12	8.73	3.72	no	-2.00165	0.936575	-	C5XLZ5_SORBI	GO:0001678; GO:0004340; GO:0005524; GO:0005536; GO:0005739; GO:0005829; GO:0006096; GO:0008865; GO:0019158; GO:0019318; GO:0051156	K00844	AT4G29130.1	ATHXK1,GIN2,HXK1	hexokinase 1	Sspon.03G0022770-3C	Sh03_g002520	Sobic.003G035500.1.p	LOC_Os01g09460.1	Zm00001d039512_P011
Locus_10694_Transcript_1	0.001	30.84	0.001	2.04	no	0	3.91816	0.001	0.001	0.001	0.001	no	0	0	-	13.36	23.05	0.001	0.001	yes	13.7056	14.4925	0.001	0.001	0.001	0.001	no	0	0	SP	A0A1D1YZC2_9ARAE	GO:0000276; GO:0015078; GO:0015986	0	0	0	0	0	0	0	0	0
Locus_10695_Transcript_1	26.07	15.87	24.82	21.32	no	0.0708875	-0.425905	7.68	3.05	20.37	47.82	yes	-1.40727	-3.97073	CH-Hydroponic	19.27	23.32	12.83	37.35	no	0.586835	-0.67954	15.55	14.82	11.73	30.18	no	0.406712	-1.02605	-	A0A2T7DGF5_9POAL	0	0	AT3G02220.1	0	KOG3241 - Uncharacterized conserved protein (1 of 1)	Sspon.03G0005910-2C	0	Sobic.003G304700.1.p	LOC_Os01g55730.1	Zm00001d043370_P002
Locus_10699_Transcript_1	12.76	10.8	9.3	7.21	no	0.456326	0.58296	4.15	4.94	16.07	23.19	yes	-1.95319	-2.23092	CH-Hydroponic	8.78	9.37	8.15	18.1	no	0.107421	-0.949869	14.39	15.92	9.25	12.86	no	0.637541	0.30795	-	A0A1D6GDS9_MAIZE	0	0	AT4G16100.1	0	Protein of unknown function (DUF789)	Sspon.01G0031840-2B	Sh01_g001580	Sobic.001G023800.1.p	LOC_Os03g61580.1	Zm00001d012896_P010
Locus_107_Transcript_3	9.19	95.67	15.62	128.09	yes	-0.765258	-0.421019	0.001	0.001	0.001	0.81	no	0	-9.66178	CH	6.69	0.37	6.74	0.001	no	-0.0107424	8.53138	0.001	0.001	0.001	0.001	no	0	0	-	A0A1D6HDL9_MAIZE	GO:0005737; GO:0006559; GO:0009800; GO:0016841; GO:0045548	K10775	AT2G37040.1	ATPAL1,PAL1	PHE ammonia lyase 1	Sspon.04G0008040-3C	Sh04_g015410	Sobic.004G220700.1.p	LOC_Os02g41670.1	Zm00001d017276_P001
Locus_107_Transcript_6	15.5	138.86	25.22	168.68	yes	-0.7023	-0.280658	0.001	0.001	0.001	0.001	no	0	0	CH	9.21	1.46	19.43	0.001	no	-1.07701	10.5118	0.001	0.001	0.001	0.001	no	0	0	-	A0A1D6HDL9_MAIZE	GO:0005737; GO:0006559; GO:0009800; GO:0016841; GO:0045548	K10775	AT2G37040.1	ATPAL1,PAL1	PHE ammonia lyase 1	Sspon.04G0008040-11P	Sh04_g015410	Sobic.004G220700.1.p	LOC_Os02g41670.1	Zm00001d017276_P001
Locus_1070_Transcript_1	18.77	17.47	10.36	6.9	yes	0.857405	1.34021	4.79	2.85	5.78	32.91	no	-0.271044	-3.52949	SP	17.3	35.37	15.74	47.77	no	0.136336	-0.433579	0.001	25.6	15.8	14.87	no	-13.9476	0.783739	-	A0A0A9ISW1_ARUDO	0	0	0	0	0	Sspon.01G0052500-2D	0	0	0	0
Locus_10701_Transcript_1	49.86	58.59	53.25	69.48	no	-0.0948986	-0.245943	12.08	12.83	32.45	92.33	yes	-1.4256	-2.84728	CH-Hydroponic	44.53	101.99	36.18	100.59	no	0.299585	0.0199408	47.57	55.68	29.89	73.39	no	0.670389	-0.398424	-	C5WVR8_SORBI	GO:0001732; GO:0003743; GO:0005829; GO:0005852; GO:0006446; GO:0016282; GO:0033290; GO:0043022	K15028	AT4G33250.1	ATTIF3K1,EIF3K,TIF3K1	eukaryotic translation initiation factor 3K	Sspon.01G0004590-2B	Sh01_g039510	Sobic.001G481700.1.p	LOC_Os03g08450.1	Zm00001d048252_P001
Locus_10701_Transcript_2	26.52	24.33	27.56	44.57	no	-0.0554951	-0.873337	4.34	1.19	14.48	41.25	yes	-1.73829	-5.11536	CH-Hydroponic	29.55	42.64	24.94	46.71	no	0.244697	-0.131524	15.81	19.32	11.81	38.82	no	0.420828	-1.00671	-	C5WVR8_SORBI	GO:0001732; GO:0003743; GO:0005829; GO:0005852; GO:0006446; GO:0016282; GO:0033290; GO:0043022	K15028	AT4G33250.1	ATTIF3K1,EIF3K,TIF3K1	eukaryotic translation initiation factor 3K	Sspon.01G0004590-2B	Sh01_g039510	Sobic.001G481700.1.p	LOC_Os03g08450.1	Zm00001d048252_P001
Locus_10702_Transcript_1	457.89	41.01	607.09	29.26	no	-0.406909	0.487046	132.72	72.1	371.79	772.65	yes	-1.4861	-3.42174	CH-Hydroponic	29.05	110.45	77.11	198.12	yes	-1.40838	-0.842981	1755.19	1244.04	268.56	905.62	yes	2.70831	0.458055	CH	C5Z775_SORBI	GO:0005634; GO:0008270; GO:0009909	0	AT5G24930.1	ATCOL4,COL4	CONSTANS-like 4	Sspon.04G0017060-2P	Sh04_g004530	Sobic.010G214000.1.p	LOC_Os06g44450.1	Zm00001d046925_P001
Locus_10703_Transcript_1	9.25	8.03	3.38	9.95	no	1.45243	-0.309297	0.55	4.59	4.98	27.24	yes	-3.17864	-2.56916	CH-Hydroponic	7.12	16.03	4.52	26.43	no	0.655554	-0.721402	18.74	18.8	3.44	20.51	no	2.44564	-0.125595	-	A0A3L6S9I2_PANMI	GO:0006480; GO:0008168	K16219	AT5G44450.1	0	methyltransferases	Sspon.01G0048610-1B	Sh01_g004640	Sobic.001G069600.2.p	LOC_Os03g56830.2	Zm00001d034317_P002
Locus_10707_Transcript_1	0.001	33.7	0.001	26.85	no	0	0.327827	0.001	0.001	0.001	0.001	no	0	0	-	2.34	12.41	0.001	0.001	yes	11.1923	13.5992	0.001	0.001	0.001	0.001	no	0	0	SP	A0A1D1Z4N2_9ARAE	GO:0003735; GO:0005840; GO:0006412	K02868	AT2G42740.1	RPL16A	ribosomal protein large subunit 16A	0	0	Sobic.004G104300.1.p	LOC_Os01g10820.1	Zm00001d053547_P003
Locus_10710_Transcript_2	33.05	13.36	18.73	8.55	yes	0.819299	0.643924	7.12	3.99	8.33	15.53	no	-0.226439	-1.9606	SP	14.17	26.1	16.6	25.32	no	-0.228343	0.0437724	18.57	15.81	3.27	17.86	no	2.50561	-0.175895	-	A0A194YSA1_SORBI	GO:0006355; GO:0008270; GO:0043565	0	AT5G66320.2	GATA5	GATA transcription factor 5	Sspon.04G0007310-1A	Sh04_g022240	Sobic.004G301100.2.p	LOC_Os02g43150.1	Zm00001d002811_P001
Locus_10710_Transcript_3	37.14	14.67	30.6	9.92	yes	0.279442	0.564457	3.96	0.3	8.51	18.03	yes	-1.10366	-5.90929	SP	12.43	28.83	23.59	30.93	no	-0.924349	-0.101436	19.26	12.55	4.64	17.29	no	2.05341	-0.462251	-	A0A194YSA1_SORBI	GO:0006355; GO:0008270; GO:0043565	0	AT5G66320.2	GATA5	GATA transcription factor 5	Sspon.04G0007310-1A	Sh04_g022240	Sobic.004G301100.2.p	LOC_Os02g43150.1	Zm00001d002811_P001
Locus_10713_Transcript_1	0.76	15.51	0.46	9.62	no	0.724366	0.68909	19.74	12.97	14.77	0.001	no	0.418452	13.6629	-	5.17	19.37	0.84	3.58	yes	2.6217	2.43579	0.001	0.001	5.67	0.001	no	-12.4691	0	SP	K3ZWM1_SETIT	GO:0004364; GO:0005737; GO:0006749	K00799	AT1G17180.1	ATGSTU25,GSTU25	glutathione S-transferase TAU 25	Sspon.02G0052010-1C	Sh02_g002410	Sobic.002G035700.1.p	LOC_Os07g05800.1	Zm00001d034356_P001
Locus_10713_Transcript_2	0.76	7.44	0.001	5.88	no	9.56986	0.339486	13.61	9.73	7.38	0.001	no	0.882974	13.2482	-	2.85	9.9	0.001	1.34	yes	11.4767	2.8852	0.001	0.001	4.25	1.06	no	-12.0532	-10.0498	SP	K3ZWM1_SETIT	GO:0004364; GO:0005737; GO:0006749	K00799	AT1G78370.1	0	glutathione S-transferase TAU 20	Sspon.02G0052010-1C	Sh02_g002410	Sobic.002G035700.1.p	LOC_Os07g05800.1	Zm00001d034356_P001
Locus_10716_Transcript_1	9.11	5.85	5.39	1.55	no	0.757166	1.91617	2.47	0.59	2.68	15.59	no	-0.117722	-4.72376	-	9.94	30.59	6.08	17.84	yes	0.709175	0.777944	19.78	27.55	1.03	9.18	yes	4.26333	1.58549	both	C5WY54_SORBI	GO:0032366	0	AT3G11780.1	0	MD-2-related lipid recognition domain-containing protein / ML domain-containing protein	Sspon.01G0052580-1T	Sh01_g004130	Sobic.001G063800.1.p	LOC_Os03g57420.1	Zm00001d007884_P001
Locus_10716_Transcript_2	13.2	6.27	5.37	1.16	yes	1.29754	2.43434	3.93	1.76	4.44	8.77	no	-0.17603	-2.317	SP	7.28	33.25	4.24	11.3	no	0.779874	1.55703	31.03	23.87	5.11	16.76	no	2.60227	0.510176	-	C5WY54_SORBI	GO:0032366	0	AT3G11780.1	0	MD-2-related lipid recognition domain-containing protein / ML domain-containing protein	Sspon.01G0052580-1T	Sh01_g004130	Sobic.001G063800.1.p	LOC_Os03g57420.1	Zm00001d007884_P001
Locus_10716_Transcript_3	22.54	13.88	22.13	14.28	no	0.0264841	-0.0409884	4.42	2.34	9.77	25.64	no	-1.14431	-3.45382	-	19.6	37.91	10.29	33.25	no	0.929611	0.189224	34.61	44.7	10.23	22.1	yes	1.75838	1.01623	SP-Hydroponic	C5WY54_SORBI	GO:0032366	0	AT3G11780.1	0	MD-2-related lipid recognition domain-containing protein / ML domain-containing protein	Sspon.01G0052580-1T	Sh01_g004130	Sobic.001G063800.1.p	LOC_Os03g57420.1	Zm00001d007884_P001
Locus_10718_Transcript_1	462.75	112.86	164.44	23.75	yes	1.49267	2.24853	7.8	6.97	40.55	204.91	yes	-2.37816	-4.87769	SP	323.93	404.07	540.97	425.55	no	-0.739867	-0.0747234	13.03	108.9	26.39	157.29	yes	-1.01815	-0.530423	CH-Hydroponic	A0A6A2WBQ8_HIBSY	GO:0000786; GO:0003677; GO:0005634; GO:0046982	K11251	AT5G02560.1	HTA12	histone H2A 12	Sspon.01G0033080-1A	Sh02_g003900	Sobic.001G009700.1.p	LOC_Os03g17100.1	Zm00001d047787_P001
Locus_10718_Transcript_2	388.53	87.98	148.46	22.98	yes	1.38795	1.9368	16.58	3.49	42.32	218.31	yes	-1.3519	-5.96701	SP	253.51	412.7	453.28	402.48	no	-0.83836	0.0361763	5.92	102.85	17.26	140.66	yes	-1.54376	-0.45167	CH-Hydroponic	A0A6A2WBQ8_HIBSY	GO:0000786; GO:0003677; GO:0005634; GO:0046982	K11251	AT5G02560.1	HTA12	histone H2A 12	Sspon.01G0033080-1A	Sh02_g003900	Sobic.001G009700.1.p	LOC_Os03g17100.1	Zm00001d047787_P001
Locus_1072_Transcript_1	6.19	50.58	7.39	37.88	no	-0.255635	0.417131	4.7	4.48	13.18	14.21	yes	-1.48762	-1.66534	CH-Hydroponic	11.08	11.31	5.22	7.88	no	1.08584	0.521331	16	13.38	16.16	27.36	no	-0.0143553	-1.03199	-	C5YZR0_SORBI	GO:0008483; GO:0030170	K00827	AT3G08860.1	PYD4	PYRIMIDINE 4	Sspon.07G0005850-3D	Sh09_g013840	Sobic.009G172500.1.p	LOC_Os05g39770.1	Zm00001d038453_P003
Locus_1072_Transcript_2	7.01	63.93	9.03	52.52	no	-0.365312	0.283626	4.25	4.5	26.91	24.01	yes	-2.66261	-2.41564	CH-Hydroponic	13.38	14.2	6.69	8.07	yes	1	0.81525	22.96	20.03	19.42	32.24	no	0.241579	-0.686689	SP	C5YZR0_SORBI	GO:0008483; GO:0030170	K00827	AT3G08860.1	PYD4	PYRIMIDINE 4	Sspon.07G0005850-3D	Sh09_g013840	Sobic.009G172500.1.p	LOC_Os05g39770.1	Zm00001d038453_P003
Locus_10721_Transcript_2	9.77	4.72	2.98	4.28	no	1.71305	0.141176	0.001	0.32	0.99	4.49	no	-9.95128	-3.81057	-	5.49	1.9	10.3	7.17	yes	-0.907766	-1.91597	0.33	1.69	0.85	2.11	no	-1.365	-0.32022	CH	K7VKS0_MAIZE	GO:0000234; GO:0006656; GO:0032259	K05929	AT3G18000.1	NMT1,PEAMT,XPL1	S-adenosyl-L-methionine-dependent methyltransferases superfamily protein	Sspon.03G0008370-4D	0	Sobic.003G266600.1.p	LOC_Os01g50030.1	Zm00001d011642_P002
Locus_10723_Transcript_1	333.71	213.45	411.33	169.48	no	-0.301701	0.332783	86.31	51.4	147.67	389.41	yes	-0.774777	-2.92145	CH-Hydroponic	173.35	638.5	230.95	566.11	no	-0.413893	0.173604	411.82	473.22	104.26	561.63	no	1.98183	-0.247109	-	B6U548_MAIZE	0	0	0	0	0	Sspon.07G0027860-2C	Sh06_g014600	0	0	Zm00001d011113_P001
Locus_10724_Transcript_1	11.47	52.07	18.59	29.57	no	-0.696661	0.816318	41.35	29.63	77.17	41.54	yes	-0.900153	-0.487443	CH-Hydroponic	11.88	33.38	8.83	36.45	no	0.428049	-0.126935	28.58	34.75	60.87	45.35	no	-1.09073	-0.38409	-	C5X316_SORBI	GO:0016021	0	0	0	0	Sspon.02G0012700-1A	Sh02_g015330	Sobic.002G233100.1.p	LOC_Os09g29380.2	Zm00001d005944_P001
Locus_10725_Transcript_1	29.77	45.43	17.76	47.52	no	0.745228	-0.0648895	4.93	3.05	7.84	22.19	no	-0.669266	-2.86303	-	35.72	18.2	19.34	14.11	yes	0.885144	0.36722	25.13	29.54	5.33	12.53	yes	2.2372	1.23728	both	A0A1B6PNI7_SORBI	GO:0005975; GO:0009507; GO:0016773	0	AT4G30310.2	0	FGGY family of carbohydrate kinase	Sspon.05G0022540-1B	Sh06_g016790	Sobic.006G234700.1.p	LOC_Os02g08130.3	Zm00001d002135_P001
Locus_10727_Transcript_1	20.87	24.01	27.67	21.97	no	-0.406892	0.128101	16.22	16.42	27.85	70.14	yes	-0.779904	-2.09478	CH-Hydroponic	20.95	52.31	20.47	80.71	no	0.0334391	-0.625661	44.81	62.44	36.7	46.52	no	0.288041	0.424619	-	A0A059Q0H6_9POAL	0	0	AT4G17010.1	0	0	Sspon.05G0011270-1A	0	Sobic.006G082900.1.p	LOC_Os04g35220.1	Zm00001d025425_P001
Locus_1073_Transcript_1	100.39	53.23	75.32	61.44	no	0.414511	-0.206939	4.02	2.64	11.76	57.98	yes	-1.54862	-4.45695	CH-Hydroponic	74.65	40.46	76.56	57.95	no	-0.0364486	-0.518312	27.07	57.97	4.32	41.65	yes	2.64759	0.47699	SP-Hydroponic	A0A0A1I5F4_9POAL	GO:0008810; GO:0016021; GO:0030245	K01179	AT5G49720.1	ATGH9A1,DEC,GH9A1,IRX2,KOR,KOR1,RSW2,TSD1	glycosyl hydrolase 9A1	Sspon.01G0061350-1D	Sh01_g007650	Sobic.001G099100.1.p	LOC_Os03g52630.1	Zm00001d013319_P001
Locus_1073_Transcript_2	96.79	43.79	78.19	49.07	no	0.307874	-0.16424	3.6	2.47	6.76	46.03	yes	-0.909026	-4.21999	CH-Hydroponic	70	34.6	65.96	47.05	no	0.0857635	-0.443423	18	41.67	4.47	39.3	no	2.00965	0.0844798	-	A0A0A1I5F4_9POAL	GO:0008810; GO:0016021; GO:0030245	K01179	AT5G49720.1	ATGH9A1,DEC,GH9A1,IRX2,KOR,KOR1,RSW2,TSD1	glycosyl hydrolase 9A1	Sspon.01G0061350-1D	Sh01_g007650	Sobic.001G099100.1.p	LOC_Os03g52630.1	Zm00001d013319_P001
Locus_10730_Transcript_2	43.39	20.61	25.36	32.68	no	0.774808	-0.665063	0.4	1.92	4.38	11.65	yes	-3.45286	-2.60115	CH-Hydroponic	29.01	19.41	44.6	19.64	no	-0.620493	-0.0169948	7.85	6.26	2.52	10.65	no	1.63927	-0.766619	-	C5XV79_SORBI	0	0	0	0	0	Sspon.04G0030940-2P	0	Sobic.004G340100.1.p	LOC_Os02g56480.1	Zm00001d018447_P001
Locus_10732_Transcript_1	3.72	16.1	8.14	30.64	yes	-1.12973	-0.928356	8.26	5.47	20.32	11.34	yes	-1.29869	-1.05181	both	9.59	13.21	4.99	11.76	no	0.942491	0.167742	9.75	8.54	10.27	14.94	no	-0.0749621	-0.806872	-	C5XM01_SORBI	GO:0016491; GO:0046872	0	AT1G35190.1	0	2-oxoglutarate (2OG) and Fe(II)-dependent oxygenase superfamily protein	Sspon.03G0025440-1A	0	Sobic.003G036300.1.p	LOC_Os01g09300.2	Zm00001d008820_P002
Locus_10732_Transcript_2	4.02	16.9	9.34	36.61	yes	-1.21623	-1.11521	7.65	7.46	13.41	14.01	yes	-0.809778	-0.909209	both	10.49	16.87	3.05	11.28	yes	1.78213	0.580693	8.73	8.39	5.55	16.18	no	0.653494	-0.947469	SP	A0A1B6Q146_SORBI	GO:0016491; GO:0046872	0	AT1G35190.1	0	2-oxoglutarate (2OG) and Fe(II)-dependent oxygenase superfamily protein	Sspon.03G0025440-1A	0	Sobic.003G036300.2.p	LOC_Os01g09300.3	Zm00001d008820_P005
Locus_10733_Transcript_6	6.01	2.5	4.32	4.03	no	0.476334	-0.688852	0.12	1.14	3.45	3.12	yes	-4.84549	-1.45251	CH-Hydroponic	3.59	1.44	4.02	5.57	no	-0.163212	-1.95161	1.89	1.98	1.99	5.37	no	-0.0743822	-1.43942	-	A0A2R4QNR8_9POAL	GO:0016575	0	AT5G08450.3	0	0	Sspon.01G0000200-2D	Sh07_g008720	Sobic.007G117400.1.p	LOC_Os07g29450.1	Zm00001d050244_P002
Locus_10737_Transcript_3	3.93	4	4.2	3.91	no	-0.09586	0.0328314	0.29	0.001	3.71	9.66	yes	-3.67729	-13.2378	CH-Hydroponic	3.9	5.93	3.61	12.52	no	0.111475	-1.07813	6.05	6.36	0.91	5.45	no	2.733	0.222771	-	A0A1B6Q2E6_SORBI	0	0	AT5G18750.1	0	DNAJ heat shock N-terminal domain-containing protein	Sspon.03G0018710-1A	Sh03_g006840	Sobic.003G101700.1.p	LOC_Os06g34440.1	Zm00001d008412_P001
Locus_10738_Transcript_1	12.03	2.26	8.28	0.87	no	0.538934	1.37724	0.28	0.33	0.001	1.51	no	8.12928	-2.19401	-	4.19	5.23	2.83	1.99	no	0.566148	1.39404	7.03	5.42	0.29	1.28	yes	4.5994	2.08215	SP-Hydroponic	C5X326_SORBI	GO:0004601; GO:0005576; GO:0005829; GO:0006979; GO:0009505; GO:0009809; GO:0010228; GO:0020037; GO:0042744; GO:0046872	K00430	AT2G22420.1	0	Peroxidase superfamily protein	Sspon.02G0012680-1A	Sh02_g015490	Sobic.002G234200.1.p	LOC_Os09g29490.1	Zm00001d020808_P002
Locus_10738_Transcript_2	10.85	3.33	6.71	2.21	no	0.69331	0.591476	0.56	0.67	1.02	1.93	no	-0.86507	-1.52637	-	4.06	4.8	3.81	3.32	no	0.0916887	0.531851	5.46	6.97	0.58	0.87	yes	3.23478	3.00207	SP-Hydroponic	C5X326_SORBI	GO:0004601; GO:0005576; GO:0005829; GO:0006979; GO:0009505; GO:0009809; GO:0010228; GO:0020037; GO:0042744; GO:0046872	K00430	AT2G22420.1	0	Peroxidase superfamily protein	Sspon.02G0012680-1A	Sh02_g015490	Sobic.002G234200.1.p	LOC_Os09g29490.1	Zm00001d020808_P002
Locus_10739_Transcript_1	6.32	5.79	8.67	8.31	no	-0.456107	-0.521285	20.47	10.93	24.24	29.07	no	-0.243879	-1.41124	-	7.51	42.85	2.61	28.29	yes	1.52476	0.599003	39.43	37.94	18.36	22.98	no	1.10273	0.723341	SP	C0PLE3_MAIZE	0	0	0	0	0	Sspon.05G0025240-1B	Sh01_g005540	0	0	0
Locus_10739_Transcript_2	25.67	51.69	26.53	27.78	no	-0.0475414	0.895839	16.11	5.01	15.19	32.7	no	0.0848346	-2.70641	-	32.34	45.41	17.68	26.46	yes	0.871201	0.779197	35.3	35.84	12.39	29.32	no	1.51049	0.289686	SP	C5YAB0_SORBI	GO:0003924; GO:0005525; GO:0005794	K07877	AT4G17170.1	AT-RAB2,ATRAB-B1B,ATRAB2A,ATRABB1C,RAB-B1B,RAB2A,RABB1C	RAB GTPase homolog B1C	Sspon.05G0025240-1B	Sh06_g007060	Sobic.006G114800.1.p	LOC_Os02g37420.1	Zm00001d025660_P002
Locus_10739_Transcript_3	30.1	47.24	23.59	22.54	no	0.351588	1.06752	12.39	5.44	13.56	25.08	no	-0.130181	-2.20486	-	33.83	42.49	15.13	24	yes	1.16089	0.824089	30.1	30	6.45	21.74	no	2.22239	0.464611	SP	C5YAB0_SORBI	GO:0003924; GO:0005525; GO:0005794	K07877	AT4G17170.1	AT-RAB2,ATRAB-B1B,ATRAB2A,ATRABB1C,RAB-B1B,RAB2A,RABB1C	RAB GTPase homolog B1C	Sspon.05G0025240-1B	Sh06_g007060	Sobic.006G114800.1.p	LOC_Os02g37420.1	Zm00001d025660_P002
Locus_1074_Transcript_1	53.66	71.05	33.71	70.03	no	0.67067	0.0208616	2.6	1.24	5.17	4.28	no	-0.991653	-1.78727	-	25.19	15.45	56.56	20.5	yes	-1.16693	-0.408017	7.26	6.18	1.62	9.27	no	2.16398	-0.584963	CH	A0A1B6QMQ5_SORBI	GO:0046983	K13422	AT4G17880.1	0	Basic helix-loop-helix (bHLH) DNA-binding family protein	Sspon.01G0015170-3C	Sh01_g021790	Sobic.001G287600.1.p	LOC_Os10g42430.1	Zm00001d030028_P001
Locus_10745_Transcript_1	7.45	10.62	11.36	4.9	no	-0.608651	1.11593	5.41	2.48	6.77	16.58	no	-0.323527	-2.74103	-	9.33	11.85	6.32	8.2	no	0.561953	0.531191	40.44	35.72	6.5	17.43	yes	2.63727	1.03516	SP-Hydroponic	A0A0A9ID70_ARUDO	GO:0003951; GO:0006741; GO:0019674	K00858	AT1G21640.1	ATNADK2,NADK2	NAD kinase 2	Sspon.05G0017710-1P	Sh05_g003650	Sobic.005G068700.1.p	LOC_Os11g08670.1	Zm00001d053076_P001
Locus_10747_Transcript_6	3.92	8.34	4.59	10.15	no	-0.22764	-0.28336	2.96	2.24	3.89	9.61	no	-0.394173	-2.10104	-	9.31	6.47	4.86	3.18	yes	0.937825	1.02474	1.96	4.45	1.12	6.26	no	0.807355	-0.492357	SP	A0A1B6PJ33_SORBI	GO:0000325; GO:0005524; GO:0005774; GO:0016020; GO:0016021; GO:0016887; GO:0042626; GO:0055085	0	AT3G59140.1	ATMRP14,MRP14	multidrug resistance-associated protein 14	Sspon.06G0001660-3C	Sh07_g016780	Sobic.007G210500.1.p	LOC_Os06g06440.1	Zm00001d031447_P021
Locus_10748_Transcript_1	2.76	6.51	4.71	8.71	no	-0.771059	-0.420015	2.46	4.4	3.56	5.08	no	-0.533219	-0.207325	-	10.39	16.36	3.24	1.62	yes	1.68113	3.33611	1.8	2.04	1.28	1.15	no	0.491853	0.826935	SP	C5WSV9_SORBI	GO:0004072; GO:0005524; GO:0005737; GO:0009088; GO:0009089; GO:0009090; GO:0009570	K00928	AT5G13280.1	AK,AK-LYS1,AK1	aspartate kinase 1	Sspon.01G0032840-1P	Sh01_g000860	Sobic.001G011700.1.p	LOC_Os03g63330.1	Zm00001d005151_P004
Locus_10748_Transcript_2	5.9	5.59	3.85	12.14	no	0.615857	-1.11885	4.17	2.05	4.88	4.38	no	-0.226834	-1.09531	-	16.78	18.93	3.12	4.84	yes	2.42712	1.9676	2.68	2.28	2.55	4.18	no	0.0717358	-0.874469	SP	C5WSV9_SORBI	GO:0004072; GO:0005524; GO:0005737; GO:0009088; GO:0009089; GO:0009090; GO:0009570	K00928	AT5G13280.1	AK,AK-LYS1,AK1	aspartate kinase 1	Sspon.01G0032840-1P	Sh01_g000860	Sobic.001G011700.1.p	LOC_Os03g63330.1	Zm00001d005151_P004
Locus_10748_Transcript_4	4.73	6.79	3.9	15.81	no	0.278366	-1.21935	3.23	2.07	3.59	4.44	no	-0.15245	-1.10093	-	14.73	13.99	2.65	4.73	yes	2.47469	1.56448	0.91	1.54	4.91	4.24	yes	-2.43178	-1.46113	SP	C5WSV9_SORBI	GO:0004072; GO:0005524; GO:0005737; GO:0009088; GO:0009089; GO:0009090; GO:0009570	K00928	AT5G13280.1	AK,AK-LYS1,AK1	aspartate kinase 1	Sspon.01G0032840-1P	Sh01_g000860	Sobic.001G011700.1.p	LOC_Os03g63330.1	Zm00001d005151_P004
Locus_10749_Transcript_1	9.9	23.32	15.75	44.43	yes	-0.669851	-0.929966	6.64	7.15	13.14	23	yes	-0.98471	-1.68562	both	10.21	16.79	11.42	21.59	no	-0.16158	-0.362761	9.98	12.09	13.81	20.58	no	-0.468602	-0.767429	-	A0A678TQ05_SACSP	GO:0004672; GO:0005524	0	AT1G16670.1	0	Protein kinase superfamily protein	Sspon.08G0018710-1P	0	Sobic.010G228000.1.p	LOC_Os06g46330.1	Zm00001d036602_P001
Locus_1075_Transcript_1	75.57	115	47.99	113.48	no	0.65508	0.0191958	21.73	12.03	27.02	62.71	no	-0.31434	-2.38206	-	54.69	47.62	66.53	60.56	yes	-0.282728	-0.346798	43.53	50.07	22.32	57.51	no	0.963673	-0.199866	CH	A0A059Q289_9POAL	GO:0005634	0	AT1G14740.1	0	Protein of unknown function (DUF1423)	Sspon.01G0036940-1B	0	Sobic.001G441600.1.p	LOC_Os03g13590.1	Zm00001d028370_P001
Locus_10754_Transcript_2	177.57	189.04	147.67	138.58	yes	0.266011	0.447972	26.61	19.37	65.04	164.44	yes	-1.28936	-3.08567	SP	133.52	257.47	92.26	207.25	yes	0.533279	0.313032	125.1	152.34	48.72	132.97	no	1.3605	0.196194	SP	C5WSV6_SORBI	GO:0005829; GO:0005854; GO:0042788	K01527	AT1G17880.1	ATBTF3,BTF3	basic transcription factor 3	Sspon.01G0032880-3P	Sh01_g044170	Sobic.001G011200.1.p	LOC_Os03g63400.1	Zm00001d034855_P003
Locus_10758_Transcript_1	1.86	20.65	0.001	9.55	yes	10.8611	1.11257	13.82	9.88	3	2.28	yes	2.20372	2.11548	SP	38.45	52.8	1.59	1.45	yes	4.59588	5.18641	0.001	0.001	2.88	0.86	no	-11.4919	-9.74819	SP	C5Z8D3_SORBI	GO:0004197; GO:0005615; GO:0005764; GO:0051603	0	AT5G43060.1	0	Granulin repeat cysteine protease family protein	Sspon.08G0003190-4D	Sh10_g016690	Sobic.010G239400.1.p	LOC_Os04g57440.1	Zm00001d036542_P001
Locus_10758_Transcript_2	0.46	11.14	0.56	11.52	no	-0.283793	-0.0483915	17.93	11.65	2.95	0.001	yes	2.60359	13.508	SP-Hydroponic	47.68	48.96	3.01	1.61	yes	3.98555	4.92647	0.001	0.001	4.24	0.001	no	-12.0498	0	SP	C5Z8D3_SORBI	GO:0004197; GO:0005615; GO:0005764; GO:0051603	0	AT5G43060.1	0	Granulin repeat cysteine protease family protein	Sspon.08G0003190-4D	Sh10_g016690	Sobic.010G239400.1.p	LOC_Os04g57440.1	Zm00001d036542_P001
Locus_10758_Transcript_3	0.3	15.9	0.72	13.7	no	-1.26303	0.214851	12.16	5.67	0.96	0.001	yes	3.66297	12.4691	SP-Hydroponic	50.23	52.84	2.39	1.39	yes	4.39347	5.24847	0.001	0.001	4.4	0.001	no	-12.1033	0	SP	C5Z8D3_SORBI	GO:0004197; GO:0005615; GO:0005764; GO:0051603	0	AT5G43060.1	0	Granulin repeat cysteine protease family protein	Sspon.08G0003190-4D	Sh10_g016690	Sobic.010G239400.1.p	LOC_Os04g57440.1	Zm00001d036542_P001
Locus_10759_Transcript_1	4.05	5.99	3.81	3.36	no	0.0881309	0.834095	3.62	0.78	10.7	7.22	yes	-1.56355	-3.21045	CH-Hydroponic	6.37	13.72	3.78	13.18	no	0.752907	0.0579301	7.98	7.82	3.08	6.12	no	1.37346	0.353637	-	C5Z841_SORBI	GO:0003998	K01512	AT5G03370.1	0	acylphosphatase family	Sspon.08G0010370-1T	Sh10_g009530	Sobic.010G109300.1.p	LOC_Os06g15380.1	Zm00001d045668_P001
Locus_1076_Transcript_1	81.43	141.63	70.29	95.66	no	0.212241	0.566139	111.89	56.61	21.48	19.03	yes	2.38102	1.57278	SP-Hydroponic	22.95	124	13.82	52.7	yes	0.731737	1.23447	73.36	85.98	32.97	3.07	yes	1.15384	4.80769	both	A0A4U6TH81_SETVI	GO:0016021	0	0	0	0	Sspon.06G0031580-1C	0	0	LOC_Os12g38720.1	0
Locus_1076_Transcript_2	31.6	44.63	10.23	11.32	yes	1.62712	1.97914	32.27	17.16	2.08	1.58	yes	3.95554	3.44105	SP	10.95	44.83	4.02	5.68	yes	1.44566	2.9805	70.69	47.06	0.001	0.001	yes	16.1092	15.5222	both	A0A4U6TH81_SETVI	GO:0016021	0	0	0	0	Sspon.06G0031580-1C	0	0	LOC_Os12g38720.1	0
Locus_10760_Transcript_1	16.24	125.85	38.43	104.39	no	-1.24268	0.269722	4.64	0.001	13.64	13.55	yes	-1.55565	-13.726	CH-Hydroponic	5.29	5.14	2.86	9.53	no	0.887253	-0.890708	7.75	3	7.25	16.2	no	0.0962153	-2.43296	-	A0A3L6D7U9_MAIZE	0	0	AT2G31945.1	0	0	Sspon.02G0008060-2T	Sh02_g014080	Sobic.002G220000.1.p	LOC_Os09g27410.1	Zm00001d005878_P001
Locus_10765_Transcript_1	63.06	35.77	60.51	31.83	no	0.0595516	0.168363	21.53	28.66	30.91	64.34	no	-0.521725	-1.16668	-	36.57	83.31	50.17	85.3	no	-0.456164	-0.0340561	36.92	74.63	18.45	39.28	yes	1.00078	0.925961	SP-Hydroponic	C5Z7U2_SORBI	GO:0031417	0	AT4G18372.1	0	Small nuclear ribonucleoprotein family protein	Sspon.08G0003730-1A	Sh10_g015900	Sobic.010G228600.1.p	LOC_Os06g46390.1	Zm00001d014381_P001
Locus_10769_Transcript_1	36.11	19.33	22.33	18.61	no	0.693415	0.0547636	3.38	2.69	7.75	21.07	yes	-1.19717	-2.96951	CH-Hydroponic	18.86	16.13	24.83	19.57	no	-0.396755	-0.278897	14.25	20.3	6.34	12.6	yes	1.16841	0.688056	SP-Hydroponic	C5XHW5_SORBI	GO:0005847; GO:0006378; GO:0009793; GO:0009909; GO:0080008	K15542	AT5G13480.2	0	Transducin/WD40 repeat-like superfamily protein	Sspon.03G0027900-1B	0	Sobic.003G427100.1.p	LOC_Os01g72220.1	Zm00001d042091_P002
Locus_10770_Transcript_1	31.36	18.18	24.79	11.94	yes	0.339167	0.606549	0.7	0.14	0.84	6.37	no	-0.263034	-5.50779	SP	32.19	11.23	34.44	14.03	no	-0.0974726	-0.321157	3.24	7.2	1.93	5.04	no	0.747393	0.514573	-	C5Z6R6_SORBI	GO:0004672; GO:0004674; GO:0005524; GO:0005737; GO:0007165	0	AT3G46920.1	0	Protein kinase superfamily protein with octicosapeptide/Phox/Bem1p domain	Sspon.08G0004960-1A	Sh10_g014530	Sobic.010G207400.2.p	LOC_Os06g43840.1	Zm00001d046569_P003
Locus_10773_Transcript_1	37.77	155	98.61	169.68	no	-1.38449	-0.130548	0.001	0.001	2.44	124.22	no	-11.2527	-16.9225	-	79.52	78.57	109.75	128.64	yes	-0.464831	-0.711289	19.68	117.25	0.001	140.28	no	14.2644	-0.258721	CH	A0A1Z5RAA8_SORBI	0	0	0	0	0	0	0	Sobic.007G159650.1.p	LOC_Os08g37300.1	Zm00001d031822_P001
Locus_10773_Transcript_2	45.32	242.35	126.26	186.65	no	-1.47818	0.376757	2.7	0.001	2.44	140.9	no	0.146078	-17.1043	-	89.27	94.79	154.1	168.56	yes	-0.78762	-0.830455	16.4	129.81	0.001	171.68	no	14.0014	-0.40332	CH	A0A1Z5RAA8_SORBI	0	0	0	0	0	0	0	Sobic.007G159650.1.p	LOC_Os08g37300.1	Zm00001d031822_P001
Locus_10777_Transcript_1	30.93	38.67	40.43	42.65	no	-0.386419	-0.141331	71.08	32.92	71.38	67.77	no	-0.00607622	-1.04168	-	54.02	77.42	13.37	53.84	yes	2.01449	0.524028	63.54	65.31	59.58	44.39	no	0.092837	0.557069	SP	HDA19_MAIZE	GO:0005634; GO:0032041	K06067	0	0	0	Sspon.04G0015140-4D	0	Sobic.004G091200.1.p	LOC_Os02g12380.1	Zm00001d053595_P004
Locus_1078_Transcript_1	67.11	191.54	38.01	141.04	yes	0.820149	0.441541	1.47	1.46	8.87	10.78	yes	-2.59312	-2.88432	SP	25.91	7.29	202.42	35.3	yes	-2.96577	-2.27568	1.19	1.27	7.91	9.89	yes	-2.73272	-2.96114	both	C0PID5_MAIZE	GO:0004497; GO:0005506; GO:0009687; GO:0016125; GO:0016491; GO:0016709; GO:0020037; GO:0055114	K09843	AT4G19230.1	CYP707A1	cytochrome P450, family 707, subfamily A, polypeptide 1	Sspon.04G0005430-2C	Sh02_g014610	Sobic.004G268700.1.p	LOC_Os02g47470.1	Zm00001d017762_P004
Locus_10781_Transcript_2	37.85	18.53	28.67	8.33	yes	0.400751	1.15347	0.001	0.53	0.001	7.29	no	0	-3.78185	SP	4.7	3.64	20.33	3.2	no	-2.11288	0.185867	0.54	2.74	0.001	4.11	no	9.07682	-0.584963	-	A0A1Z5R3P4_SORBI	GO:0016021	0	0	0	0	Sspon.03G0007860-2P	0	Sobic.009G214300.2.p	LOC_Os05g46340.1	Zm00001d038860_P001
Locus_10782_Transcript_2	5.89	3.05	8.82	9.02	no	-0.582511	-1.56432	0.001	0.001	0.86	3.28	no	-9.74819	-11.6795	-	4.18	2.12	9.62	5.34	yes	-1.20253	-1.33278	0.58	0.99	0.001	0.74	no	9.17991	0.419903	CH	A0A1B6Q2V1_SORBI	GO:0005742; GO:0008320; GO:0016021; GO:0030150	K11518	AT3G20000.1	TOM40	translocase of the outer mitochondrial membrane 40	Sspon.03G0042810-1C	Sh03_g009190	Sobic.003G130000.1.p	LOC_Os01g16910.1	Zm00001d008242_P001
Locus_10782_Transcript_3	3.43	4.19	3.14	2.24	no	0.127444	0.903452	1.31	0.26	4.35	8.72	yes	-1.73145	-5.06774	CH-Hydroponic	4.24	6.37	3.87	12.95	no	0.131731	-1.02359	2.13	2.26	2.96	6.11	no	-0.474744	-1.43485	-	A0A1B6Q2V1_SORBI	GO:0005742; GO:0008320; GO:0016021; GO:0030150	K11518	AT3G20000.1	TOM40	translocase of the outer mitochondrial membrane 40	Sspon.03G0016680-2B	Sh03_g009190	Sobic.003G130000.1.p	LOC_Os01g16910.1	Zm00001d008242_P001
Locus_10782_Transcript_5	2.57	0.4	3.29	3.78	no	-0.356319	-3.24031	1.1	0.52	3.96	8.12	yes	-1.848	-3.9649	CH-Hydroponic	4.49	4.85	2.07	5.47	no	1.11708	-0.173556	2.93	2.94	0.91	2.04	no	1.68696	0.527247	-	A0A1B6Q2V1_SORBI	GO:0005742; GO:0008320; GO:0016021; GO:0030150	K11518	AT3G20000.1	TOM40	translocase of the outer mitochondrial membrane 40	Sspon.03G0016680-2B	Sh03_g009190	Sobic.003G130000.1.p	LOC_Os01g16910.1	Zm00001d008242_P001
Locus_10785_Transcript_1	28.06	2.26	25.44	1.34	no	0.141416	0.75409	1.09	0.001	0.56	22.82	no	0.960829	-14.478	-	5.25	6.78	14.6	15.1	yes	-1.47558	-1.15519	42.63	38.69	2.42	19.51	yes	4.13879	0.987747	CH	C5WRY5_SORBI	GO:0009507	0	AT5G46580.1	0	pentatricopeptide (PPR) repeat-containing protein	Sspon.01G0033490-1A	Sh01_g017720	Sobic.001G006000.1.p	LOC_Os03g63910.1	Zm00001d034892_P001
Locus_10785_Transcript_2	22.61	0.73	17.24	0.42	no	0.391201	0.797507	0.001	0.001	0.001	3.29	no	0	-11.6839	-	4.04	0.5	11.24	2.27	yes	-1.47621	-2.18269	2.26	7.42	0.001	2.47	yes	11.1421	1.58691	CH	C5WRY5_SORBI	GO:0009507	0	AT5G46580.1	0	pentatricopeptide (PPR) repeat-containing protein	Sspon.01G0036100-2D	Sh01_g017720	Sobic.001G006000.1.p	LOC_Os03g63910.1	Zm00001d034892_P001
Locus_10787_Transcript_1	18.53	15.87	18.64	8.31	no	-0.00853898	0.933382	1.02	2.03	5.55	23.91	yes	-2.44392	-3.55806	CH-Hydroponic	8.56	20.3	9.81	23.56	no	-0.196642	-0.21486	20.32	20.47	4.26	19.59	no	2.25398	0.0633937	-	A0A2S3HR30_9POAL	GO:0000813; GO:0043328	K12184	AT4G05000.2	VPS28-1,VPS28-2	Vacuolar protein sorting-associated protein VPS28 family protein	Sspon.02G0057260-1D	Sh03_g023100	Sobic.003G317200.1.p	LOC_Os01g57260.1	Zm00001d043269_P001
Locus_10788_Transcript_1	56.99	4.59	40.34	2.22	yes	0.498498	1.04793	0.61	0.24	0.73	15.51	no	-0.259087	-6.01402	SP	1.99	1.66	2.48	2.25	no	-0.317572	-0.438742	8.82	8.34	1.05	15.95	no	3.07039	-0.935437	-	C5X9X5_SORBI	GO:0008194	K08237	AT1G01420.1	UGT72B3	UDP-glucosyl transferase 72B3	Sspon.02G0016460-1A	0	Sobic.002G173900.1.p	LOC_Os01g43280.1	Zm00001d053513_P001
Locus_10788_Transcript_3	51.46	5.2	39.66	1.08	yes	0.375767	2.26748	0.98	0.47	0.36	17.31	no	1.44478	-5.2028	SP	1.5	4.61	3.23	1.68	no	-1.10657	1.45631	19.38	16.49	0.001	12.83	no	14.2423	0.36207	-	C5X9X5_SORBI	GO:0008194	K08237	AT1G01420.1	UGT72B3	UDP-glucosyl transferase 72B3	Sspon.02G0016460-1A	0	Sobic.002G173900.1.p	LOC_Os01g43280.1	Zm00001d053513_P001
Locus_1079_Transcript_2	22.78	389.94	23.03	173.76	no	-0.0157467	1.16616	86.78	65.71	109.42	11.77	no	-0.334442	2.481	-	27.68	40.65	54.76	63.35	yes	-0.984279	-0.640089	9.11	4.98	79.71	9.97	no	-3.12924	-1.00145	CH	A0A142F2R7_9POAL	GO:0004864; GO:0005634; GO:0006952; GO:0009607; GO:0009738; GO:0010427; GO:0038023	0	0	0	0	Sspon.02G0022820-2B	Sh01_g032080	Sobic.001G401300.1.p	LOC_Os03g18850.1	Zm00001d028815_P001
Locus_1079_Transcript_3	14.09	270.86	21.94	151.88	no	-0.638892	0.834615	111.42	76.56	142.34	11.03	no	-0.353333	2.79516	-	22.19	44.72	53.22	77.08	yes	-1.26206	-0.785436	9.76	6.65	105.36	7.48	no	-3.4323	-0.169684	CH	A0A142F2R7_9POAL	GO:0004864; GO:0005634; GO:0006952; GO:0009607; GO:0009738; GO:0010427; GO:0038023	0	0	0	0	Sspon.02G0022820-2B	Sh01_g032080	Sobic.001G401300.1.p	LOC_Os03g18850.1	Zm00001d028815_P001
Locus_1079_Transcript_4	22.96	434.66	29.47	211.01	no	-0.360124	1.04258	118.87	78.09	123.34	10.98	no	-0.0532561	2.83026	-	31.8	51.58	45.95	75.65	yes	-0.531038	-0.552528	9.06	10.47	100.4	13.22	no	-3.4701	-0.336461	CH	A0A142F2R7_9POAL	GO:0004864; GO:0005634; GO:0006952; GO:0009607; GO:0009738; GO:0010427; GO:0038023	0	0	0	0	Sspon.02G0022820-2B	Sh01_g032080	Sobic.001G401300.1.p	LOC_Os03g18850.1	Zm00001d028815_P001
Locus_1079_Transcript_6	12	271.37	17.18	127.04	no	-0.517696	1.09498	118.86	72.17	135.66	12.16	no	-0.190732	2.56926	-	26.21	38.33	41.72	61.25	yes	-0.670622	-0.676236	6.23	7.71	93.14	3.61	no	-3.9021	1.09473	CH	Q29SB6_MAIZE	GO:0003723; GO:0004540; GO:0004864; GO:0005622; GO:0005634; GO:0005737; GO:0009409; GO:0009611; GO:0009617; GO:0009620; GO:0009646; GO:0009651; GO:0009733; GO:0009735; GO:0009737; GO:0009738; GO:0009739; GO:0009751; GO:0010427; GO:0038023; GO:0042542; GO:	0	0	0	0	Sspon.02G0022820-3D	Sh01_g032070	Sobic.001G401300.1.p	LOC_Os03g18850.1	Zm00001d028815_P001
Locus_1079_Transcript_7	25.01	463.04	30.51	227.8	no	-0.286777	1.02337	118.14	81.77	155.84	18.27	no	-0.399568	2.1621	-	31.75	58.57	57.46	79.03	yes	-0.855801	-0.432239	10.99	9.35	90.27	8.25	no	-3.03806	0.180572	CH	A0A142F2R7_9POAL	GO:0004864; GO:0005634; GO:0006952; GO:0009607; GO:0009738; GO:0010427; GO:0038023	0	0	0	0	Sspon.02G0022820-2B	Sh01_g032080	Sobic.001G401300.1.p	LOC_Os03g18850.1	Zm00001d028815_P001
Locus_1079_Transcript_8	22.78	472.42	33.27	199.85	no	-0.546454	1.24115	117.85	95.7	159.77	17.65	no	-0.439045	2.43885	-	27.07	58.95	58.49	76.73	yes	-1.1115	-0.380299	14.96	4.43	109.82	5.81	no	-2.87596	-0.391231	CH	A0A142F2R7_9POAL	GO:0004864; GO:0005634; GO:0006952; GO:0009607; GO:0009738; GO:0010427; GO:0038023	0	0	0	0	Sspon.02G0022820-2B	Sh01_g032080	Sobic.001G401300.1.p	LOC_Os03g18850.1	Zm00001d028815_P001
Locus_10792_Transcript_8	220.41	1775.16	449.87	1572.14	no	-1.02932	0.175219	2.8	6.67	33.75	11.54	no	-3.59139	-0.790885	-	1325.67	62.59	2731.51	38.03	no	-1.04298	0.718794	7.94	10.62	34	24.61	yes	-2.09832	-1.21246	CH-Hydroponic	A0A5N6LBT3_9ASTR	0	0	0	0	0	0	Sh04_g019290	0	0	0
Locus_10793_Transcript_1	16.36	0.88	31.36	0.76	no	-0.938753	0.211504	0.001	1.15	0.58	14.56	no	-9.17991	-3.6623	-	1.95	3.66	3.83	10.56	yes	-0.97387	-1.52869	29.27	30.56	0.67	11.96	yes	5.44912	1.35343	CH	B6SX96_MAIZE	0	0	AT5G42070.1	0	PTHR12446 - TESMIN/TSO1-RELATED (1 of 9)	Sspon.03G0025070-3C	Sh03_g000350	Sobic.003G005000.3.p	LOC_Os01g13390.1	Zm00001d039276_P003
Locus_10797_Transcript_2	5.36	7.27	7.26	3.34	no	-0.437737	1.12211	30.87	23.45	16.35	10.23	yes	0.916915	1.19678	SP-Hydroponic	9.5	2.69	17.91	0.7	no	-0.914766	1.94218	5.82	6.05	9.41	14.85	no	-0.693176	-1.29546	-	K4AMH5_SETIT	GO:0003677; GO:0006355	0	AT5G66940.1	0	Dof-type zinc finger DNA-binding family protein	Sspon.01G0044200-2C	Sh04_g019280	Sobic.001G206300.3.p	LOC_Os10g35300.1	Zm00001d032578_P001
Locus_10798_Transcript_1	18.66	17.53	21.23	15.62	no	-0.186155	0.166432	8.66	6.87	12.75	18.49	no	-0.558058	-1.42836	-	24.61	15.62	25.8	14.96	no	-0.0681264	0.0622843	24.15	22.54	5.67	13.42	yes	2.0906	0.748103	SP-Hydroponic	A0A1W0VVF7_SORBI	GO:0009873; GO:0016021; GO:0046873	0	AT5G03280.1	ATEIN2,CKR1,EIN2,ERA3,ORE2,ORE3,PIR2	NRAMP metal ion transporter family protein	Sspon.03G0024310-2B	Sh03_g000970	Sobic.003G014500.2.p	LOC_Os07g06130.1	Zm00001d039341_P098
Locus_10799_Transcript_1	42.38	6.57	32.53	3.28	yes	0.381613	1.0022	0.001	0.68	3.09	24.25	yes	-11.5934	-5.15631	SP	7.43	12.13	8.18	13.35	no	-0.138739	-0.13826	39.2	32.19	1.19	29.15	no	5.04182	0.143117	-	A0A0A1I5C6_9POAL	0	0	AT2G22475.1	GEM	GRAM domain family protein	Sspon.01G0061380-1D	Sh01_g007610	Sobic.001G098700.1.p	LOC_Os03g52670.1	Zm00001d013325_P001
Locus_10799_Transcript_4	43.81	3.12	30.82	3.29	no	0.507393	-0.0765416	0.76	2.04	3.44	18.84	yes	-2.17834	-3.20716	CH-Hydroponic	5.94	13.01	9.62	17.4	yes	-0.695574	-0.419466	37.95	32.1	2.78	26.88	no	3.77094	0.25604	CH	A0A0A1I5C6_9POAL	0	0	AT2G22475.1	GEM	GRAM domain family protein	Sspon.01G0061380-1D	Sh01_g007610	Sobic.001G098700.1.p	LOC_Os03g52670.1	Zm00001d013325_P001
Locus_1080_Transcript_1	13.53	21.86	20.47	34.04	yes	-0.597349	-0.638938	7.54	5.3	5.95	13.55	no	0.341675	-1.35423	CH	22.49	19.94	6.19	15	yes	1.86127	0.410703	11.04	9.4	5.84	10.5	no	0.9187	-0.159657	SP	A0A059Q239_9POAL	GO:0016021	0	AT1G76340.1	GONST3	golgi nucleotide sugar transporter 3	Sspon.01G0036030-1T	Sh01_g037350	Sobic.001G456100.1.p	LOC_Os03g11590.1	Zm00001d048084_P001
Locus_1080_Transcript_2	13.8	18.17	21.29	26.21	yes	-0.625508	-0.528559	8.34	4.75	6.88	9.46	no	0.277639	-0.993913	CH	14.61	21.79	6.33	18.11	no	1.20668	0.26688	11.67	12.56	5.66	8.44	no	1.04393	0.573522	-	A0A059Q239_9POAL	GO:0016021	0	AT1G76340.1	GONST3	golgi nucleotide sugar transporter 3	Sspon.01G0036030-1T	Sh01_g037350	Sobic.001G456100.1.p	LOC_Os03g11590.1	Zm00001d048084_P001
Locus_10800_Transcript_2	16.11	4.23	10.15	0.73	yes	0.666477	2.53469	7.12	7.75	3.92	4.68	no	0.861024	0.727688	SP	5.18	15.67	5.72	8.75	no	-0.143063	0.84065	4.89	4.8	3.22	2.4	no	0.602774	1	-	C5YL87_SORBI	GO:0005634	0	AT1G79430.1	0	Homeodomain-like superfamily protein	Sspon.06G0005890-1A	Sh07_g010140	Sobic.007G137300.1.p	LOC_Os08g33750.2	Zm00001d032190_P010
Locus_10801_Transcript_1	0.26	75.05	0.31	11.14	no	-0.253757	2.7521	1.37	0.001	0.001	0.001	no	10.42	0	-	14.09	13.02	0.56	0.001	yes	4.6531	13.6684	0.001	0.001	0.001	0.001	no	0	0	SP	A0A068BBK0_9LAMI	GO:0005524	K03283	AT5G02500.1	AT-HSC70-1,HSC70,HSC70-1,HSP70-1	heat shock cognate protein 70-1	0	0	Sobic.008G136000.1.p	LOC_Os11g47760.4	Zm00001d041550_P007
Locus_10804_Transcript_1	0.001	0.001	0.001	0.001	no	0	0	23.64	22.28	15.68	1.87	yes	0.592304	3.57464	SP-Hydroponic	0.001	4.2	0.001	1.23	no	0	1.77173	1.24	1.23	18.41	1.85	no	-3.89208	-0.588867	-	A9TJR7_PHYPA	GO:0016491	K00109	AT3G56840.1	0	FAD-dependent oxidoreductase family protein	Sspon.03G0040180-1P	0	Sobic.003G329900.1.p	LOC_Os01g59490.1	Zm00001d043147_P002
Locus_10804_Transcript_3	0.19	0.31	0.23	0.001	no	-0.275634	8.27612	30.26	32.6	18.13	1.17	yes	0.739033	4.80029	SP-Hydroponic	0.001	2.9	0.001	3.46	no	0	-0.254719	3.51	1.76	24.06	2.9	no	-2.77709	-0.720477	-	A9TJR7_PHYPA	GO:0016491	K00109	AT3G56840.1	0	FAD-dependent oxidoreductase family protein	Sspon.03G0040180-1P	0	Sobic.003G329900.1.p	LOC_Os01g59490.1	Zm00001d043147_P002
Locus_10804_Transcript_4	0.001	0.001	0.001	0.001	no	0	0	23.17	32.06	16.63	1.87	yes	0.47847	4.09966	SP-Hydroponic	0.06	3.23	0.001	2.24	no	5.90689	0.528035	4.97	1.76	23.76	3.7	no	-2.25722	-1.07195	-	A9TJR7_PHYPA	GO:0016491	K00109	AT3G56840.1	0	FAD-dependent oxidoreductase family protein	Sspon.03G0040180-1P	0	Sobic.003G329900.1.p	LOC_Os01g59490.1	Zm00001d043147_P002
Locus_10804_Transcript_5	0.001	0.001	0.001	0.001	no	0	0	15.14	16.21	9.22	0.47	yes	0.715527	5.10808	SP-Hydroponic	0.001	2.04	0.001	0.89	no	0	1.19669	1.65	0.7	12.39	2.11	no	-2.90864	-1.59182	-	A9TJR7_PHYPA	GO:0016491	K00109	AT3G56840.1	0	FAD-dependent oxidoreductase family protein	Sspon.03G0040180-1P	0	Sobic.003G329900.1.p	LOC_Os01g59490.1	Zm00001d043147_P002
Locus_10805_Transcript_2	5.79	5.17	7.74	6.59	no	-0.41877	-0.350114	2.22	1.47	6.69	10.84	yes	-1.59145	-2.88248	CH-Hydroponic	7.4	7.49	4.25	7.78	no	0.800062	-0.0548044	9.88	8.67	2.31	7.27	no	2.09662	0.254077	-	C5YJW4_SORBI	GO:0006357; GO:0016021; GO:0016573; GO:0032777	0	AT5G04670.1	0	Enhancer of polycomb-like transcription factor protein	Sspon.06G0008080-3D	Sh07_g007850	Sobic.007G096000.1.p	LOC_Os02g01020.1	Zm00001d024088_P001
Locus_10806_Transcript_1	12.98	4.59	1.72	7.13	no	2.91581	-0.635408	2.02	1.8	13.67	8.31	yes	-2.75859	-2.20685	CH-Hydroponic	6.9	9.89	6.83	11.93	no	0.0147108	-0.270552	3.67	8.86	6.82	2.35	no	-0.893992	1.91465	-	C5XYE3_SORBI	GO:0004197; GO:0005634; GO:0005737; GO:0051307; GO:0072686	K02365	AT4G22970.1	AESP,ESP,RSW4	homolog of separase	Sspon.04G0002590-1P	Sh10_g018100	Sobic.004G095200.1.p	LOC_Os02g53120.1	Zm00001d052143_P007
Locus_1081_Transcript_1	0.001	13.08	0.47	27.38	no	-8.87652	-1.06576	7.52	15.47	116.16	4.69	no	-3.94924	1.72181	-	528.85	25.94	221.14	11.68	yes	1.2579	1.15114	0.001	0.71	107.42	7.42	yes	-16.7129	-3.38553	SP	A0A6J1IDN3_CUCMA	0	0	0	0	0	0	0	0	0	0
Locus_1081_Transcript_2	0.38	11.61	0.46	28.98	no	-0.275634	-1.31969	14.76	20.78	115.22	3.69	no	-2.96463	2.4935	-	522.39	29.28	226.42	6.61	yes	1.20613	2.14719	0.81	1.39	134.76	11.44	yes	-7.37825	-3.04093	SP	A0A6J1IDV6_CUCMA	0	0	0	0	0	0	0	0	0	0
Locus_1081_Transcript_3	0.37	20.74	2.29	19.98	no	-2.62975	0.0538593	15.4	20.73	105.3	4.6	no	-2.7735	2.17201	-	490.28	25.41	217.71	7.92	yes	1.1712	1.68182	0.81	0.001	98.25	3.11	no	-6.92239	-11.6027	SP	A0A6J1IDV6_CUCMA	0	0	0	0	0	0	0	0	0	0
Locus_1081_Transcript_4	0.001	19.05	0.001	30.8	no	0	-0.693139	9.8	31.91	125.22	6.28	no	-3.67554	2.34517	-	498.38	30.17	212.75	8.59	yes	1.22809	1.81238	0.001	1.35	133.98	13.17	yes	-17.0317	-3.28622	SP	A0A6J1IDV6_CUCMA	0	0	0	0	0	0	0	0	0	0
Locus_1081_Transcript_5	0.001	27.01	0.9	39.32	no	-9.81378	-0.54177	11.86	23.54	130.99	6.33	no	-3.46528	1.89484	-	529.68	32.08	217.71	5.19	yes	1.28271	2.62787	0.001	0.001	113.8	8.17	yes	-16.7961	-12.9961	SP	A0A6J1IDN3_CUCMA	0	0	0	0	0	0	0	0	0	0
Locus_1081_Transcript_6	0.001	17.33	0.46	36.82	no	-8.84549	-1.08722	8.83	16.99	110.52	2.8	no	-3.64575	2.60119	-	439.33	16.76	158.4	5.36	yes	1.47173	1.64472	1.65	0.001	94.02	7.37	yes	-5.83243	-12.8474	SP	A0A6J1IDV6_CUCMA	0	0	0	0	0	0	0	0	0	0
Locus_10810_Transcript_1	0.001	35.41	0.001	0.95	no	0	5.22009	0.001	0.001	0.001	0.001	no	0	0	-	6	4.61	0.001	0.001	yes	12.5507	12.1706	0.001	0.001	0.001	0.001	no	0	0	SP	B9I6C2_POPTR	GO:0016021	0	AT3G05880.1	RCI2A	Low temperature and salt responsive protein family	0	0	Sobic.001G409400.1.p	LOC_Os07g44180.1	Zm00001d024778_P001
Locus_10815_Transcript_2	4.69	3.6	9.77	5.04	no	-1.05877	-0.485427	1.48	1.18	10.71	12.88	yes	-2.85529	-3.44827	CH-Hydroponic	7.13	9.68	6.08	9.08	no	0.229831	0.0923147	5.99	6.12	2.57	11.48	no	1.22079	-0.907519	-	A0A3L6SHK3_PANMI	GO:0005789; GO:0006486; GO:0016021	K09659	AT1G48140.1	0	dolichol-phosphate mannosyltransferase-related	Sspon.05G0011750-1A	Sh01_g004930	Sobic.001G073000.1.p	LOC_Os02g51420.1	Zm00001d034252_P003
Locus_10815_Transcript_3	1.62	1.59	5.94	10.94	yes	-1.87447	-2.78251	3.48	5.53	3.15	10.36	no	0.143735	-0.905673	CH	2.65	11.75	3.34	9.53	no	-0.333856	0.302113	12.69	15	1.21	10.8	no	3.39061	0.473931	-	A0A3L6SHK3_PANMI	GO:0005789; GO:0006486; GO:0016021	K09659	AT1G48140.1	0	dolichol-phosphate mannosyltransferase-related	Sspon.05G0011750-1A	Sh01_g004930	Sobic.001G073000.1.p	LOC_Os02g51420.1	Zm00001d034252_P003
Locus_10815_Transcript_4	3.71	9.57	7.55	7.82	no	-1.02506	0.29135	2.21	1.98	8	10.63	yes	-1.85595	-2.42457	CH-Hydroponic	2.73	8.39	3.86	10.54	no	-0.4997	-0.329132	9.4	6.86	2.3	11.14	no	2.03103	-0.699469	-	A0A3L6SHK3_PANMI	GO:0005789; GO:0006486; GO:0016021	K09659	AT1G48140.1	0	dolichol-phosphate mannosyltransferase-related	Sspon.05G0011750-1A	Sh01_g004930	Sobic.001G073000.1.p	LOC_Os02g51420.1	Zm00001d034252_P003
Locus_10816_Transcript_1	147.45	274.43	146.85	165.82	no	0.00588256	0.72682	100.85	83.28	260.09	533.6	yes	-1.3668	-2.67972	CH-Hydroponic	309.12	524.73	241.79	666.18	no	0.354412	-0.344337	262.93	332.23	263.08	498.33	no	-0.000822814	-0.584919	-	C5YWN1_SORBI	GO:0002181; GO:0003735; GO:0022625	0	AT3G06680.3	0	Ribosomal L29e protein family	Sspon.07G0009940-2B	Sh09_g007820	Sobic.009G105600.1.p	LOC_Os05g28750.1	Zm00001d040617_P002
Locus_10817_Transcript_1	2.11	7.72	3.86	5.55	no	-0.871358	0.476113	3.77	0.56	0.85	12.93	no	2.14903	-4.52915	-	4.11	3.87	5.99	7.42	no	-0.543418	-0.939086	33.17	32.61	1.47	8.03	yes	4.49599	2.02184	SP-Hydroponic	A0A1D6JPF1_MAIZE	GO:0016021	0	AT5G43745.1	0	Protein of unknown function (DUF1012)	Sspon.01G0003640-1A	Sh01_g040750	Sobic.001G495300.1.p	LOC_Os03g06720.1	Zm00001d027768_P003
Locus_10818_Transcript_1	4.72	7.1	5.91	4.08	no	-0.324371	0.79925	2.17	1.03	1.96	5.05	no	0.146841	-2.29364	-	6.5	3.29	3.02	3.98	no	1.10589	-0.274681	4.73	8.95	2.03	4.7	yes	1.22036	0.929227	SP-Hydroponic	A0A1B6PSS8_SORBI	GO:0005634	0	AT5G06440.1	0	0	Sspon.06G0015650-3C	Sh05_g007930	Sobic.005G157000.1.p	LOC_Os11g36070.2	Zm00001d052922_P011
Locus_1082_Transcript_1	2.14	31.34	9.13	16.51	no	-2.093	0.924665	55.41	38.69	31.09	2.62	no	0.833696	3.88432	-	71.16	72.51	7.84	5.02	yes	3.18214	3.85242	6.96	5.93	39.77	5.93	no	-2.51452	0	SP	A0A0V0HP68_SOLCH	0	0	0	0	0	0	0	0	0	0
Locus_1082_Transcript_2	1.94	23.75	4.75	21.84	no	-1.29187	0.120955	57.36	47.61	28.28	0.001	no	1.02026	15.539	-	105.67	96.73	4.99	3.43	yes	4.40438	4.81768	12.67	7.19	39.79	0.001	no	-1.65099	12.8118	SP	A0A0V0HP68_SOLCH	0	0	0	0	0	0	0	0	0	0
Locus_10821_Transcript_1	21.98	21.78	26.42	32.64	no	-0.265439	-0.583637	14.23	11.53	28.81	42.21	yes	-1.01763	-1.87219	CH-Hydroponic	22.93	64.09	16.13	67.7	no	0.50749	-0.0790566	29.04	36.49	17.18	42.37	no	0.757311	-0.215542	-	B4FLX6_MAIZE	GO:0016021	K07874	AT1G02130.1	ARA-5,ARA5,ATRAB1B,ATRABD2A,RA-5,RABD2A	RAS 5	Sspon.04G0007070-1A	Sh03_g012530	Sobic.004G297700.1.p	LOC_Os01g08450.1	Zm00001d051336_P006
Locus_10821_Transcript_3	31.64	48.4	31.19	45.32	no	0.020666	0.0948592	8	8.16	21.69	54.91	yes	-1.43896	-2.75043	CH-Hydroponic	37.55	80.21	18.76	67.19	no	1.00115	0.255536	22.2	44.88	20.21	38.97	no	0.13549	0.203709	-	B4FLX6_MAIZE	GO:0016021	K07874	AT4G17530.1	ATRAB1C,ATRABD2C,RAB1C	RAB GTPase homolog 1C	Sspon.04G0007070-1A	Sh03_g012530	Sobic.004G297700.1.p	LOC_Os02g43690.3	Zm00001d051336_P006
Locus_10827_Transcript_1	9.74	8.81	4.62	0.76	yes	1.07603	3.53507	5.32	2.3	0.87	3.32	no	2.61234	-0.529549	SP	2.76	6.42	1.19	2.54	no	1.21371	1.33774	4.11	10.49	0.5	0.75	yes	3.03914	3.80598	SP-Hydroponic	A0A1B6PL06_SORBI	GO:0004672; GO:0004842; GO:0005524	0	AT2G45910.1	0	U-box domain-containing protein kinase family protein	Sspon.05G0011020-4D	0	Sobic.006G086700.1.p	LOC_Os10g01060.1	Zm00001d003621_P001
Locus_10827_Transcript_2	7.3	7.49	1.98	2.28	yes	1.8824	1.71593	3.38	3.45	2.62	2.65	no	0.367456	0.380604	SP	2.94	6.11	1.19	2.54	no	1.30485	1.26634	4.7	7.5	1.01	2.25	no	2.21831	1.73697	-	A0A1B6PL06_SORBI	GO:0004672; GO:0004842; GO:0005524	0	AT2G45910.1	0	U-box domain-containing protein kinase family protein	Sspon.05G0011020-4D	0	Sobic.006G086700.1.p	LOC_Os10g01060.1	Zm00001d003621_P001
Locus_1083_Transcript_1	254.18	141.72	165.73	123.12	yes	0.617016	0.202978	8.73	7.88	42.97	84.69	yes	-2.29928	-3.42592	SP	128.62	199.24	131.42	157.76	no	-0.0310699	0.336776	32.89	114.77	36.63	73.71	no	-0.155377	0.638813	-	A0A6B9MPX2_9POAL	GO:0015267; GO:0016021	K09872	AT4G00430.1	PIP1;4,PIP1E,TMP-C	plasma membrane intrinsic protein 1;4	Sspon.05G0037670-1D	Sh04_g027030	Sobic.004G288700.1.p	LOC_Os02g44630.2	Zm00001d017526_P001
Locus_1083_Transcript_2	262.1	165.63	190.45	128.9	yes	0.460705	0.361712	12.96	8.07	59.12	97.5	yes	-2.18958	-3.59476	SP	133.9	228.46	137.29	175.4	no	-0.0360706	0.381293	32.92	140.72	47.22	84.06	no	-0.520434	0.743336	-	A0A6B9MPX2_9POAL	GO:0015267; GO:0016021	K09872	AT4G00430.1	PIP1;4,PIP1E,TMP-C	plasma membrane intrinsic protein 1;4	Sspon.05G0037670-1D	Sh04_g027030	Sobic.004G288700.1.p	LOC_Os02g44630.2	Zm00001d017526_P001
Locus_1083_Transcript_3	182.41	111.72	112	68.79	yes	0.703686	0.699617	3.22	4.68	14.86	62.83	yes	-2.2063	-3.74687	SP	86.8	125.26	87.62	80.33	no	-0.0135652	0.640915	15.2	72.81	9.67	51	no	0.652484	0.513639	-	A0A1D6HFH1_MAIZE	GO:0015267; GO:0016021	K09872	AT4G00430.1	PIP1;4,PIP1E,TMP-C	plasma membrane intrinsic protein 1;4	Sspon.05G0037670-1D	Sh04_g027030	Sobic.004G288700.1.p	LOC_Os02g44630.2	Zm00001d017526_P004
Locus_1083_Transcript_4	80.16	206.68	63.34	77.08	yes	0.339766	1.42297	7.11	7.62	32.14	154.28	yes	-2.17645	-4.33962	SP	39.72	76.46	44.96	75.46	no	-0.178776	0.0189931	29.36	73.14	28.86	172.56	no	0.0247807	-1.23837	-	A0A3L6RQ45_PANMI	GO:0015267; GO:0016021	K09872	AT4G23400.1	0	plasma membrane intrinsic protein 1;5	Sspon.04G0000460-1A	Sh04_g027030	Sobic.006G176700.1.p	LOC_Os02g57720.1	Zm00001d051872_P001
Locus_1083_Transcript_5	139.47	169	87.82	112.22	yes	0.667333	0.590693	2.95	3.19	24.23	147.23	yes	-3.03801	-5.52837	SP	88.71	105.45	134.36	84.72	no	-0.598935	0.315785	36.14	84.79	20.08	179.97	no	0.847837	-1.08579	-	A0A6B9MPX2_9POAL	GO:0015267; GO:0016021	K09872	AT4G00430.1	PIP1;4,PIP1E,TMP-C	plasma membrane intrinsic protein 1;4	Sspon.05G0037670-1D	Sh04_g027030	Sobic.004G288700.1.p	LOC_Os02g44630.2	Zm00001d017526_P001
Locus_1083_Transcript_6	169.82	184.66	113.84	120.79	yes	0.576999	0.61237	3.09	5.9	34.12	201.39	yes	-3.46494	-5.09313	SP	93.24	138.17	118.77	107.14	no	-0.34915	0.366947	38.71	115.79	18.35	245.66	no	1.07693	-1.08515	-	A0A6B9MPX2_9POAL	GO:0015267; GO:0016021	K09872	AT4G00430.1	PIP1;4,PIP1E,TMP-C	plasma membrane intrinsic protein 1;4	Sspon.05G0037670-1D	Sh04_g027030	Sobic.004G288700.1.p	LOC_Os02g44630.2	Zm00001d017526_P001
Locus_1083_Transcript_7	258.53	174.94	189.28	145.84	yes	0.44981	0.262474	12.36	8.98	53.4	100.99	yes	-2.11116	-3.49135	SP	129.31	233.92	132.29	185.98	no	-0.0328702	0.330868	32.95	126.83	45.49	81.8	no	-0.465271	0.632723	-	A0A6B9MPX2_9POAL	GO:0015267; GO:0016021	K09872	AT4G00430.1	PIP1;4,PIP1E,TMP-C	plasma membrane intrinsic protein 1;4	Sspon.05G0037670-1D	Sh04_g027030	Sobic.004G288700.1.p	LOC_Os02g44630.2	Zm00001d017526_P001
Locus_10831_Transcript_1	11.35	24.86	15	14.99	no	-0.40227	0.729826	25.84	14.96	17.9	60.68	no	0.529646	-2.02011	-	17.62	31.92	5.85	11.74	yes	1.59071	1.44303	34.9	28.96	18.85	80.14	no	0.888663	-1.46846	SP	P93628_MAIZE	GO:0008168; GO:0019354; GO:0032259; GO:0055114	K02303	AT5G40850.1	UPM1	urophorphyrin methylase 1	Sspon.03G0010720-1A	Sh03_g015800	Sobic.003G229600.1.p	LOC_Os01g44050.1	Zm00001d044138_P001
Locus_10834_Transcript_1	0.001	1.95	0.001	0.92	no	0	1.08377	81.3	139.09	4.93	0.001	yes	4.0436	17.0857	SP-Hydroponic	106.08	0.001	95.64	0.001	no	0.149467	0	0.47	0.001	9.13	0.3	no	-4.27988	-8.22882	-	A0A6N2KRY6_SALVM	0	0	0	0	0	0	0	0	0	0
Locus_10834_Transcript_2	0.11	2.66	0.001	2.91	no	6.78136	-0.129593	68.24	123.53	8.81	0.001	yes	2.9534	16.9145	SP-Hydroponic	102.6	0.001	97.16	0.13	no	0.0785963	-7.02237	0.24	0.2	9.13	0.001	no	-5.24951	7.64386	-	A0A6N2KRY6_SALVM	0	0	0	0	0	0	0	0	0	0
Locus_10839_Transcript_1	13.01	6.56	20.11	13.63	yes	-0.628292	-1.05502	2.95	2.34	5.92	17.08	no	-1.00488	-2.86773	CH	6.97	13.87	3.36	14.84	no	1.0527	-0.0975233	22.27	10.15	3.41	16.75	no	2.70726	-0.722681	-	A0A1B6QNZ1_SORBI	GO:0010731	K00799	AT5G02790.1	GSTL3	Glutathione S-transferase family protein	Sspon.01G0039070-2C	Sh01_g032980	Sobic.001G412800.1.p	LOC_Os03g17470.1	Zm00001d028692_P005
Locus_1084_Transcript_1	25.61	22.06	18.11	14.59	yes	0.499921	0.596453	2.32	1.19	20.99	50.56	yes	-3.17751	-5.40896	SP	17.65	42.8	19.2	43.59	no	-0.121438	-0.0263864	2.42	36.69	14.15	28.29	no	-2.54772	0.375095	-	A0A1Z5S4E3_SORBI	GO:0009055; GO:0046658	0	AT5G26330.1	0	Cupredoxin superfamily protein	Sspon.01G0048330-2D	Sh02_g009440	Sobic.001G046800.2.p	LOC_Os03g59280.1	Zm00001d013038_P001
Locus_1084_Transcript_2	50.16	47.5	24.03	22.95	yes	1.0617	1.04943	6.31	1.98	33.01	94.38	yes	-2.38719	-5.57491	SP	23.72	80.02	36.13	72	no	-0.607093	0.152364	2.42	57.67	27.65	50.98	no	-3.5142	0.17789	-	A0A1Z5S4E3_SORBI	GO:0009055; GO:0046658	0	AT5G26330.1	0	Cupredoxin superfamily protein	Sspon.01G0048330-2D	Sh02_g024970	Sobic.001G046800.2.p	LOC_Os03g59280.1	Zm00001d013038_P001
Locus_10840_Transcript_1	17.38	6.93	20.98	8.71	no	-0.271587	-0.329817	5.07	3.02	6.3	15.23	no	-0.313366	-2.3343	-	23.12	17.24	14.18	12.08	yes	0.705284	0.513139	15.78	15.4	1.65	23.1	no	3.25756	-0.584963	SP	C5XVY6_SORBI	GO:0004843; GO:0016579	0	AT5G04250.2	0	Cysteine proteinases superfamily protein	Sspon.04G0000490-2D	Sh04_g026690	Sobic.004G347800.5.p	LOC_Os02g57410.5	Zm00001d018498_P002
Locus_10840_Transcript_2	11.18	10.36	16.57	7.24	no	-0.567653	0.516962	2.46	1.83	5	16.04	no	-1.02327	-3.13176	-	23.71	17.11	11.74	12.12	yes	1.01406	0.49745	14.93	18.43	3.52	16.68	no	2.08457	0.143937	SP	A0A194YT11_SORBI	0	0	AT5G04250.2	0	Cysteine proteinases superfamily protein	Sspon.04G0000490-2D	Sh04_g026690	Sobic.004G347800.3.p	LOC_Os02g57410.7	Zm00001d018498_P004
Locus_10840_Transcript_3	13.98	14.3	21.43	11.57	no	-0.616267	0.305626	2.56	1.91	6.95	12.76	yes	-1.44087	-2.73998	CH-Hydroponic	20.45	18.64	16.18	10.1	no	0.337889	0.884047	14.01	16.23	2	13.91	no	2.80839	0.222541	-	C5XVY6_SORBI	GO:0004843; GO:0016579	0	AT5G04250.2	0	Cysteine proteinases superfamily protein	Sspon.04G0000490-2D	Sh04_g026690	Sobic.004G347800.5.p	LOC_Os02g57410.5	Zm00001d018498_P002
Locus_10844_Transcript_1	53.3	19.8	41.54	12.8	yes	0.359634	0.629357	1.81	0.001	2.62	14.43	no	-0.533577	-13.8168	SP	40.74	20.16	61.27	15.47	no	-0.588735	0.382022	0.44	5.62	4.52	12.36	yes	-3.36075	-1.13704	CH-Hydroponic	C5XK18_SORBI	GO:0005975; GO:0016021; GO:0016985	K19355	AT2G20680.1	0	Glycosyl hydrolase superfamily protein	Sspon.03G0040800-1C	0	Sobic.003G293800.1.p	LOC_Os01g54300.1	Zm00001d043443_P001
Locus_10845_Transcript_1	27.57	19.83	13.54	26.9	no	1.02587	-0.439921	2.88	3.43	2.89	17.14	no	-0.00500068	-2.32109	-	23.23	36.23	17.34	24.6	yes	0.421885	0.558526	17.88	21.84	3.33	14.39	no	2.42475	0.601906	SP	C5XPG8_SORBI	GO:0005741; GO:0008308	K15040	AT3G01280.1	ATVDAC1,VDAC1	voltage dependent anion channel 1	Sspon.03G0012370-1A	Sh09_g016750	Sobic.003G201500.1.p	LOC_Os01g40570.1	Zm00001d011242_P003
Locus_10847_Transcript_1	4.5	13.45	1.83	0.001	no	1.29808	13.7153	10.74	11.19	0.001	0.001	yes	13.3907	13.4499	SP-Hydroponic	7.9	17.82	0.28	0.001	yes	4.81835	14.1212	5.7	13.18	0.001	0.001	yes	12.4767	13.6861	both	A0A452XBK7_AEGTS	0	K17302	AT1G52360.2	0	Coatomer, beta' subunit	Sspon.05G0034730-1C	Sh_201L24_g000030	Sobic.010G178600.2.p	LOC_Os02g11830.2	Zm00001d045379_P002
Locus_1085_Transcript_1	20.55	15.65	11.44	18.94	no	0.845051	-0.275274	0.21	0.001	0.19	3.69	no	0.14439	-11.8494	-	20.13	3.27	17.97	8.43	no	0.163757	-1.36624	1.76	4.81	0.001	1.6	yes	10.7814	1.58796	SP-Hydroponic	A0A1Z5R3E8_SORBI	GO:0003729; GO:0006357; GO:0006368; GO:0032044; GO:0032784	0	AT5G04290.1	KTF1,SPT5L	kow domain-containing transcription factor 1	Sspon.07G0004580-1A	Sh_239C16_g000060	Sobic.009G190200.1.p	LOC_Os05g43060.1	Zm00001d010719_P003
Locus_1085_Transcript_2	21.48	15.15	14.15	18.38	no	0.602192	-0.278819	0.72	0.001	0.37	4.51	no	0.960472	-12.1389	-	18.84	3.31	20.69	6.95	no	-0.135135	-1.07018	1.87	4.46	0.21	1.27	yes	3.15458	1.81222	SP-Hydroponic	A0A1Z5R3E8_SORBI	GO:0003729; GO:0006357; GO:0006368; GO:0032044; GO:0032784	0	AT5G04290.1	KTF1,SPT5L	kow domain-containing transcription factor 1	Sspon.07G0004580-1A	Sh_239C16_g000060	Sobic.009G190200.1.p	LOC_Os05g43060.1	Zm00001d010719_P003
Locus_10854_Transcript_2	30.82	16.54	72.82	21.51	no	-1.24047	-0.379048	6.69	4.55	13.24	93.58	yes	-0.984825	-4.36226	CH-Hydroponic	13.92	26.19	25.63	58.38	yes	-0.880674	-1.15646	78.52	66.5	12.93	111.11	no	2.60234	-0.740562	CH	A0A3L6SFF7_PANMI	GO:0008113	K07304	AT4G25130.1	PMSR4	peptide met sulfoxide reductase 4	Sspon.01G0014220-2C	Sh01_g022450	Sobic.001G295300.1.p	LOC_Os10g41400.1	Zm00001d029965_P001
Locus_10857_Transcript_1	34.1	15.95	2.21	0.001	yes	3.94765	13.9613	2.27	5.41	0.001	0.89	no	11.1485	2.60375	SP	22.79	40.39	1.46	1.92	yes	3.96436	4.39482	22.05	25.13	0.001	0.5	yes	14.4285	5.65134	both	A0A0A8Z0E2_ARUDO	0	K16292	AT3G48350.1	0	Cysteine proteinases superfamily protein	Sspon.07G0033270-1C	Sh06_g011600	Sobic.004G198350.2.p	LOC_Os12g18210.1	Zm00001d014474_P001
Locus_10858_Transcript_1	1025.91	167.37	538.14	123.85	yes	0.930851	0.434447	47.14	27.11	155.75	694.21	yes	-1.72421	-4.67848	SP	319.97	574.74	730.1	692.16	yes	-1.19016	-0.268196	937.83	931.02	126.88	693.2	yes	2.88586	0.425541	CH	C5YEF5_SORBI	GO:0000786; GO:0003690; GO:0005634; GO:0006334; GO:0006355; GO:0016584; GO:0030261; GO:0031492; GO:0031936; GO:0042025; GO:0045910	K11275	AT2G18050.1	HIS1-3	histone H1-3	Sspon.05G0005020-1A	Sh10_g001990	Sobic.006G186700.1.p	LOC_Os04g18090.1	Zm00001d002601_P001
Locus_10858_Transcript_2	461.11	121.45	621.36	141.73	no	-0.430318	-0.222783	30.89	23.23	173.38	812.52	yes	-2.48873	-5.12834	CH-Hydroponic	285.38	407.15	873.59	853.44	yes	-1.61407	-1.06773	495.57	505.84	160.72	1003.25	no	1.62454	-0.987928	CH	C5YEF5_SORBI	GO:0000786; GO:0003690; GO:0005634; GO:0006334; GO:0006355; GO:0016584; GO:0030261; GO:0031492; GO:0031936; GO:0042025; GO:0045910	K11275	AT2G18050.1	HIS1-3	histone H1-3	Sspon.05G0005020-1A	Sh10_g001990	Sobic.006G186700.1.p	LOC_Os04g18090.1	Zm00001d002601_P001
Locus_10860_Transcript_1	13.51	9.27	3.18	0.67	yes	2.08693	3.79034	0.001	0.001	2.3	2.33	yes	-11.1674	-11.1861	SP	12.24	19.84	4.35	6.13	yes	1.49252	1.69445	0.51	4.82	0.001	1.31	no	8.99435	1.87947	SP	C5X101_SORBI	GO:0004553; GO:0005975	0	AT3G44990.1	ATXTR8,XTH31,XTR8	xyloglucan endo-transglycosylase-related 8	Sspon.01G0001030-2D	Sh01_g043800	Sobic.001G531300.1.p	LOC_Os03g02610.1	Zm00001d027368_P001
Locus_10860_Transcript_2	15.91	6.23	4.67	0.28	yes	1.76844	4.47573	0.001	0.001	0.001	3.46	no	0	-11.7566	SP	7.38	17.07	4.58	6.62	yes	0.688273	1.36656	0.44	4.84	0.001	0.56	no	8.78136	3.11151	SP	C5X101_SORBI	GO:0004553; GO:0005975	0	AT2G06850.1	0	xyloglucan endotransglucosylase/hydrolase 4	Sspon.01G0001030-1A	Sh01_g043800	Sobic.001G531300.1.p	LOC_Os03g02610.1	Zm00001d027368_P001
Locus_10860_Transcript_3	18.52	6.56	6.14	0.28	yes	1.59277	4.5502	0.36	0.43	0.001	1.48	no	8.49185	-1.78319	SP	10.12	27.31	3.55	10.88	yes	1.51132	1.32775	0.87	5.95	0.37	0.56	no	1.23349	3.40939	SP	C5X101_SORBI	GO:0004553; GO:0005975	0	AT3G44990.1	ATXTR8,XTH31,XTR8	xyloglucan endo-transglycosylase-related 8	Sspon.01G0001030-1A	Sh01_g043800	Sobic.001G531300.1.p	LOC_Os03g02610.1	Zm00001d027368_P001
Locus_10865_Transcript_1	1.42	2.32	0.001	0.57	no	10.4717	2.02509	10.53	3.46	2.63	0.5	yes	2.00137	2.79077	SP-Hydroponic	0.28	0.001	0.15	0.48	no	0.900464	-8.90689	3.53	3.75	0.76	0.56	no	2.2156	2.74339	-	C3S3G1_SACOF	0	K09422	AT5G59780.2	ATMYB59,ATMYB59-1,ATMYB59-2,ATMYB59-3,MYB59	myb domain protein 59	Sspon.06G0027690-1T	Sh08_g008590	Sobic.005G224800.1.p	LOC_Os11g47460.2	Zm00001d048623_P002
Locus_10865_Transcript_2	2.64	1.32	0.25	1.43	no	3.40054	-0.115477	9.44	5.19	1.31	1	yes	2.84922	2.37573	SP-Hydroponic	0.28	0.001	0.45	0.001	no	-0.684498	0	5.73	2.63	1.13	0.001	yes	2.34221	11.3608	SP-Hydroponic	C3S3G1_SACOF	0	K09422	AT5G59780.2	ATMYB59,ATMYB59-1,ATMYB59-2,ATMYB59-3,MYB59	myb domain protein 59	Sspon.06G0027690-1T	Sh08_g008590	Sobic.005G224800.1.p	LOC_Os11g47460.2	Zm00001d048623_P002
Locus_10865_Transcript_3	1.29	1.75	0.52	0.6	no	1.31079	1.54432	13.05	6.86	0.69	2.11	yes	4.24131	1.70097	SP-Hydroponic	0.58	0.49	0.16	0.5	no	1.85798	-0.0291463	4.2	4.76	4.79	0.001	no	-0.189636	12.2167	-	C3S3G1_SACOF	0	K09422	AT5G59780.2	ATMYB59,ATMYB59-1,ATMYB59-2,ATMYB59-3,MYB59	myb domain protein 59	Sspon.06G0027690-2D	Sh08_g008590	Sobic.005G224800.1.p	LOC_Os11g47460.2	Zm00001d048623_P002
Locus_10865_Transcript_5	1.42	0.33	1.49	1.14	no	-0.0694214	-1.7885	9.44	3.89	0.66	0.001	yes	3.83825	11.9256	SP-Hydroponic	0.14	1.15	0.15	0.24	no	-0.0995357	2.26053	3.97	2.25	0.38	0.001	no	3.38507	11.1357	-	C3S3G1_SACOF	0	K09422	AT5G59780.2	ATMYB59,ATMYB59-1,ATMYB59-2,ATMYB59-3,MYB59	myb domain protein 59	Sspon.06G0027690-1T	Sh08_g008590	Sobic.005G224800.1.p	LOC_Os11g47460.2	Zm00001d048623_P002
Locus_10867_Transcript_1	32.96	21.26	4.55	9.6	yes	2.85678	1.14704	0.001	0.001	0.001	1.53	no	0	-10.5793	SP	12.67	2.11	16.43	0.73	no	-0.374916	1.53127	0.001	0.001	0.001	1.72	no	0	-10.7482	-	A0A0E0LHE3_ORYPU	0	0	AT5G06390.1	FLA17	FASCICLIN-like arabinogalactan protein 17 precursor	Sspon.01G0029890-3C	Sh02_g002700	Sobic.002G039700.1.p	LOC_Os07g06680.1	Zm00001d013108_P001
Locus_10868_Transcript_1	35.44	97.99	44.17	116.33	no	-0.317688	-0.247517	9.57	14.11	14	53.82	no	-0.548836	-1.93142	-	56.11	71.48	26.19	52.7	yes	1.09924	0.439737	57.56	60.77	13.75	59.36	no	2.06563	0.0338682	SP	A0A059PZU3_9POAL	GO:0005524; GO:0016740	K06689	AT1G64230.2	UBC28	ubiquitin-conjugating enzyme 28	Sspon.02G0039310-1P	Sh_247J19_g000010	Sobic.002G155500.1.p	LOC_Os09g12230.1	Zm00001d019981_P005
Locus_10868_Transcript_2	34.41	125.54	36.61	114.41	no	-0.0894099	0.133934	10.33	23.44	12.45	42.57	no	-0.269305	-0.860865	-	41.51	79.05	20.61	50.12	yes	1.01011	0.657379	62.16	56.47	13.83	38.92	yes	2.16819	0.536973	both	A0A059PZU3_9POAL	GO:0005524; GO:0016740	K06689	AT1G64230.2	UBC28	ubiquitin-conjugating enzyme 28	Sspon.02G0039310-1P	Sh_247J19_g000010	Sobic.002G155500.1.p	LOC_Os09g12230.1	Zm00001d019981_P005
Locus_10869_Transcript_1	2.18	5.93	0.89	1.02	no	1.29245	2.53946	1.3	4.65	0.001	0.001	no	10.3443	12.183	-	4.95	15.64	0.001	0.001	yes	12.2732	13.933	11.07	1.35	0.001	0.001	no	13.4344	10.3987	SP	C5Z3Y4_SORBI	GO:0016021	0	0	0	0	Sspon.08G0023520-1B	Sh02_g018200	Sobic.010G036800.1.p	LOC_Os06g05420.1	Zm00001d045361_P001
Locus_1087_Transcript_1	0.57	120.67	3.49	149.41	yes	-2.61419	-0.30821	18.41	14.62	5.55	0.001	yes	1.72993	13.8357	CH	6.22	15.52	4.41	12.1	no	0.496136	0.359122	0.001	0.53	0.001	1.59	no	0	-1.58496	-	C5YI11_SORBI	GO:0005618; GO:0030145; GO:0045735; GO:0048046	0	AT4G14630.1	GLP9	germin-like protein 9	Sspon.06G0009810-1P	Sh04_g010270	Sobic.007G065800.1.p	LOC_Os12g05860.1	Zm00001d049433_P001
Locus_10873_Transcript_1	16.21	16.76	20.79	25.08	yes	-0.359006	-0.581515	4.44	3.78	16.06	26.43	yes	-1.85484	-2.80572	both	19.93	15.52	27	27.93	yes	-0.438018	-0.847687	20.55	25.8	13.87	26.24	no	0.567171	-0.0243967	CH	C5XXF4_SORBI	GO:0005634	K11649	AT2G33610.1	ATSWI3B,CHB2,SWI3B	switch subunit 3	Sspon.04G0016020-1A	Sh04_g005860	Sobic.004G077600.1.p	LOC_Os02g10060.1	Zm00001d053687_P002
Locus_10874_Transcript_1	28.99	20.81	64.15	7.59	no	-1.14589	1.45511	13.18	8.37	20.64	59.1	no	-0.647093	-2.81986	-	8.34	7.22	7.57	12.7	no	0.139754	-0.814758	174.96	131.66	10.06	65.38	yes	4.12032	1.0099	SP-Hydroponic	A0A194YRW0_SORBI	0	0	0	0	0	Sspon.05G0004290-1P	Sh04_g020170	Sobic.004G275200.3.p	LOC_Os02g46610.1	Zm00001d017682_P001
Locus_10874_Transcript_2	16.19	11.1	38.99	14.96	no	-1.268	-0.43055	8.38	10.89	23.41	51.25	yes	-1.4821	-2.23455	CH-Hydroponic	6.37	7.71	6.57	10.01	no	-0.0446	-0.376639	105.46	69.29	11.89	54.33	no	3.14888	0.350898	-	A0A0E0CU91_9ORYZ	0	0	0	0	0	Sspon.05G0004290-1P	Sh04_g020170	Sobic.004G275200.3.p	LOC_Os02g46610.1	Zm00001d017682_P001
Locus_10877_Transcript_1	1.62	2.64	5.06	9.62	yes	-1.64314	-1.8655	0.97	2.3	4.08	6.64	yes	-2.07251	-1.52955	both	4.16	6.73	3.97	4.66	no	0.0674445	0.530277	4.7	7.66	1.34	4	no	1.81043	0.937344	-	C5X4J1_SORBI	GO:0003677; GO:0006355; GO:0016021	0	AT1G34190.1	anac017,NAC017	NAC domain containing protein 17	Sspon.02G0011260-2B	0	Sobic.002G251700.2.p	LOC_Os09g32040.1	Zm00001d020972_P005
Locus_10877_Transcript_5	3.43	3.78	6.28	10.77	yes	-0.872556	-1.51056	0.36	0.43	0.33	2.23	no	0.125531	-2.37464	CH	5.9	2.74	2.74	1.66	no	1.10654	0.722993	1.75	2.61	0.19	0.84	no	3.20328	1.63559	-	C5X4J1_SORBI	GO:0003677; GO:0006355; GO:0016021	0	AT1G34190.1	anac017,NAC017	NAC domain containing protein 17	Sspon.02G0011260-1T	Sh01_g030470	Sobic.002G251700.2.p	LOC_Os09g32040.1	Zm00001d020972_P005
Locus_10878_Transcript_1	12.22	7.71	7.83	13.08	no	0.64216	-0.76256	1.91	0.33	5.92	14.99	yes	-1.63202	-5.50539	CH-Hydroponic	14.83	18.99	8.29	27.98	no	0.839075	-0.559156	5.97	10.16	4.26	9.74	no	0.486878	0.0609067	-	FEN11_SORBI	GO:0000287; GO:0003677; GO:0005654; GO:0005730; GO:0005739; GO:0006260; GO:0006284; GO:0008409; GO:0017108; GO:0043137; GO:0048256	K04799	AT5G26680.2	0	5'-3' exonuclease family protein	Sspon.07G0022340-2D	Sh09_g016940	Sobic.009G213950.1.p	LOC_Os05g46270.1	Zm00001d038855_P002
Locus_10878_Transcript_2	11.63	9.22	8.77	9.88	no	0.407202	-0.0997443	0.82	1.95	11.37	15.02	yes	-3.79346	-2.94534	CH-Hydroponic	12.68	20.58	7.86	25.33	no	0.689954	-0.299604	2.99	13	6.54	11.45	no	-1.12915	0.183164	-	FEN11_SORBI	GO:0000287; GO:0003677; GO:0005654; GO:0005730; GO:0005739; GO:0006260; GO:0006284; GO:0008409; GO:0017108; GO:0043137; GO:0048256	K04799	AT5G26680.2	0	5'-3' exonuclease family protein	Sspon.07G0022340-2D	Sh09_g016940	Sobic.009G213950.1.p	LOC_Os05g46270.1	Zm00001d038855_P002
Locus_10885_Transcript_4	5.88	13.27	5.41	8.98	no	0.120188	0.563381	2.4	1.1	4	3.54	no	-0.736966	-1.68625	-	7.64	5.6	3.18	4.73	no	1.26455	0.243587	5.15	5.72	1.92	2.29	yes	1.42347	1.32067	SP-Hydroponic	C5XKV3_SORBI	GO:0006071; GO:0006629; GO:0008889	K01126	AT5G08030.1	0	PLC-like phosphodiesterases superfamily protein	Sspon.03G0005820-3D	Sh03_g021730	Sobic.003G305200.1.p	LOC_Os01g55780.1	Zm00001d012677_P003
Locus_10887_Transcript_1	16.54	33.57	4.96	38.08	no	1.73755	-0.181861	0.001	0.001	0.001	2.66	no	0	-11.3772	-	20.45	0.31	27.07	5.73	yes	-0.404594	-4.2082	0.001	0.001	0.001	0.75	no	0	-9.55075	CH	A0A446W6R6_TRITD	GO:0003677; GO:0005634	0	AT1G30330.2	ARF6	auxin response factor 6	Sspon.04G0033780-1C	Sh04_g003600	Sobic.004G051900.1.p	LOC_Os06g46410.1	Zm00001d053819_P003
Locus_1089_Transcript_1	17.85	46.14	18.78	37.11	no	-0.073273	0.31421	1.99	2.14	6.85	14.23	yes	-1.78334	-2.73325	CH-Hydroponic	30.23	29.76	13.34	10.09	yes	1.18022	1.56045	11.62	15.66	8.51	17.31	no	0.449379	-0.144522	SP	A0A194YU12_SORBI	GO:0004362; GO:0004791; GO:0005737; GO:0006749; GO:0045454; GO:0050660; GO:0050661	K00383	AT3G24170.3	0	glutathione-disulfide reductase	Sspon.04G0021790-1P	Sh01_g040740	Sobic.004G341200.2.p	LOC_Os02g56850.3	Zm00001d018454_P010
Locus_1089_Transcript_2	18.9	65.54	22.76	44	no	-0.268114	0.574872	9.59	5.71	9.85	25.74	no	-0.0385929	-2.17245	-	43.24	38.19	14.23	14.32	yes	1.60343	1.41516	21.44	21.18	9.3	22.31	no	1.205	-0.0749879	SP	A0A194YU12_SORBI	GO:0004362; GO:0004791; GO:0005737; GO:0006749; GO:0045454; GO:0050660; GO:0050661	K00383	AT3G24170.3	0	glutathione-disulfide reductase	Sspon.04G0021790-1P	Sh01_g040740	Sobic.004G341200.2.p	LOC_Os02g56850.3	Zm00001d018454_P010
Locus_1089_Transcript_3	27.32	70.3	27.52	58.04	no	-0.010523	0.276477	11.34	6.49	18.52	35.32	yes	-0.707663	-2.44419	CH-Hydroponic	45.47	39.98	13.78	19.05	yes	1.72234	1.06949	20.65	25.69	16.11	45.97	no	0.358185	-0.839486	SP	A0A194YU12_SORBI	GO:0004362; GO:0004791; GO:0005737; GO:0006749; GO:0045454; GO:0050660; GO:0050661	K00383	AT3G24170.3	0	glutathione-disulfide reductase	Sspon.04G0021790-1P	Sh01_g040740	Sobic.004G341200.2.p	LOC_Os02g56850.3	Zm00001d018454_P010
Locus_10892_Transcript_1	4.6	5.82	3.43	4.66	no	0.423425	0.320689	1.83	6.52	8.25	16.29	yes	-2.17255	-1.32104	CH-Hydroponic	9.19	12.12	6.93	16.79	no	0.40721	-0.470213	1.66	12.27	7.6	4.95	no	-2.19482	1.30963	-	A0A1D6GV99_MAIZE	GO:0006511; GO:0007049; GO:0031625; GO:0051301	K03349	AT2G04660.1	APC2	anaphase-promoting complex/cyclosome 2	Sspon.08G0002030-1A	0	Sobic.010G252700.1.p	LOC_Os04g40830.1	Zm00001d014685_P007
Locus_10896_Transcript_1	0.001	147.45	0.7	650.06	no	-9.45121	-2.14035	0.001	0.001	0.001	0.001	no	0	0	-	542.57	47.29	101.34	2.69	yes	2.42061	4.13586	0.001	0.001	0.001	0.001	no	0	0	SP	A0A175Y9U6_DAUCS	0	0	0	0	0	0	0	0	0	0
Locus_10899_Transcript_1	11.77	16.72	20.77	16.17	no	-0.819387	0.0482552	9.4	11.73	25.89	33.19	yes	-1.46166	-1.50055	CH-Hydroponic	16.84	34.54	15.8	42.94	no	0.0919676	-0.314054	22.29	31.93	14.91	38.87	no	0.580116	-0.283745	-	A0A1Z5S6Q8_SORBI	0	0	AT2G28430.1	0	0	Sspon.01G0019670-3C	Sh01_g017290	Sobic.001G216701.1.p	LOC_Os10g34030.1	Zm00001d032671_P001
Locus_10899_Transcript_3	18.78	18.76	19.55	15.82	no	-0.0579715	0.24591	11.64	8	21.04	29.5	yes	-0.854044	-1.88264	CH-Hydroponic	14.46	37.65	12.31	35.88	no	0.232237	0.06947	23.92	31.93	14.91	35.4	no	0.681937	-0.148837	-	A0A1Z5S6Q8_SORBI	0	0	AT2G28430.1	0	0	Sspon.01G0019670-3C	Sh01_g017290	Sobic.001G216701.1.p	LOC_Os10g34030.1	Zm00001d032671_P001
Locus_109_Transcript_1	50.4	96.78	22.78	39.58	yes	1.14566	1.28994	0.001	0.001	0.001	2.1	no	0	-11.0362	SP	35.39	2.35	55.79	2.87	no	-0.656665	-0.28839	0.53	0.68	0.001	1.69	no	9.04985	-1.31342	-	C5YHD7_SORBI	GO:0005794; GO:0005802; GO:0005886; GO:0009833; GO:0016021; GO:0016760; GO:0030244; GO:0051753	K20923	AT3G03050.1	ATCSLD3,CSLD3,KJK	cellulose synthase-like D3	Sspon.06G0010820-2B	Sh02_g024370	Sobic.007G050600.1.p	LOC_Os08g06380.1	Zm00001d024531_P004
Locus_109_Transcript_2	66.73	122.54	31.51	53.34	yes	1.08253	1.19996	1.81	0.72	2.4	12.28	no	-0.407045	-4.09217	SP	51.61	17.2	72.08	16.91	no	-0.481948	0.0245319	5.72	12.87	0.5	12.37	no	3.51602	0.0571666	-	C5YHD7_SORBI	GO:0005794; GO:0005802; GO:0005886; GO:0009833; GO:0016021; GO:0016760; GO:0030244; GO:0051753	K20923	AT3G03050.1	ATCSLD3,CSLD3,KJK	cellulose synthase-like D3	Sspon.06G0010820-2B	Sh02_g024370	Sobic.007G050600.1.p	LOC_Os08g06380.1	Zm00001d024531_P004
Locus_109_Transcript_3	71.5	126.14	32.3	58.08	yes	1.14641	1.11891	1.57	0.58	0.88	12.96	no	0.835189	-4.48187	SP	58.03	16.46	76.56	17.1	no	-0.399792	-0.055032	4.26	15.26	1.01	11.63	no	2.0765	0.391904	-	C5YHD7_SORBI	GO:0005794; GO:0005802; GO:0005886; GO:0009833; GO:0016021; GO:0016760; GO:0030244; GO:0051753	K20923	AT3G03050.1	ATCSLD3,CSLD3,KJK	cellulose synthase-like D3	Sspon.06G0010820-2B	Sh02_g024370	Sobic.007G050600.1.p	LOC_Os08g06380.1	Zm00001d024531_P004
Locus_109_Transcript_4	64.86	127.54	29.54	55.17	yes	1.13466	1.20899	1.33	0.72	0.22	7.47	no	2.59585	-3.37504	SP	54.66	10.47	70.67	12.07	no	-0.370612	-0.205164	3.67	8.5	0.5	5.25	yes	2.87578	0.695145	SP-Hydroponic	C5YHD7_SORBI	GO:0005794; GO:0005802; GO:0005886; GO:0009833; GO:0016021; GO:0016760; GO:0030244; GO:0051753	K20923	AT3G03050.1	ATCSLD3,CSLD3,KJK	cellulose synthase-like D3	Sspon.06G0010820-2B	Sh02_g024370	Sobic.007G050600.1.p	LOC_Os08g06380.1	Zm00001d024531_P004
Locus_1090_Transcript_1	13.54	11.09	5.89	8.53	no	1.20089	0.378642	2.36	3.43	3.55	7.37	no	-0.589032	-1.10346	-	11.14	11.01	6.34	9.29	no	0.813194	0.245064	14.94	20.83	2.86	5.48	yes	2.38509	1.92642	SP-Hydroponic	A0A291ID23_9POAL	GO:0004356; GO:0006542; GO:0016787	0	AT3G53180.1	0	glutamate-ammonia ligases;catalytics;glutamate-ammonia ligases	Sspon.01G0018920-2B	Sh01_g018230	Sobic.001G231000.1.p	LOC_Os10g31820.1	Zm00001d032815_P011
Locus_1090_Transcript_2	12.26	10.76	3.94	8.45	no	1.63769	0.348655	2.62	0.78	1.19	5.04	no	1.13861	-2.69188	-	9.12	8.3	5.01	6.12	no	0.864223	0.43958	13.06	13.83	3.55	3.66	yes	1.87926	1.91789	SP-Hydroponic	A0A291ID23_9POAL	GO:0004356; GO:0006542; GO:0016787	0	AT3G53180.1	0	glutamate-ammonia ligases;catalytics;glutamate-ammonia ligases	Sspon.01G0018920-2B	Sh01_g018230	Sobic.001G231000.1.p	LOC_Os10g31820.1	Zm00001d032815_P011
Locus_10900_Transcript_1	36.54	20.68	14.03	4.88	yes	1.38096	2.08328	0.43	0.26	4.64	12.94	yes	-3.43172	-5.63718	SP	19.77	23.7	25.84	29.4	yes	-0.386293	-0.310929	3.12	9.52	3.12	5.64	no	0	0.755266	CH	C5XAI0_SORBI	GO:0006629; GO:0016021; GO:0016491	K21737	AT2G46210.1	0	Fatty acid/sphingolipid desaturase	Sspon.03G0033340-2C	Sh02_g010770	Sobic.002G175400.1.p	LOC_Os09g16920.1	Zm00001d020147_P001
Locus_10900_Transcript_2	41.8	27.49	11.15	6.83	yes	1.90646	2.00895	0.89	0.001	5.13	11.21	yes	-2.52708	-13.4525	SP	18.55	23.35	24.63	21.22	no	-0.408997	0.137998	1.29	7.52	0.92	5.5	no	0.487665	0.451301	-	B4FAU2_MAIZE	GO:0006629; GO:0016021; GO:0016491	K21737	AT2G46210.1	0	Fatty acid/sphingolipid desaturase	Sspon.03G0033340-2C	Sh02_g010770	Sobic.002G175400.1.p	LOC_Os09g16920.1	Zm00001d020147_P001
Locus_10900_Transcript_3	45.75	20.07	11.21	4.68	yes	2.02899	2.10046	1.08	1.08	3.59	16.11	yes	-1.73295	-3.89885	SP	18.8	20.32	25.86	23.25	no	-0.45999	-0.19433	1.75	8.58	2.63	5.88	no	-0.587708	0.545161	-	B4FAU2_MAIZE	GO:0006629; GO:0016021; GO:0016491	K21737	AT2G46210.1	0	Fatty acid/sphingolipid desaturase	Sspon.03G0033340-2C	Sh02_g010770	Sobic.002G175400.1.p	LOC_Os09g16920.1	Zm00001d020147_P001
Locus_10901_Transcript_1	14.18	6.64	6.87	4.64	no	1.04548	0.517058	0.69	0.83	2.51	42.44	no	-1.86302	-5.67617	-	11.87	21.3	12.83	34.68	no	-0.112201	-0.70325	15.18	65.33	3.61	49	yes	2.0721	0.414964	SP-Hydroponic	A0A1B6PT17_SORBI	GO:0005737; GO:0005874	0	AT3G23090.1	0	TPX2 (targeting protein for Xklp2) protein family	Sspon.06G0016320-3D	Sh02_g007240	Sobic.005G169700.2.p	LOC_Os11g38010.1	Zm00001d048945_P001
Locus_10902_Transcript_1	2.43	18.76	12.21	22.13	no	-2.32903	-0.238344	1.63	0.001	1.96	33.48	no	-0.265982	-15.031	-	5.56	16.79	13.57	31.33	yes	-1.28726	-0.899943	2.63	19.05	5.08	36.13	no	-0.949766	-0.923406	CH	A0A2S3IE91_9POAL	GO:0016747	K15400	AT5G41040.1	0	HXXXD-type acyl-transferase family protein	Sspon.03G0032800-2D	Sh08_g009480	Sobic.003G368100.3.p	LOC_Os11g31090.1	Zm00001d012274_P001
Locus_10902_Transcript_3	6.5	14.95	14	14.5	no	-1.10692	0.0440926	0.001	0.001	4.94	31.91	yes	-12.2703	-14.9617	CH-Hydroponic	3.9	21.18	16.28	31.89	yes	-2.06155	-0.590402	1.66	17.67	4.27	44.52	no	-1.36305	-1.33315	CH	A0A2S3IE91_9POAL	GO:0016747	K15400	AT5G41040.1	0	HXXXD-type acyl-transferase family protein	Sspon.03G0032800-2D	Sh08_g009480	Sobic.003G368100.3.p	LOC_Os11g31090.1	Zm00001d012274_P001
Locus_10902_Transcript_4	6.27	32.39	20.94	48.58	yes	-1.73972	-0.584814	1.46	0.58	14.96	72.88	yes	-3.35707	-6.97333	both	9.25	30.8	21.99	60.47	yes	-1.24932	-0.973289	0.59	34.23	9.12	48.33	no	-3.95025	-0.497658	CH	A0A2S3IE91_9POAL	GO:0016747	K15400	AT5G41040.1	0	HXXXD-type acyl-transferase family protein	Sspon.03G0032800-2D	Sh08_g009480	Sobic.003G368100.3.p	LOC_Os11g31090.1	Zm00001d012274_P001
Locus_10903_Transcript_1	69.7	18.57	56.43	9.34	no	0.304696	0.991479	9.63	4.05	11.26	48.21	no	-0.225599	-3.57334	-	28.19	64.11	30.69	78.51	no	-0.122585	-0.292327	57.09	63.81	15.91	28.1	yes	1.8433	1.18321	SP-Hydroponic	C5X8B3_SORBI	0	0	AT4G22320.1	0	0	Sspon.02G0017400-3D	Sh02_g010030	Sobic.002G157200.1.p	LOC_Os09g11240.1	Zm00001d005503_P001
Locus_10904_Transcript_1	22.2	14.77	26.56	18.28	no	-0.258695	-0.307596	2.1	1.59	6.21	22.26	yes	-1.5642	-3.80735	CH-Hydroponic	17.69	15.56	22.08	26.7	yes	-0.319806	-0.778998	15.52	19.32	6.15	22.48	no	1.33547	-0.218547	CH	C5Z868_SORBI	GO:0003723; GO:0006397; GO:0006874; GO:0048471	0	AT4G31200.3	0	SWAP (Suppressor-of-White-APricot)/surp RNA-binding domain-containing protein	Sspon.08G0018540-1P	0	Sobic.010G232900.1.p	LOC_Os06g46880.1	Zm00001d036563_P001
Locus_10905_Transcript_1	5.64	7.31	2.82	5.94	no	1	0.299408	2.06	1.91	5.8	13.21	yes	-1.49341	-2.78999	CH-Hydroponic	6.36	5.8	5.17	8.73	no	0.298862	-0.589929	3.34	7.58	4.29	11.37	no	-0.36113	-0.584963	-	ARGJ_SORBI	GO:0004042; GO:0004358; GO:0006526; GO:0006592; GO:0009507; GO:0103045	K00620	AT2G37500.2	0	arginine biosynthesis protein ArgJ family	Sspon.01G0007280-1A	Sh01_g033420	Sobic.001G416700.1.p	LOC_Os03g17120.1	Zm00001d028662_P001
Locus_10905_Transcript_2	3.73	5.4	4.05	6.98	no	-0.118746	-0.370268	1.23	1.47	5.8	8.48	yes	-2.23739	-2.52825	CH-Hydroponic	2.44	4.53	3.65	4.54	no	-0.581015	-0.00318125	5.7	8.94	1.8	8.43	no	1.66297	0.0847422	-	ARGJ_SORBI	GO:0004042; GO:0004358; GO:0006526; GO:0006592; GO:0009507; GO:0103045	K00620	AT2G37500.2	0	arginine biosynthesis protein ArgJ family	Sspon.01G0007280-2C	Sh01_g033420	Sobic.001G416700.1.p	LOC_Os03g17120.1	Zm00001d028662_P001
Locus_10906_Transcript_1	12.18	17.74	9.58	16.42	no	0.346417	0.111552	0.001	4.09	4.14	7.86	no	-12.0154	-0.942428	-	12.19	17.57	10.11	15.62	no	0.269915	0.16972	12.17	19.24	3.87	7.55	yes	1.65292	1.34956	SP-Hydroponic	A0A194YP88_SORBI	GO:0004084; GO:0005829; GO:0009082	K18482	AT5G57850.1	0	D-aminoacid aminotransferase-like PLP-dependent enzymes superfamily protein	Sspon.04G0012840-1P	Sh04_g009070	Sobic.004G122800.1.p	LOC_Os02g17330.1	Zm00001d016006_P001
Locus_10909_Transcript_1	4.55	4.36	7.84	0.38	no	-0.784987	3.52026	0.96	1.14	5.19	15.11	yes	-2.43463	-3.7284	CH-Hydroponic	1.45	6.05	8.05	6.6	no	-2.47294	-0.125531	21.5	8.9	8.46	21.51	no	1.34561	-1.27313	-	C5XG79_SORBI	0	0	0	0	0	Sspon.03G0028260-1B	Sh03_g030000	Sobic.003G401500.1.p	0	Zm00001d012050_P001
Locus_1091_Transcript_1	16.8	64.47	26.58	37.36	no	-0.66188	0.787134	11.89	10.27	23.11	32.66	yes	-0.958769	-1.66909	CH-Hydroponic	24.4	39.3	15.14	31.45	yes	0.688516	0.321469	40.44	53.17	16.09	39.65	yes	1.32962	0.423292	both	C5WMF3_SORBI	GO:0003824; GO:0005777	K01692	AT4G16210.1	E-COAH-2,ECHIA	enoyl-CoA hydratase/isomerase A	Sspon.01G0008350-2B	Sh01_g031360	Sobic.001G393800.1.p	LOC_Os03g19680.1	Zm00001d028909_P001
Locus_10913_Transcript_1	8.45	36.87	1.65	24.19	yes	2.35649	0.608037	0.001	0.001	0.001	0.001	no	0	0	SP	1.15	0.001	0.5	0.001	no	1.20163	0	0.001	0.001	0.001	0.001	no	0	0	-	A0A1D1Z871_9ARAE	GO:0016829; GO:0019346; GO:0030170	K01760	AT3G57050.3	0	cystathionine beta-lyase	0	0	Sobic.010G059200.1.p	LOC_Os06g07960.1	Zm00001d045153_P002
Locus_10914_Transcript_1	31.27	19.14	14.06	12.98	yes	1.15318	0.5603	3.47	2.67	4.06	17.92	no	-0.226544	-2.74666	SP	25.96	28.51	9.96	19.03	yes	1.38207	0.583192	22.29	18.34	4.67	11.7	yes	2.2549	0.648485	both	C5XPR3_SORBI	0	0	0	0	0	Sspon.03G0029790-1B	Sh03_g025400	Sobic.003G354300.1.p	LOC_Os08g04590.1	Zm00001d007715_P001
Locus_10915_Transcript_3	20.15	55.12	10.4	32.47	yes	0.954196	0.763469	0.23	0.55	0.42	2.22	no	-0.868755	-2.01306	SP	18.16	2.48	13.37	1.37	no	0.441765	0.856164	1.68	4.3	0.001	2.86	no	10.7142	0.588322	-	A0A194YHH7_SORBI	GO:0003824; GO:0005975	K06617	AT5G20250.3	0	Raffinose synthase family protein	Sspon.08G0023060-1B	Sh10_g005140	Sobic.010G057300.1.p	LOC_Os06g07600.1	Zm00001d037480_P001
Locus_10916_Transcript_1	1.02	1.99	4.22	3.72	no	-2.04867	-0.902534	1.09	0.43	3.29	6	no	-1.59376	-3.80255	-	0.69	0.23	2.54	3.11	yes	-1.88016	-3.75721	5.75	3.01	0.76	3.95	no	2.91949	-0.392089	CH	C5Z2N5_SORBI	GO:0006869; GO:0008289	0	AT1G17820.1	0	Putative integral membrane protein conserved region (DUF2404)	Sspon.08G0000270-1P	Sh04_g027320	Sobic.010G278500.2.p	LOC_Os02g58110.1	Zm00001d014895_P001
Locus_10917_Transcript_1	15.86	23.03	25.54	34.23	yes	-0.687366	-0.571747	5.83	9.65	8.79	21.8	no	-0.592367	-1.17573	CH	20.01	15.27	15.96	16.82	no	0.326261	-0.139478	14.36	17.25	10.62	22.36	no	0.435272	-0.374324	-	C5Z7U0_SORBI	GO:0008270; GO:0016021	0	AT5G60580.3	0	RING/U-box superfamily protein	Sspon.08G0003760-1A	Sh10_g015870	Sobic.010G228400.1.p	LOC_Os06g46366.1	Zm00001d014385_P001
Locus_1092_Transcript_1	91.67	348.64	73.46	349.26	no	0.319491	-0.00256332	19.28	20.28	53.43	100.15	yes	-1.47054	-2.30403	CH-Hydroponic	139.66	200.77	113.04	118.01	yes	0.305086	0.766635	47.61	49.16	37.11	163.41	no	0.359457	-1.73294	SP	A0A678TAG6_SACSP	GO:0016301; GO:0016773; GO:0019252	K00847	AT1G06030.1	0	pfkB-like carbohydrate kinase family protein	Sspon.03G0001350-1P	Sh03_g028370	Sobic.003G386000.1.p	LOC_Os01g66940.1	Zm00001d012173_P001
Locus_10924_Transcript_1	32.77	28.67	59.8	33.46	no	-0.86777	-0.222896	10.17	5.77	27.13	59.16	yes	-1.41557	-3.35798	CH-Hydroponic	22.44	51.74	18.68	68.7	no	0.264578	-0.40903	41.74	52.04	15.62	57.05	no	1.41804	-0.132606	-	A0A317YB75_MAIZE	GO:0016021; GO:0042721; GO:0045039	K17790	AT5G55510.1	0	Mitochondrial import inner membrane translocase subunit Tim17/Tim22/Tim23 family protein	Sspon.01G0051680-1C	Sh08_g007220	Sobic.001G471500.3.p	LOC_Os10g22039.1	Zm00001d030496_P001
Locus_10924_Transcript_2	13.54	8.82	12.89	12.17	no	0.0709755	-0.464479	5.81	1.73	15.75	25.26	yes	-1.43874	-3.86801	CH-Hydroponic	11.59	24.8	8.94	34.03	no	0.374534	-0.456467	27.63	31.53	5.54	30.78	no	2.31828	0.0347319	-	A0A317YB75_MAIZE	GO:0016021; GO:0042721; GO:0045039	K17790	AT4G26670.1	0	Mitochondrial import inner membrane translocase subunit Tim17/Tim22/Tim23 family protein	Sspon.01G0051680-1C	Sh08_g007220	Sobic.001G471500.3.p	LOC_Os10g22039.1	Zm00001d030496_P001
Locus_10925_Transcript_1	220.32	10.32	50.28	2.23	yes	2.13154	2.21033	1.89	2.25	23.9	53.17	yes	-3.66055	-4.56262	SP	105.5	249.67	102.35	94.32	no	0.0437319	1.40439	0.001	61.5	16.71	35.14	no	-14.0284	0.807472	-	C5YPY6_SORBI	0	0	0	0	0	Sspon.02G0054580-1C	Sh03_g020030	Sobic.008G135500.1.p	LOC_Os12g38140.1	Zm00001d030698_P001
Locus_10925_Transcript_2	327.92	14.73	66.22	2.65	yes	2.308	2.47469	4.04	1.6	21.92	59.21	yes	-2.43982	-5.2097	SP	126.72	281.66	119.21	131.47	no	0.088139	1.09922	0.001	64.08	13.32	42.83	no	-13.7013	0.581252	-	C5YPY6_SORBI	0	0	0	0	0	Sspon.02G0054580-1C	0	Sobic.008G135500.1.p	LOC_Os12g38140.1	Zm00001d030698_P001
Locus_10925_Transcript_3	308.33	15.78	56.01	5.32	yes	2.46072	1.5686	3.76	0.001	19.05	66.16	yes	-2.34099	-16.0137	SP	147.33	306.66	110.03	125.16	yes	0.421154	1.29287	0.001	73.16	10.97	22.18	no	-13.4213	1.7218	SP	C5YPY6_SORBI	0	0	0	0	0	Sspon.02G0054580-1C	0	Sobic.008G135500.1.p	LOC_Os12g38140.1	Zm00001d030698_P001
Locus_10926_Transcript_1	17.81	12.68	12.95	12.25	no	0.459735	0.049773	7.8	13.06	10.67	20.26	no	-0.452014	-0.633479	-	15.22	15.07	9.69	13.16	no	0.6514	0.19552	21.51	22.88	11.63	10.79	yes	0.887156	1.08439	SP-Hydroponic	C5WTD0_SORBI	GO:0003677; GO:0005524	0	AT2G03270.1	0	DNA-binding protein, putative	Sspon.01G0022660-2B	0	Sobic.001G178300.1.p	LOC_Os03g38990.1	Zm00001d033109_P004
Locus_10928_Transcript_1	20.56	65.87	48.38	88.35	yes	-1.23457	-0.423609	0.61	0.001	5.48	12.48	yes	-3.16729	-13.6073	both	35.45	27.33	39.96	12.87	no	-0.172771	1.08647	8.09	10.23	1.47	20.35	no	2.46032	-0.992223	-	C5YVV1_SORBI	GO:0005345; GO:0005886; GO:0015853; GO:0015854; GO:0016021	K06901	AT3G10960.1	ATAZG1,AZG1	AZA-guanine resistant1	Sspon.07G0010400-2C	Sh05_g005420	Sobic.009G097100.1.p	LOC_Os05g26840.1	Zm00001d000434_P001
Locus_1093_Transcript_1	2.99	32.27	20.52	64.56	yes	-2.77881	-1.00045	4.68	0.001	15.7	4.59	yes	-1.74618	-12.1643	both	3.3	10.57	2.19	7.9	no	0.591535	0.420051	3.25	0.001	4.17	6.22	no	-0.359608	-12.6027	-	C5Z8C4_SORBI	GO:0008194	K13495	0	0	0	Sspon.08G0018210-2D	Sh06_g012080	Sobic.010G238400.1.p	LOC_Os04g46980.1	Zm00001d012335_P001
Locus_10930_Transcript_1	15.65	26.32	23.41	36.87	no	-0.580962	-0.486288	11.73	10.75	31	76.84	yes	-1.40207	-2.83752	CH-Hydroponic	17.15	54.81	14.45	58.12	no	0.247139	-0.0845956	31.79	31.73	26.3	57.38	no	0.27351	-0.8547	-	B4FLH7_MAIZE	0	0	0	0	0	Sspon.05G0015330-2C	Sh06_g000180	Sobic.006G002700.1.p	0	Zm00001d024933_P005
Locus_10930_Transcript_2	11.74	24.12	28.66	27.96	no	-1.28761	-0.213134	16.43	8.7	42.9	81.46	yes	-1.38465	-3.227	CH-Hydroponic	12.83	53.11	10.49	65.37	no	0.290506	-0.299645	43.23	39.63	21.85	83.5	no	0.9844	-1.07518	-	A0A1D6J2U5_MAIZE	0	0	0	0	0	Sspon.05G0015330-2C	Sh06_g000180	Sobic.006G002700.1.p	0	Zm00001d024933_P005
Locus_10930_Transcript_4	5.88	13.82	6.37	6.42	no	-0.115477	1.10611	9.34	8.34	31.64	43.26	yes	-1.76026	-2.37491	CH-Hydroponic	10.64	52.4	6.23	46.01	no	0.772194	0.187619	25.51	45.84	17	28.95	no	0.585528	0.663044	-	B4FLH7_MAIZE	0	0	0	0	0	Sspon.05G0015330-2C	Sh06_g000180	0	0	0
Locus_10930_Transcript_5	16.66	20.56	33.89	33.32	no	-1.02447	-0.696548	12.64	13.98	42.42	104.11	yes	-1.74675	-2.89667	CH-Hydroponic	21.61	53.09	12.6	86.59	no	0.778275	-0.70576	44.95	42.92	33.82	76.98	no	0.410444	-0.842834	-	B4FLH7_MAIZE	0	0	0	0	0	Sspon.05G0015330-2C	Sh06_g000180	Sobic.006G002700.1.p	0	Zm00001d024933_P005
Locus_10937_Transcript_1	10.46	41.37	3.95	30.42	yes	1.40496	0.443565	1.78	3.71	20.12	17.12	yes	-3.49868	-2.20619	SP	5.07	12.39	11.51	25.74	yes	-1.18283	-1.05484	7.57	7.36	17.6	24.16	yes	-1.21721	-1.71484	both	C5X3Z2_SORBI	GO:0016787	0	AT5G23530.1	AtCXE18,CXE18	carboxyesterase 18	Sspon.02G0002300-3C	Sh02_g029430	Sobic.002G395300.1.p	LOC_Os07g44910.2	Zm00001d022327_P001
Locus_10937_Transcript_2	5.63	49.42	2.09	39.85	no	1.42963	0.310515	4.37	3.13	36.37	20.42	yes	-3.05704	-2.70575	CH-Hydroponic	3.32	14.66	12.03	29.6	yes	-1.85738	-1.01371	6.38	7.69	23.67	35.95	yes	-1.89143	-2.22494	both	C5X3Z2_SORBI	GO:0016787	0	AT5G23530.1	AtCXE18,CXE18	carboxyesterase 18	Sspon.02G0002300-3C	Sh02_g029430	Sobic.002G395300.1.p	LOC_Os07g44910.2	Zm00001d022327_P001
Locus_10937_Transcript_3	11.99	57.39	3.88	38.14	yes	1.6277	0.589495	4.81	3.13	27.67	16.82	yes	-2.52421	-2.42594	SP	3.66	13	12.21	22.42	yes	-1.73815	-0.786275	9.03	5.43	16.39	28.49	no	-0.860018	-2.39143	CH	C5X3Z2_SORBI	GO:0016787	0	AT5G23530.1	AtCXE18,CXE18	carboxyesterase 18	Sspon.02G0002300-3C	Sh02_g029430	Sobic.002G395300.1.p	LOC_Os07g44910.2	Zm00001d022327_P001
Locus_1094_Transcript_1	33.85	132.31	70.21	205.32	yes	-1.05252	-0.633952	157.33	135.49	325.96	43.21	no	-1.0509	1.64875	CH	27.13	91.85	15.9	64.41	yes	0.770862	0.511995	26.46	50.04	236.77	26.27	no	-3.1616	0.929666	SP	A0A1W0VWY5_SORBI	0	0	0	0	0	Sspon.03G0017180-2C	Sh03_g008280	Sobic.003G119500.1.p	LOC_Os01g15610.1	Zm00001d008312_P001
Locus_10943_Transcript_1	15.75	26.48	38.01	23.79	no	-1.27103	0.154548	2.75	1.46	5.53	31.51	no	-1.00785	-4.43177	-	18.6	15.67	29.77	22.72	yes	-0.678557	-0.535958	14.86	27.2	5.41	35.11	no	1.45773	-0.368275	CH	A0A1Z5S979_SORBI	GO:0004185	K09646	AT2G27920.2	SCPL51	serine carboxypeptidase-like 51	Sspon.01G0011580-2B	Sh01_g026680	Sobic.001G348900.1.p	LOC_Os03g27590.1	Zm00001d029410_P001
Locus_10944_Transcript_1	14.69	17.04	12.77	26.07	no	0.202076	-0.613465	8.45	3.23	20.72	34.8	yes	-1.294	-3.42948	CH-Hydroponic	18.57	20.99	9.54	28.75	no	0.960913	-0.45386	15.02	22.46	11.62	29.01	no	0.370275	-0.369192	-	A0A3L6S6X1_PANMI	0	0	AT2G20330.1	0	Transducin/WD40 repeat-like superfamily protein	Sspon.01G0043610-2C	Sh10_g005360	Sobic.001G227400.1.p	LOC_Os10g32710.3	Zm00001d014085_P001
Locus_10947_Transcript_1	12.45	10.82	9.12	11.89	no	0.44904	-0.136048	4.45	7.78	11.8	20.78	yes	-1.40691	-1.41735	CH-Hydroponic	9.13	23.09	6.46	19.7	no	0.499081	0.229073	21.27	25.77	9.57	17.03	yes	1.15223	0.597614	SP-Hydroponic	A0A3L6E5E5_MAIZE	0	0	AT3G12300.1	0	PTHR12458 - ORF PROTEIN (1 of 1)	Sspon.02G0036890-3D	Sh02_g017390	Sobic.002G260400.1.p	0	Zm00001d021084_P001
Locus_10947_Transcript_2	7.31	10	7.9	9.79	no	-0.111981	0.0306192	2.08	2.47	6.97	19.15	yes	-1.74458	-2.95476	CH-Hydroponic	7.67	15.95	6.34	14.82	no	0.274744	0.106011	16.58	21.48	5.56	18.87	no	1.57629	0.1869	-	A0A3L6E5E5_MAIZE	0	0	AT3G12300.1	0	PTHR12458 - ORF PROTEIN (1 of 1)	Sspon.02G0036890-3D	Sh02_g017390	Sobic.002G260400.1.p	0	Zm00001d021084_P001
Locus_10948_Transcript_1	0.001	14.56	0.001	9.76	no	0	0.577057	1.78	2.12	20.87	2.44	no	-3.55148	-0.202817	-	0.001	0.001	0.001	0.001	no	0	0	0.001	0.001	23.1	12.39	yes	-14.4956	-13.5969	CH-Hydroponic	A0A1Z5RQJ6_SORBI	GO:0000160; GO:0005634; GO:0005829	K14492	AT3G57040.1	ARR9,ATRR4	response regulator 9	Sspon.04G0021460-1B	Sh06_g004930	Sobic.004G356800.1.p	LOC_Os02g58350.1	Zm00001d017307_P002
Locus_10949_Transcript_1	28.55	10.5	12.92	1.29	yes	1.14388	3.02495	0.001	0.001	0.001	2.26	no	0	-11.1421	SP	5	2.6	0.68	0.001	no	2.87832	11.3443	0.001	0.001	0.001	0.001	no	0	0	-	C0PGN6_MAIZE	GO:0003824; GO:0005975; GO:0006979; GO:0009414; GO:0009507; GO:0009737	K06617	AT5G40390.1	SIP1	Raffinose synthase family protein	Sspon.03G0021780-2B	Sh05_g011250	Sobic.003G052300.1.p	LOC_Os01g07530.1	Zm00001d039685_P001
Locus_10951_Transcript_2	8.74	6.26	5.82	6.7	no	0.586614	-0.0979984	1.18	2.82	10.27	15.93	yes	-3.12158	-2.49798	CH-Hydroponic	6.3	12.43	6.61	14.47	no	-0.0692984	-0.219239	10.07	10.77	7.39	16.15	no	0.446417	-0.584516	-	C5WQD7_SORBI	GO:0005783; GO:0005794; GO:0005829; GO:0006888; GO:0009555; GO:0009933; GO:0017112; GO:0030008	K20300	AT1G51160.2	0	SNARE-like superfamily protein	Sspon.01G0024730-1A	Sh01_g011580	Sobic.001G145500.1.p	LOC_Os01g33020.2	Zm00001d013609_P007
Locus_10953_Transcript_1	8.88	14.67	14.65	13	no	-0.722269	0.174357	7.38	4.26	6.47	12.28	no	0.189855	-1.52739	-	13.77	17.82	7.53	12.49	yes	0.870807	0.512724	13.58	14.57	4.89	12.14	no	1.47358	0.263232	SP	C5YRI0_SORBI	GO:0005198; GO:0006511; GO:0008541; GO:0043248	K03036	AT1G29150.1	ATS9,RPN6	non-ATPase subunit 9	Sspon.02G0053710-2D	Sh06_g005230	Sobic.008G161800.1.p	LOC_Os04g36700.1	Zm00001d041456_P001
Locus_10953_Transcript_2	12.75	13.96	16.21	17.45	no	-0.346387	-0.321928	3.83	2.97	4.15	14.2	no	-0.115767	-2.25736	-	20.01	15.14	13.92	11.33	yes	0.523562	0.418217	15.35	10.89	1.99	9.8	no	2.9474	0.15215	SP	B6T429_MAIZE	GO:0000502	K03036	AT1G29150.1	ATS9,RPN6	non-ATPase subunit 9	Sspon.02G0053710-2D	Sh06_g005230	Sobic.008G161800.1.p	LOC_Os04g36700.1	Zm00001d041456_P001
Locus_10953_Transcript_3	11.93	22.03	10.66	19.74	no	0.162387	0.158348	4.38	1.81	5.16	11.77	no	-0.23644	-2.70105	-	20.04	21.2	13.52	15.26	yes	0.567787	0.474309	11.1	15.94	4.76	16.83	no	1.22153	-0.0783835	SP	B6T429_MAIZE	GO:0000502	K03036	AT1G29150.1	ATS9,RPN6	non-ATPase subunit 9	Sspon.02G0053710-2D	Sh06_g005230	Sobic.008G161800.1.p	LOC_Os04g36700.1	Zm00001d041456_P001
Locus_10956_Transcript_1	34.64	32.39	39.81	31.37	no	-0.200692	0.0461629	10.79	7.61	25.99	40.04	yes	-1.26826	-2.39547	CH-Hydroponic	23.68	56.34	21.48	46.72	no	0.140675	0.270119	49.97	52.03	10.81	34.07	yes	2.2087	0.610842	SP-Hydroponic	C5YRY4_SORBI	0	0	AT5G58920.1	0	0	Sspon.02G0031270-4D	Sh08_g011590	Sobic.008G168200.1.p	LOC_Os01g26020.1	Zm00001d031062_P001
Locus_10957_Transcript_1	12	12.36	10.01	10.83	no	0.261592	0.190646	8.32	5.73	13.85	24.64	yes	-0.735231	-2.1044	CH-Hydroponic	16.96	16.06	10.51	15.96	no	0.690374	0.00901124	8.77	16.06	10.93	14.25	no	-0.317645	0.17251	-	A0A194YI76_SORBI	GO:0004252; GO:0006508	0	AT5G40200.1	DegP9	DegP protease 9	Sspon.08G0010970-1A	Sh_211E03_contig-2_g000010	Sobic.010G096000.3.p	LOC_Os06g12780.1	Zm00001d037247_P009
Locus_10960_Transcript_1	28.15	27.47	15.63	6.46	yes	0.848817	2.08825	0.78	0.23	2.83	13.71	yes	-1.85926	-5.89745	SP	15.1	6.07	11.09	11.06	no	0.445289	-0.865583	5.94	5.06	2.44	10.32	no	1.28358	-1.02823	-	C5XLM4_SORBI	GO:0003993; GO:0046872	K22390	AT2G16430.2	ATPAP10,PAP10	purple acid phosphatase 10	Sspon.03G0030740-1B	Sh03_g022640	Sobic.003G314400.1.p	LOC_Os01g56880.1	Zm00001d043291_P002
Locus_10966_Transcript_1	28.88	23.15	26.56	23.39	no	0.120816	-0.0148797	6.75	6.62	26.55	41.43	yes	-1.97575	-2.64577	CH-Hydroponic	18.71	49.47	25.75	53.22	no	-0.460763	-0.105415	22.18	32.83	13.63	28.32	no	0.702474	0.213193	-	A0A1B6PAD6_SORBI	GO:0004129; GO:0005740; GO:0006123; GO:0042776	K02265	AT1G80230.1	0	Rubredoxin-like superfamily protein	Sspon.07G0000670-3C	Sh_208A15_contig-1_g000070	Sobic.009G251600.1.p	LOC_Os01g42650.1	Zm00001d009727_P002
Locus_10967_Transcript_1	9.06	13.8	7.91	19.53	no	0.195833	-0.501024	0.31	0.37	1.51	5.31	yes	-2.28421	-3.84311	CH-Hydroponic	5.28	2.38	6.13	3.98	no	-0.215349	-0.741807	3.55	4.86	0.11	5.51	no	5.01224	-0.181096	-	C5YXZ7_SORBI	GO:0001887; GO:0005829; GO:0009058; GO:0030170; GO:0030732; GO:0032259; GO:0046500	K08247	AT5G49810.1	MMT	methionine S-methyltransferase	Sspon.07G0016290-1A	Sh09_g000270	Sobic.009G003000.1.p	LOC_Os05g01470.1	Zm00001d011099_P006
Locus_10967_Transcript_2	7.77	15.51	7.91	16	no	-0.0257631	-0.0448732	0.31	0.12	1.7	5.88	yes	-2.45519	-5.61471	CH-Hydroponic	5.4	2.05	5.36	3.71	no	0.0107264	-0.855795	4.06	4.75	0.43	5.18	no	3.23907	-0.125025	-	C5YXZ7_SORBI	GO:0001887; GO:0005829; GO:0009058; GO:0030170; GO:0030732; GO:0032259; GO:0046500	K08247	AT5G49810.1	MMT	methionine S-methyltransferase	Sspon.07G0016290-1A	Sh09_g000270	Sobic.009G003000.1.p	LOC_Os05g01470.2	Zm00001d011099_P006
Locus_10967_Transcript_4	9.42	15.25	10.07	21.78	no	-0.0962647	-0.514195	1.49	1.06	4.12	11.28	yes	-1.46733	-3.41163	CH-Hydroponic	4.59	3.44	8.5	7.68	yes	-0.888969	-1.1587	6.01	5.02	3.61	10.75	no	0.735366	-1.09858	CH	C5YXZ7_SORBI	GO:0001887; GO:0005829; GO:0009058; GO:0030170; GO:0030732; GO:0032259; GO:0046500	K08247	AT5G49810.1	MMT	methionine S-methyltransferase	Sspon.07G0016290-1A	Sh09_g000270	Sobic.009G003000.1.p	LOC_Os05g01470.2	Zm00001d011099_P002
Locus_10967_Transcript_5	8.12	15.04	7.56	24.45	no	0.103093	-0.70103	0.42	0.12	1.32	5.02	no	-1.65208	-5.38658	-	4.09	2.77	6.05	4.8	yes	-0.564834	-0.793148	6.34	3.89	0.76	3.24	no	3.06041	0.263776	CH	C5YXZ7_SORBI	GO:0001887; GO:0005829; GO:0009058; GO:0030170; GO:0030732; GO:0032259; GO:0046500	K08247	AT5G49810.1	MMT	methionine S-methyltransferase	Sspon.07G0016290-1A	Sh09_g000270	Sobic.009G003000.1.p	LOC_Os05g01470.2	Zm00001d011099_P006
Locus_10968_Transcript_1	6.74	5.24	7.85	4.52	no	-0.219944	0.213244	0.001	0.001	2.48	5.64	yes	-11.2761	-12.4615	CH-Hydroponic	6.04	6.06	6.63	9.36	no	-0.13446	-0.627191	0.67	1.7	0.57	2.55	no	0.233199	-0.584963	-	C5XXQ0_SORBI	0	K14319	AT3G63130.2	ATRANGAP1,RANGAP1	RAN GTPase activating protein 1	Sspon.04G0008380-3D	Sh04_g015060	Sobic.004G216400.1.p	LOC_Os05g46560.2	Zm00001d051112_P001
Locus_10968_Transcript_5	8.47	7.4	9.44	8.1	no	-0.156425	-0.130397	0.001	0.001	1.98	4.82	yes	-10.9513	-12.2348	CH-Hydroponic	8.84	2.22	9.19	6.92	no	-0.0560185	-1.64021	1.07	2.04	0.46	3.4	no	1.21791	-0.736966	-	C5XXP2_SORBI	0	K14319	AT3G63130.2	ATRANGAP1,RANGAP1	RAN GTPase activating protein 1	Sspon.04G0008350-2C	Sh04_g015060	Sobic.004G215700.1.p	LOC_Os05g46560.2	Zm00001d051112_P001
Locus_10969_Transcript_1	1.38	12.63	6.42	3.11	no	-2.21791	2.02187	0.99	1.77	0.001	2.72	no	9.95128	-0.619857	-	8.28	16.6	1.42	6.51	yes	2.54374	1.35045	7.82	8.19	0.001	2.3	yes	12.933	1.83223	both	B4FU95_MAIZE	GO:0004497; GO:0005506; GO:0016705; GO:0020037	0	AT1G13080.2	0	cytochrome P450, family 71, subfamily B, polypeptide 2	Sspon.02G0020530-1A	Sh02_g007030	Sobic.002G110200.1.p	LOC_Os07g19210.1	Zm00001d019414_P001
Locus_10972_Transcript_1	25.05	10.68	22.92	5.44	no	0.128204	0.973233	2.67	0.63	1.93	18.3	no	0.468239	-4.86035	-	4.66	12.14	10.72	20.31	yes	-1.2019	-0.742422	10.36	28.1	2.77	14.05	yes	1.90307	1	CH	A0A059Q0P1_9POAL	0	0	AT2G26110.1	0	Protein of unknown function (DUF761)	Sspon.08G0020350-2D	Sh09_g006860	Sobic.010G171400.2.p	LOC_Os06g37020.1	Zm00001d046188_P001
Locus_10973_Transcript_1	100.06	42.75	112.09	45.93	no	-0.163792	-0.103512	6.46	4.05	5.53	101.31	no	0.224255	-4.64471	-	71.19	101.29	53.04	84.9	yes	0.424594	0.254655	122.65	185.24	7.78	133.92	yes	3.97863	0.468024	both	C5XPZ2_SORBI	GO:0016021; GO:0016491; GO:0016627; GO:0042761	K10258	AT3G55360.1	ATTSC13,CER10,ECR,TSC13	3-oxo-5-alpha-steroid 4-dehydrogenase family protein	Sspon.03G0020460-3D	0	Sobic.003G071600.1.p	LOC_Os01g05670.1	Zm00001d008622_P002
Locus_10973_Transcript_2	92.72	46.65	97.95	42.33	no	-0.0791649	0.140197	3.03	2.01	6.09	87.88	no	-1.00712	-5.45027	-	64.77	82.45	55.18	68.61	yes	0.23118	0.265101	107.6	166.8	4.56	106.03	yes	4.5605	0.653647	both	C5XPZ2_SORBI	GO:0016021; GO:0016491; GO:0016627; GO:0042761	K10258	AT3G55360.1	ATTSC13,CER10,ECR,TSC13	3-oxo-5-alpha-steroid 4-dehydrogenase family protein	Sspon.03G0020460-3D	0	Sobic.003G071600.1.p	LOC_Os01g05670.1	Zm00001d008622_P002
Locus_10975_Transcript_1	20.54	20.55	21.48	14.83	no	-0.0645578	0.47062	7.87	7.5	12.33	18.72	no	-0.647737	-1.31962	-	13.35	31.85	11.84	35.15	no	0.173171	-0.142231	50.32	47.71	12.55	18.71	yes	2.00344	1.35048	SP-Hydroponic	A0A3L6FVK8_MAIZE	0	K06995	AT4G10300.1	0	RmlC-like cupins superfamily protein	Sspon.04G0008120-1P	Sh04_g003700	Sobic.006G143000.1.p	LOC_Os04g43060.1	Zm00001d003024_P002
Locus_10976_Transcript_1	150.68	39.35	106.14	25.54	yes	0.505519	0.623605	11.69	12.71	27.56	83.04	yes	-1.2373	-2.70784	SP	63.72	105.42	78.02	122.54	yes	-0.292098	-0.217104	80.85	71.45	29.09	55.16	no	1.47472	0.373312	CH	A0A194YNI9_SORBI	GO:0046872	0	AT3G15680.1	0	Ran BP2/NZF zinc finger-like superfamily protein	Sspon.04G0015380-2C	Sh04_g006700	Sobic.004G086000.1.p	LOC_Os02g10920.5	Zm00001d053622_P003
Locus_10977_Transcript_1	6.06	25	6.16	19	no	-0.0236126	0.395929	3.61	0.43	1.31	5.45	no	1.46243	-3.66385	-	2.33	5.71	6.08	12.1	yes	-1.38374	-1.08344	11.4	7.46	2.25	8.96	no	2.34104	-0.264323	CH	A0A1W0VRT2_SORBI	GO:0004497; GO:0005506; GO:0016021; GO:0016705; GO:0020037	K20660	AT2G46950.1	CYP709B2	cytochrome P450, family 709, subfamily B, polypeptide 2	Sspon.08G0012560-3C	Sh04_g018840	Sobic.010G069900.1.p	LOC_Os06g09210.1	Zm00001d045063_P001
Locus_10979_Transcript_1	9.02	3.46	3.56	0.74	no	1.34125	2.22517	0.001	0.001	0.001	0.001	no	0	0	-	5.41	2.4	1.95	0.31	yes	1.47215	2.95269	2.88	1.96	0.001	3.68	no	11.4919	-0.908852	SP	A0A1Z5R1W7_SORBI	GO:0006886; GO:0016020	0	0	0	0	Sspon.07G0031740-1C	0	Sobic.009G099200.2.p	LOC_Os05g27320.1	Zm00001d038039_P003
Locus_10986_Transcript_1	5.99	8.13	3.86	9.11	no	0.633955	-0.164196	1.49	1.42	3.22	7.35	no	-1.11175	-2.37185	-	6.67	7.52	6.47	10.35	no	0.043921	-0.460826	7.22	7.99	1.24	2.77	yes	2.54166	1.52831	SP-Hydroponic	C5WNE4_SORBI	GO:0005730	K14546	AT5G11240.1	0	transducin family protein / WD-40 repeat family protein	Sspon.02G0029420-1A	Sh01_g032090	Sobic.001G401400.1.p	LOC_Os03g18840.1	Zm00001d028813_P003
Locus_10986_Transcript_2	4.45	6.98	3.29	6.47	no	0.435718	0.109461	1.99	1.69	7.18	17.15	yes	-1.85122	-3.34311	CH-Hydroponic	7.23	8.08	2.91	18.09	no	1.31298	-1.16277	10	12.62	2.95	5.72	yes	1.76121	1.14162	SP-Hydroponic	C5WNE4_SORBI	GO:0005730	K14546	AT5G11240.1	0	transducin family protein / WD-40 repeat family protein	Sspon.02G0029420-1A	Sh01_g032090	Sobic.001G401400.1.p	LOC_Os03g18840.1	Zm00001d028813_P003
Locus_10988_Transcript_1	119.97	4.65	11.62	0.001	yes	3.36799	12.183	0.001	0.001	0.001	3.51	no	0	-11.7773	SP	133.86	163.07	48.21	3.35	yes	1.47332	5.60519	545.67	396.73	0.001	7.92	yes	19.0577	5.64651	both	NLTP1_SORBI	GO:0006869; GO:0008289	0	0	0	0	Sspon.07G0018180-3C	Sh08_g002520	Sobic.008G030900.2.p	LOC_Os12g02320.1	Zm00001d023343_P001
Locus_10988_Transcript_2	94.52	3.38	11.4	0.001	yes	3.05159	11.7228	0.001	0.001	0.001	7.65	no	0	-12.9012	SP	180.95	119.77	57.54	1.83	yes	1.65295	6.03228	207.44	182.33	0.001	10.08	yes	17.6623	4.17698	both	NLTP1_SORBI	GO:0006869; GO:0008289	0	0	0	0	Sspon.07G0018180-3C	Sh08_g002520	Sobic.008G030900.2.p	LOC_Os12g02320.1	Zm00001d023343_P001
Locus_10989_Transcript_1	101.71	44.3	48.41	22.14	yes	1.07108	1.00065	9.6	5.53	8.4	11.06	no	0.192645	-1	SP	13.77	24.88	12.46	23.61	no	0.144224	0.0755884	23.7	19.85	7.74	14.41	no	1.61448	0.462069	-	C5Z5N3_SORBI	GO:0005634; GO:0016036; GO:0070417; GO:0080040	0	AT2G26660.1	ATSPX2,SPX2	SPX domain gene 2	Sspon.04G0015470-4P	Sh10_g012910	Sobic.010G185200.1.p	LOC_Os06g40120.1	Zm00001d046500_P001
Locus_1099_Transcript_2	2.12	13.79	6.46	23.29	yes	-1.60747	-0.756088	0.001	0.001	0.001	0.001	no	0	0	CH	3.6	0.8	4.14	1.24	no	-0.201634	-0.632268	0.001	0.001	0.001	0.001	no	0	0	-	A0A1B6Q5Z7_SORBI	GO:0004674; GO:0005524; GO:0005886; GO:0016021	0	AT5G25930.1	0	Protein kinase family protein with leucine-rich repeat domain	Sspon.03G0040830-1C	Sh03_g020650	Sobic.003G291600.2.p	LOC_Os05g44770.1	Zm00001d043512_P001
Locus_10990_Transcript_1	28.4	22.98	36.08	34.91	yes	-0.345308	-0.603262	3	2.15	13.57	35.88	yes	-2.17739	-4.06077	both	33.21	25.07	25.52	43.61	no	0.379989	-0.798697	19.33	24.53	14.69	31.67	no	0.396007	-0.36857	-	A0A194YTD0_SORBI	GO:0004843; GO:0005737; GO:0006511; GO:0016579	K05610	AT1G65650.1	UCH2	Peptidase C12, ubiquitin carboxyl-terminal hydrolase 1	Sspon.04G0000290-1A	Sh04_g026870	Sobic.004G350100.3.p	LOC_Os02g57630.2	Zm00001d018512_P002
Locus_10996_Transcript_1	5.3	50.91	12.93	101.91	yes	-1.28666	-1.00127	0.001	0.001	0.001	0.001	no	0	0	CH	3.24	0.6	0.78	4.36	no	2.05445	-2.86129	0.001	0.001	0.001	0.001	no	0	0	-	A0A1B6QDJ4_SORBI	0	0	0	0	0	Sspon.01G0050200-1B	Sh02_g017480	Sobic.002G261000.1.p	0	Zm00001d021093_P001
Locus_10997_Transcript_2	14.39	19.11	25.67	18.19	no	-0.835017	0.0711822	1.98	1.41	4.29	19.02	no	-1.11548	-3.75375	-	16.39	15.77	8.12	8.32	yes	1.01326	0.922527	22.35	22.51	5.36	13.5	yes	2.05997	0.737607	both	C5XMD8_SORBI	0	0	AT4G27020.1	0	0	Sspon.03G0004410-2C	Sh03_g023630	Sobic.003G322700.1.p	LOC_Os01g58114.1	Zm00001d012597_P004
Locus_10997_Transcript_3	20.14	17.48	25.92	14.76	no	-0.364002	0.244012	2.57	3.3	5.01	16.84	no	-0.963042	-2.35135	-	14.28	13.76	9.26	10.92	no	0.624912	0.333508	25.46	27.19	5.35	15.64	yes	2.25062	0.797836	SP-Hydroponic	C5XMD8_SORBI	0	0	AT4G27020.1	0	0	Sspon.03G0004410-2C	Sh03_g023630	Sobic.003G322700.1.p	LOC_Os01g58114.1	Zm00001d012597_P004
Locus_10998_Transcript_1	1.8	12.22	2.2	18.75	no	-0.289507	-0.617646	1.07	1.92	15.52	39.05	yes	-3.85845	-4.34614	CH-Hydroponic	5.71	4.24	12.11	12.52	yes	-1.08464	-1.5621	22.48	13.03	12.84	69.05	no	0.807997	-2.4058	CH	A0A1B6Q6U7_SORBI	GO:0003333; GO:0005886; GO:0015171; GO:0016021	0	AT3G56200.1	0	Transmembrane amino acid transporter family protein	Sspon.03G0029860-1B	Sh03_g025130	Sobic.003G340800.1.p	LOC_Os01g61044.1	Zm00001d012485_P008
Locus_10998_Transcript_2	3.38	21.72	2.06	18.25	no	0.714379	0.251128	1.81	0.72	24.54	55.51	yes	-3.76107	-6.26861	CH-Hydroponic	6.53	9.16	17.96	20.42	yes	-1.45963	-1.15656	38.11	26.2	21.04	78.6	no	0.857035	-1.58496	CH	A0A1B6Q6U7_SORBI	GO:0003333; GO:0005886; GO:0015171; GO:0016021	0	AT3G56200.1	0	Transmembrane amino acid transporter family protein	Sspon.03G0029860-1B	Sh03_g025130	Sobic.003G340800.1.p	LOC_Os01g61044.1	Zm00001d012485_P008
Locus_11_Transcript_2	2.41	18.34	6.87	26.26	yes	-1.51128	-0.517873	1.8	1.71	0.001	6.91	no	10.8138	-2.01469	CH	3.14	4.32	3.25	4.25	no	-0.0496752	0.0235685	5.68	2.97	2.99	4.46	no	0.925745	-0.586581	-	A0A1Z5RG00_SORBI	GO:0004435; GO:0005886; GO:0016042; GO:0048015	K05857	AT3G08510.2	ATPLC2,PLC2	phospholipase C 2	Sspon.05G0021570-3D	Sh01_g032690	Sobic.005G002000.1.p	LOC_Os12g37560.1	Zm00001d014906_P005
Locus_11_Transcript_3	4.1	10.32	9.55	32.96	yes	-1.21988	-1.67527	1.33	0.001	0.6	6.4	no	1.14839	-12.6439	CH	3.04	2.32	4.65	4.16	no	-0.613159	-0.842459	5.66	3.44	1.39	7.75	no	2.02572	-1.17179	-	A0A1Z5RG00_SORBI	GO:0004435; GO:0005886; GO:0016042; GO:0048015	K05857	AT3G08510.2	ATPLC2,PLC2	phospholipase C 2	Sspon.05G0021570-3D	Sh01_g032690	Sobic.005G002000.1.p	LOC_Os12g37560.1	Zm00001d014906_P007
Locus_11_Transcript_4	3.02	17.69	6.62	40.94	yes	-1.13228	-1.21058	2.16	0.001	1.95	11.35	no	0.147557	-13.4704	CH	3.28	2.96	3.69	6.14	no	-0.169925	-1.05264	5.24	3.72	1.87	11.71	no	1.48653	-1.65437	-	A0A1Z5RG00_SORBI	GO:0004435; GO:0005886; GO:0016042; GO:0048015	K05857	AT3G08510.2	ATPLC2,PLC2	phospholipase C 2	Sspon.05G0021570-3D	Sh01_g032690	Sobic.005G002000.1.p	LOC_Os12g37560.1	Zm00001d014906_P005
Locus_11_Transcript_5	3.56	18.02	10.13	37.73	yes	-1.50869	-1.06611	3.18	0.001	0.001	6.31	no	11.6348	-12.6234	CH	3.09	3.35	5.22	4.41	no	-0.756443	-0.396618	4.29	2.92	1.1	6.57	no	1.96347	-1.16993	-	A0A1Z5RG00_SORBI	GO:0004435; GO:0005886; GO:0016042; GO:0048015	K05857	AT3G08510.2	ATPLC2,PLC2	phospholipase C 2	Sspon.05G0021570-3D	Sh01_g032690	Sobic.005G002000.1.p	LOC_Os12g37560.1	Zm00001d014906_P005
Locus_11_Transcript_7	4.22	15.39	7.12	25.13	no	-0.754634	-0.707417	1.44	0.43	0.65	5.43	no	1.14756	-3.65854	-	2.19	2.27	4.43	8.74	yes	-1.01638	-1.94494	2.18	5.2	0.75	7.25	no	1.53937	-0.479469	CH	A0A1Z5RG00_SORBI	GO:0004435; GO:0005886; GO:0016042; GO:0048015	K05857	AT3G08510.2	ATPLC2,PLC2	phospholipase C 2	Sspon.05G0021570-3D	Sh01_g032690	Sobic.005G002000.1.p	LOC_Os12g37560.1	Zm00001d014906_P005
Locus_1100_Transcript_2	10.53	7.29	13.74	5.52	no	-0.383877	0.401251	1.3	0.64	2.54	10.99	no	-0.966317	-4.10198	-	5.06	5.2	3.51	4.55	no	0.527666	0.192645	13.8	13.31	2.03	9.56	yes	2.76512	0.477428	SP-Hydroponic	C5YH72_SORBI	GO:0004421; GO:0006084; GO:0010142; GO:0016126	K01641	AT4G11820.2	EMB2778,FKP1,HMGS,MVA1	hydroxymethylglutaryl-CoA synthase / HMG-CoA synthase / 3-hydroxy-3-methylglutaryl coenzyme A synthase	Sspon.02G0009860-1P	Sh07_g014270	Sobic.007G182000.1.p	LOC_Os08g43170.1	Zm00001d006166_P001
Locus_11005_Transcript_1	9.75	6.66	13.44	8.83	no	-0.463059	-0.406891	3.66	0.33	1.52	15.83	no	1.26777	-5.58405	-	8.76	14.41	4.96	14.78	no	0.820591	-0.0365759	38.59	20.93	1.46	11.77	yes	4.72419	0.830458	SP-Hydroponic	A0A1Z5R6I2_SORBI	GO:0008047; GO:0008987; GO:0009060; GO:0009507; GO:0034628; GO:0042803; GO:0046872; GO:0051176; GO:0051539	K03517	AT5G50210.1	OLD5,QS,SUFE3	quinolinate synthase	Sspon.07G0037630-1D	Sh08_g005990	Sobic.008G089500.1.p	LOC_Os12g19304.2	Zm00001d040599_P001
Locus_11008_Transcript_1	29.58	16.19	16.49	6.44	yes	0.843031	1.32997	2.73	1.09	0.82	6.88	no	1.73521	-2.65808	SP	20.26	27.67	21.33	8.98	no	-0.0742498	1.62354	24.91	18.84	3.32	12.01	no	2.90747	0.649563	-	A0A1B6Q9V5_SORBI	GO:0003677; GO:0003700; GO:0005634	0	AT5G18560.1	PUCHI	Integrase-type DNA-binding superfamily protein	Sspon.04G0002740-2B	Sh01_g002940	Sobic.002G081300.1.p	LOC_Os03g60120.1	Zm00001d005203_P001
Locus_11008_Transcript_2	31.61	18.12	19.13	3.55	yes	0.724544	2.35169	4.07	0.001	3.27	9.31	no	0.315738	-13.1846	SP	21.29	25.44	19.11	9.5	no	0.155848	1.4211	22.5	14.02	1.88	19.62	no	3.58112	-0.484839	-	A0A1B6Q9V5_SORBI	GO:0003677; GO:0003700; GO:0005634	0	AT5G18560.1	PUCHI	Integrase-type DNA-binding superfamily protein	Sspon.04G0002740-2B	Sh01_g002940	Sobic.002G081300.1.p	LOC_Os03g60120.1	Zm00001d005203_P001
Locus_1101_Transcript_1	141.43	224.6	190.36	237.28	no	-0.428642	-0.0792326	34.32	21.3	63.78	169.25	yes	-0.894055	-2.99023	CH-Hydroponic	127.1	200.85	100.01	191.51	no	0.34582	0.0686987	148.52	158.4	52.82	164.89	no	1.4915	-0.0579316	-	C5Z0Z3_SORBI	GO:0003924; GO:0005525; GO:0005774	K07897	AT3G18820.1	ATRAB7B,ATRABG3F,RAB71,RAB7B,RABG3F	RAB GTPase homolog G3F	Sspon.07G0004190-3D	Sh03_g000690	Sobic.009G198500.1.p	LOC_Os05g44050.1	Zm00001d038709_P004
Locus_1101_Transcript_2	80.59	133.44	94.36	132.12	no	-0.227575	0.0143423	16.43	12.09	27.09	81.64	no	-0.721428	-2.75546	-	86.69	117.7	67.47	77.81	yes	0.361619	0.597087	82.77	79.95	10.06	84.69	no	3.04048	-0.0830936	SP	C5Z0Z3_SORBI	GO:0003924; GO:0005525; GO:0005774	K07897	AT3G18820.1	ATRAB7B,ATRABG3F,RAB71,RAB7B,RABG3F	RAB GTPase homolog G3F	Sspon.07G0004190-2B	Sh03_g000690	Sobic.009G198500.1.p	LOC_Os05g44050.1	Zm00001d038709_P004
Locus_11012_Transcript_1	0.66	6.99	3.22	2.78	no	-2.28652	1.33021	1.18	0.7	0.001	35.63	no	10.2046	-5.66959	-	1.79	4.48	6.3	26.35	yes	-1.81539	-2.55623	0.72	14.63	1.84	26.52	no	-1.35364	-0.858151	CH	C5YD46_SORBI	GO:0016747	0	0	0	0	Sspon.05G0006090-1T	Sh06_g011490	Sobic.006G166900.1.p	LOC_Os04g46140.1	Zm00001d051334_P001
Locus_11013_Transcript_3	22.47	8.35	18.07	6.8	no	0.314404	0.296241	0.39	1.54	2.1	5.14	yes	-2.42884	-1.73884	CH-Hydroponic	20.17	10.46	16.54	7.81	yes	0.286252	0.421488	5.8	10.81	0.94	8.61	no	2.62532	0.328281	SP	C5Y7R7_SORBI	0	0	AT2G44090.2	0	Ankyrin repeat family protein	Sspon.05G0017010-1A	Sh05_g004610	Sobic.005G084800.1.p	LOC_Os11g14180.1	Zm00001d049019_P011
Locus_11013_Transcript_5	21.82	11.53	24.51	6.19	no	-0.167719	0.897381	0.52	1.69	1.4	7.63	no	-1.42884	-2.17466	-	21.89	11.68	19.25	7.89	no	0.185414	0.565943	11.61	13.35	1.08	5.81	yes	3.42626	1.20023	SP-Hydroponic	C5Y7R7_SORBI	0	0	AT2G44090.2	0	Ankyrin repeat family protein	Sspon.05G0017010-1A	Sh05_g004610	Sobic.005G084800.1.p	LOC_Os11g14180.1	Zm00001d049019_P011
Locus_11015_Transcript_1	64.7	59.08	82.13	77.25	yes	-0.344144	-0.386865	8.29	2.57	18.23	100.42	yes	-1.13687	-5.28813	both	52.43	79.29	46.59	101.08	no	0.170372	-0.350287	97.13	103.53	16.5	74.3	yes	2.55745	0.478615	SP-Hydroponic	C5YHM5_SORBI	GO:0004843; GO:0005634; GO:0019784; GO:0043130; GO:0071108	K09602	AT1G28120.1	0	K09602 - ubiquitin thioesterase protein OTUB1 [EC:3.4.19.12] (OTUB1) (1 of 1)	Sspon.06G0002940-1A	Sh07_g015040	Sobic.007G189000.1.p	LOC_Os08g42540.1	Zm00001d049873_P001
Locus_11017_Transcript_1	12.98	8.32	7.01	4.48	no	0.888804	0.893085	3.8	4.98	4.13	7.83	no	-0.120142	-0.652867	-	10.84	22.13	5.93	12.5	yes	0.870261	0.824075	10.63	15.34	3.56	6.49	yes	1.57819	1.24101	both	A0A1B6Q541_SORBI	GO:0004190; GO:0006629	K08245	AT1G11910.1	APA1,ATAPA1	aspartic proteinase A1	Sspon.03G0009670-2C	Sh03_g016990	Sobic.003G247100.3.p	LOC_Os01g47410.2	Zm00001d032742_P002
Locus_11020_Transcript_1	46.97	27.57	49.04	17.23	no	-0.0622194	0.678177	5.29	2.7	6.84	22.85	no	-0.370729	-3.08116	-	34.2	60.28	37.88	59.14	no	-0.14744	0.0275452	22.05	44.57	7.87	19.94	yes	1.48634	1.16041	SP-Hydroponic	A0A438E4J6_VITVI	GO:0005200; GO:0005525; GO:0005874; GO:0007017	K07375	AT1G20010.1	0	tubulin beta-5 chain	Sspon.01G0045230-1B	Sh01_g011600	Sobic.001G069800.1.p	LOC_Os03g56810.1	Zm00001d033457_P003
Locus_11020_Transcript_2	54.12	34	43.67	16.15	no	0.309519	1.074	7.62	1.81	8.26	34.51	no	-0.116351	-4.25295	-	40.23	85.75	28.77	58.05	yes	0.483707	0.562841	33.3	45.67	4.76	22.44	yes	2.80649	1.02517	both	A0A438E4J6_VITVI	GO:0005200; GO:0005525; GO:0005874; GO:0007017	K07375	AT1G20010.1	0	tubulin beta-5 chain	Sspon.01G0045230-1B	Sh01_g011600	Sobic.001G069800.1.p	LOC_Os03g56810.1	Zm00001d033457_P003
Locus_11020_Transcript_3	33.58	29.37	17.45	10.48	yes	0.944375	1.4867	2.22	2.65	2.01	10.68	no	0.143364	-2.01085	SP	32.1	18.98	30.11	9.49	no	0.0923306	1	9.45	19.53	1.16	3.45	yes	3.02619	2.50102	SP-Hydroponic	A0A0A9D504_ARUDO	GO:0005200; GO:0005525; GO:0005874; GO:0007017	K07375	AT1G20010.1	0	tubulin beta-5 chain	Sspon.01G0029450-2C	Sh01_g004660	Sobic.001G069800.1.p	LOC_Os03g56810.1	Zm00001d033457_P003
Locus_11020_Transcript_5	117.63	48.32	71.76	32.73	no	0.713004	0.562007	3.79	7.9	8.56	41.62	no	-1.17541	-2.39735	-	57.22	113.21	59.1	94.59	no	-0.0466386	0.259242	43.71	79.31	7.89	33.78	yes	2.46987	1.23133	SP-Hydroponic	A0A0A9IJN7_ARUDO	GO:0005200; GO:0005525; GO:0005874; GO:0007017	K07375	AT1G20010.1	0	tubulin beta-5 chain	Sspon.01G0045230-1B	Sh01_g011600	Sobic.001G146000.1.p	LOC_Os03g45920.1	Zm00001d033457_P003
Locus_11020_Transcript_6	52.41	32.09	40.41	15.3	no	0.37513	1.06859	6	0.89	5.42	33.96	no	0.14667	-5.25389	-	44.14	68.25	32.3	58.11	no	0.450552	0.232043	36.41	52.68	3.9	17.43	yes	3.22279	1.59568	SP-Hydroponic	A0A438E4J6_VITVI	GO:0005200; GO:0005525; GO:0005874; GO:0007017	K07375	AT1G20010.1	0	tubulin beta-5 chain	Sspon.01G0045230-1B	Sh01_g011600	Sobic.001G069800.1.p	LOC_Os03g56810.1	Zm00001d033457_P003
Locus_11021_Transcript_1	49.88	40.51	39.48	38.3	no	0.337339	0.0809337	0.72	0.28	6.91	39.71	yes	-3.26262	-7.14793	CH-Hydroponic	32.52	28.12	32.19	27.96	no	0.0147147	0.00823223	25.84	21	5.97	67.83	no	2.1138	-1.69153	-	A0A1W0VZ25_SORBI	GO:0004795; GO:0005737; GO:0009088; GO:0030170	K01733	AT4G29840.1	MTO2,TS	Pyridoxal-5'-phosphate-dependent enzyme family protein	Sspon.03G0008460-2C	Sh03_g018440	Sobic.003G265400.1.p	LOC_Os01g49890.1	Zm00001d043780_P001
Locus_11023_Transcript_1	7.3	23.78	8.16	29.04	no	-0.160673	-0.288293	18.49	18.13	27.52	17.92	no	-0.573735	0.0168083	-	13.22	34.39	8.7	16.79	yes	0.603635	1.03439	11.23	14.05	17.54	30.35	no	-0.643291	-1.11113	SP	B4FJI7_MAIZE	GO:0051287	K00029	AT5G25880.1	ATNADP-ME3,NADP-ME3	NADP-malic enzyme 3	Sspon.07G0011420-1A	Sh09_g006020	Sobic.009G069600.1.p	LOC_Os05g09440.1	Zm00001d037693_P004
Locus_11024_Transcript_1	1.72	173.19	2.1	148.5	no	-0.287981	0.221893	66.79	46.51	26	4.23	yes	1.36112	3.45881	SP-Hydroponic	13.67	53.94	9.7	39.83	no	0.494957	0.4375	7.49	10.62	9.62	4.78	no	-0.361071	1.1517	-	A0A125QUG1_SORBI	GO:0005618; GO:0030145; GO:0045735; GO:0048046	0	0	0	0	Sspon.06G0009810-1P	Sh04_g010300	Sobic.007G067616.1.p	LOC_Os08g09080.1	Zm00001d049425_P001
Locus_11026_Transcript_1	23.16	12.53	24.82	21.72	no	-0.0998679	-0.793638	3.82	2.55	11.32	28.53	yes	-1.56723	-3.48391	CH-Hydroponic	13.93	16.81	14.36	19.67	no	-0.0438605	-0.226677	28.76	24.95	4.93	18.95	yes	2.5444	0.396842	SP-Hydroponic	A0A1D6GS01_MAIZE	GO:0016779; GO:0046872	0	AT2G45620.1	0	Nucleotidyltransferase family protein	Sspon.01G0016540-1A	Sh01_g040200	Sobic.001G261900.2.p	LOC_Os10g11034.1	Zm00001d014321_P003
Locus_11027_Transcript_1	12.94	30.34	12.9	54.3	no	0.00446655	-0.839731	5.64	4.37	16.32	26.35	yes	-1.53287	-2.5921	CH-Hydroponic	19.08	29.8	9.96	31.33	no	0.937844	-0.0722324	18.16	19.54	7.63	18.38	no	1.25101	0.0882937	-	C4P7Y0_SORBI	GO:0005509	K06268	AT5G47100.1	ATCBL9,CBL9	calcineurin B-like protein 9	Sspon.01G0014730-2B	Sh01_g022330	Sobic.001G294300.1.p	LOC_Os10g41510.1	Zm00001d029976_P004
Locus_11028_Transcript_1	10.89	30.15	10.06	22.28	no	0.114374	0.436409	4.73	5.63	9.55	20.24	yes	-1.01366	-1.846	CH-Hydroponic	17.65	9.85	10.96	13.16	no	0.68742	-0.417964	18.58	18.11	4.92	14.23	no	1.91702	0.347851	-	K3XDR4_SETIT	GO:0003774; GO:0003779; GO:0005516; GO:0005524; GO:0007015; GO:0016459	K10357	AT5G20490.2	0	Myosin family protein with Dil domain	Sspon.03G0012540-2B	Sh04_g026380	Sobic.003G198800.1.p	LOC_Os03g48140.1	Zm00001d044303_P011
Locus_11029_Transcript_1	70.27	28.61	69.65	11.82	no	0.0127855	1.27529	17.66	14.8	28.97	62.88	yes	-0.714074	-2.087	CH-Hydroponic	27.47	75.92	31.15	49.64	no	-0.181375	0.612977	40.52	51.73	25.87	92.31	no	0.647354	-0.835486	-	C5WW06_SORBI	GO:0005829; GO:0006561; GO:0009408; GO:0009414; GO:0009688; GO:0009750; GO:0010115; GO:0010301; GO:0042802	K09841	AT1G52340.1	ABA2,ATABA2,ATSDR1,GIN1,ISI4,SDR1,SIS4,SRE1	NAD(P)-binding Rossmann-fold superfamily protein	Sspon.01G0062350-1D	Sh01_g003120	Sobic.001G042000.1.p	LOC_Os03g59610.1	Zm00001d013015_P001
Locus_1103_Transcript_1	9.27	28.52	14.66	103.65	yes	-0.661244	-1.86167	1.23	0.73	1.11	4.78	no	0.148099	-2.71104	CH	3.58	6.73	8.65	14.52	yes	-1.27274	-1.10936	2.73	2.12	0.64	3.17	no	2.09276	-0.580419	CH	A0A0E0G6X3_ORYNI	GO:0016021	0	0	0	0	Sspon.03G0014500-1A	Sh03_g011100	Sobic.003G157600.1.p	LOC_Os01g24500.1	Zm00001d040777_P001
Locus_11031_Transcript_1	20.29	3.86	12.79	5.46	no	0.665753	-0.5003	5.14	4.32	19.12	16.6	yes	-1.89524	-1.94208	CH-Hydroponic	9.07	17.59	12.91	17.48	no	-0.509315	0.0090503	0.73	7.5	14.16	14.06	yes	-4.27778	-0.906634	CH-Hydroponic	C5Y0A5_SORBI	GO:0003677; GO:0006355	0	AT5G62940.1	DOF5.6,HCA2	Dof-type zinc finger DNA-binding family protein	Sspon.04G0023270-2C	Sh04_g019280	Sobic.004G266200.1.p	LOC_Os02g47810.1	Zm00001d017788_P001
Locus_11034_Transcript_1	4.06	5.08	8.94	6.13	no	-1.1388	-0.271059	12.27	8.3	24.19	28.33	yes	-0.979276	-1.77115	CH-Hydroponic	5.61	10.23	5.49	8.06	no	0.0311946	0.343954	13.21	10.95	22.05	45.82	yes	-0.739148	-2.06505	CH-Hydroponic	A0A1W0W7T8_SORBI	GO:0004601; GO:0005576; GO:0006979; GO:0020037; GO:0042744; GO:0046872	K00430	AT5G05340.1	0	Peroxidase superfamily protein	Sspon.01G0009220-3C	Sh04_g007880	Sobic.002G416600.2.p	LOC_Os07g48010.1	Zm00001d022457_P001
Locus_11034_Transcript_2	5.69	3.25	9.38	5	no	-0.721159	-0.621488	6.36	5.15	18.86	34.24	yes	-1.56823	-2.73304	CH-Hydroponic	6.58	5.31	6.16	5.02	no	0.0951572	0.0810245	7.42	8.94	12.45	52.09	yes	-0.746655	-2.54266	CH-Hydroponic	A0A1W0W7T8_SORBI	GO:0004601; GO:0005576; GO:0006979; GO:0020037; GO:0042744; GO:0046872	K00430	AT5G05340.1	0	Peroxidase superfamily protein	Sspon.01G0009220-3C	Sh04_g007880	Sobic.002G416600.2.p	LOC_Os07g48010.1	Zm00001d022457_P001
Locus_11035_Transcript_1	1.71	4.18	0.52	13.2	no	1.71741	-1.65896	10.95	3.34	39.13	68.54	yes	-1.83734	-4.35903	CH-Hydroponic	0.48	0.48	5.23	6.02	yes	-3.4457	-3.64866	22.27	18.17	31.01	121.63	yes	-0.477632	-2.74287	both	C5XP04_SORBI	GO:0046872; GO:0051213	0	AT3G11180.1	0	2-oxoglutarate (2OG) and Fe(II)-dependent oxygenase superfamily protein	Sspon.03G0029740-3D	Sh01_g032670	Sobic.003G345100.1.p	LOC_Os01g61610.1	Zm00001d012456_P004
Locus_11035_Transcript_2	5.27	8.59	0.7	22.2	no	2.91238	-1.36983	15.79	7.89	78.26	104.56	yes	-2.30926	-3.72816	CH-Hydroponic	0.77	0.97	5.85	10.04	yes	-2.92551	-3.37163	32.79	32.12	54.33	175.73	yes	-0.728493	-2.45182	both	C5XP04_SORBI	GO:0046872; GO:0051213	0	AT3G11180.1	0	2-oxoglutarate (2OG) and Fe(II)-dependent oxygenase superfamily protein	Sspon.03G0029740-3D	Sh01_g032670	Sobic.003G345100.1.p	LOC_Os01g61610.1	Zm00001d012456_P004
Locus_11038_Transcript_1	177.86	93.65	173.77	166.28	no	0.0335631	-0.828264	12.93	18.65	36.92	153.3	yes	-1.51368	-3.03911	CH-Hydroponic	32.07	75.35	71.82	158.79	yes	-1.16316	-1.07544	352.2	282.9	43.92	178.39	yes	3.00344	0.665257	CH	A0A059Q285_9POAL	GO:0004089; GO:0008270; GO:0015976	K01673	AT5G14740.2	0	carbonic anhydrase 2	Sspon.03G0032130-2C	Sh03_g016090	Sobic.003G234400.4.p	LOC_Os01g45274.4	Zm00001d044096_P005
Locus_11041_Transcript_1	17.46	13.31	14.96	10.95	no	0.222943	0.28158	9.3	5.54	22.81	22.8	yes	-1.29436	-2.04108	CH-Hydroponic	9.84	22.26	6.54	29.24	no	0.589368	-0.39349	20.17	34.33	20.73	25.75	no	-0.039509	0.414897	-	B4FZS0_MAIZE	0	0	0	0	0	Sspon.01G0032480-2D	Sh01_g000970	Sobic.001G016900.1.p	0	Zm00001d034809_P001
Locus_11041_Transcript_2	10.8	14.43	16.9	13.22	no	-0.645992	0.126349	9.41	11.2	25.06	30.59	yes	-1.41312	-1.44956	CH-Hydroponic	11.66	17.53	10.57	24.72	no	0.141592	-0.495853	21.65	29.17	21.12	26.87	no	0.0357572	0.118489	-	B4FZS0_MAIZE	0	0	0	0	0	Sspon.01G0032480-2D	Sh01_g000970	Sobic.001G016900.1.p	0	Zm00001d034809_P001
Locus_11042_Transcript_1	0.001	113.08	0.001	7.29	no	0	3.95528	0.001	0.001	0.001	0.001	no	0	0	-	29.2	72.09	1.39	0.001	yes	4.39281	16.1375	0.001	0.001	0.001	0.001	no	0	0	SP	A0A1D1YII8_9ARAE	GO:0000786; GO:0003677; GO:0005634; GO:0042025; GO:0046982	K11254	AT1G07660.2	0	Histone superfamily protein	Sspon.01G0034340-3D	Sh02_g020310	Sobic.002G291066.1.p	LOC_Os05g38740.1	Zm00001d021422_P001
Locus_11046_Transcript_1	63.1	59.43	95.28	103.42	yes	-0.594533	-0.799252	18.29	15.25	41.88	96.26	yes	-1.19521	-2.65813	both	33.36	90.99	38.54	86.92	no	-0.208237	0.0660198	57.01	68.06	41.87	90.75	no	0.445298	-0.41509	-	C5X1T3_SORBI	GO:0005783; GO:0012505; GO:0016020; GO:0016021	K17278	AT3G48890.1	ATMAPR3,ATMP2,MAPR3,MSBP2	membrane-associated progesterone binding protein 3	Sspon.01G0008540-3C	Sh01_g030860	Sobic.001G389400.1.p	LOC_Os03g20470.1	Zm00001d028955_P001
Locus_11047_Transcript_1	1.6	21.95	1.3	61.63	no	0.29956	-1.48941	1.91	1.99	11.21	6.22	yes	-2.55314	-1.64415	CH-Hydroponic	7.7	8.75	9.11	9.25	no	-0.242593	-0.0801703	4.63	9.86	9.93	4.81	no	-1.10078	1.03555	-	C5YEA9_SORBI	GO:0005737; GO:0008612; GO:0034038	K00809	AT5G05920.1	DHS,EDA22	deoxyhypusine synthase	Sspon.05G0026450-1B	Sh06_g002220	Sobic.006G046500.1.p	LOC_Os03g52970.1	Zm00001d003994_P001
Locus_11048_Transcript_2	25.4	46.96	22.27	33.43	no	0.189727	0.490289	1.89	1.69	7.69	34.41	yes	-2.0246	-4.34773	CH-Hydroponic	22.1	30.8	22.71	20.82	no	-0.0392813	0.56496	20.1	18.09	5.41	30.06	no	1.8935	-0.732653	-	B4FEN2_MAIZE	GO:0005789; GO:0016021	0	AT1G01230.1	0	ORMDL family protein	Sspon.04G0023670-2C	Sh04_g020930	Sobic.004G284500.1.p	LOC_Os04g47970.1	Zm00001d017574_P001
Locus_11049_Transcript_1	12.79	10.75	7.05	3.48	no	0.859321	1.62718	2.21	3.51	21.33	25.32	yes	-3.27077	-2.85073	CH-Hydroponic	11.77	23.79	10.6	33.44	no	0.15105	-0.49122	5.37	14.49	9.21	9.15	no	-0.778279	0.663214	-	C5X5B2_SORBI	GO:0005096; GO:0005737; GO:0046872	K12489	0	0	0	Sspon.06G0002930-4D	Sh07_g015050	Sobic.002G260700.1.p	LOC_Os09g33600.1	Zm00001d021087_P002
Locus_11053_Transcript_3	64.39	45.39	40.07	32.16	yes	0.684314	0.497107	1.54	0.46	2.79	35	no	-0.857335	-6.24958	SP	33.31	28.58	32.66	29.44	no	0.0284306	-0.0427718	37.06	26.75	4.42	25.75	no	3.06774	0.0549665	-	C5XHK0_SORBI	0	0	0	0	0	Sspon.03G0008190-3C	Sh04_g018410	Sobic.003G269200.1.p	LOC_Os01g50450.1	Zm00001d043736_P003
Locus_11056_Transcript_3	13.41	10.37	10.4	8.94	no	0.366726	0.214069	0.001	0.48	0.73	7.25	no	-9.51175	-3.91687	-	7.88	4.88	12.35	7.48	yes	-0.648244	-0.616157	3.95	3.57	0.63	4.41	no	2.64843	-0.304855	CH	C5XWT6_SORBI	GO:0000139; GO:0005829; GO:0006886; GO:0006888; GO:0006904; GO:0016192; GO:0019905	K19998	AT2G17980.1	ATSLY1	Sec1/munc18-like (SM) proteins superfamily	Sspon.04G0023210-2C	Sh04_g027830	Sobic.004G358900.1.p	LOC_Os03g42320.1	Zm00001d051824_P001
Locus_11057_Transcript_1	23.86	28.19	29.44	35.98	no	-0.303184	-0.352012	3.17	5.51	9.69	25.43	yes	-1.61201	-2.20641	CH-Hydroponic	28.33	33.6	23.71	27.54	no	0.256835	0.286933	19.83	20.66	8.11	22.67	no	1.28991	-0.133944	-	C5XNA7_SORBI	GO:0005783; GO:0016021; GO:0030134	0	AT3G22290.1	0	Endoplasmic reticulum vesicle transporter protein	Sspon.03G0003680-1A	Sh03_g024940	Sobic.003G338500.1.p	LOC_Os03g57100.1	Zm00001d012501_P007
Locus_11057_Transcript_2	27.92	33.25	32.88	33.35	no	-0.235911	-0.00433242	4.97	6.8	14.81	34.43	yes	-1.57525	-2.34006	CH-Hydroponic	38.12	40.36	25.58	39.81	no	0.575532	0.0197953	17.79	24.9	15.76	31.57	no	0.174799	-0.342409	-	C5XNA7_SORBI	GO:0005783; GO:0016021; GO:0030134	0	AT3G22290.1	0	Endoplasmic reticulum vesicle transporter protein	Sspon.03G0003680-1A	Sh03_g024940	Sobic.003G338500.1.p	LOC_Os03g57100.1	Zm00001d012501_P007
Locus_1106_Transcript_2	145.5	366.56	142.61	368.38	no	0.028944	-0.00714537	62.24	66.19	72.33	143.45	no	-0.216752	-1.11586	-	304.06	541.25	118.63	178.18	yes	1.35789	1.60296	118.78	209.11	69.4	172.34	no	0.775284	0.279004	SP	A0A1W0W2G8_SORBI	GO:0006662; GO:0015035; GO:0045454	K03671	AT1G19730.1	ATH4,ATTRX4	Thioredoxin superfamily protein	Sspon.02G0023270-3C	0	Sobic.002G057900.2.p	LOC_Os07g08840.1	Zm00001d019034_P001
Locus_11060_Transcript_1	0.001	12.74	0.001	77.98	no	0	-2.61374	0.001	0.001	0.001	0.001	no	0	0	-	2.13	7.37	0.001	0.001	yes	11.0566	12.8474	0.001	0.001	0.001	0.001	no	0	0	SP	A0A1D1Y0V2_9ARAE	GO:0051920	K03386	AT3G11630.1	0	Thioredoxin superfamily protein	0	0	Sobic.004G168500.1.p	LOC_Os02g33450.1	Zm00001d016736_P001
Locus_11062_Transcript_1	34.4	24.71	13.38	25.31	no	1.36233	-0.0346125	0.001	0.001	0.001	0.001	no	0	0	-	35.5	0.34	47.73	4.23	yes	-0.427077	-3.63705	1.3	0.28	0.84	0.83	no	0.63005	-1.56768	CH	C5WQY7_SORBI	GO:0005086; GO:0005802; GO:0005829; GO:0015031; GO:0016020; GO:0032012	K18442	AT1G01960.1	0	SEC7-like guanine nucleotide exchange family protein	Sspon.01G0051400-2D	Sh04_g005810	Sobic.001G437400.1.p	LOC_Os03g14260.2	Zm00001d028438_P005
Locus_11063_Transcript_1	15.97	35.06	16.92	32.26	no	-0.0833653	0.12008	14.13	8.58	59.4	39.38	yes	-2.0717	-2.19841	CH-Hydroponic	30.07	20.24	21.42	17.05	no	0.489366	0.247438	10.15	17.43	46.2	41.12	yes	-2.18641	-1.23827	CH-Hydroponic	C5YAF5_SORBI	GO:0005507; GO:0008131; GO:0009308; GO:0048038; GO:0052593; GO:0052594; GO:0052595; GO:0052596	K00276	AT2G42490.1	0	Copper amine oxidase family protein	Sspon.05G0009020-2B	0	Sobic.006G119200.1.p	LOC_Os04g40040.1	Zm00001d003309_P002
Locus_11065_Transcript_1	42.41	22.09	27.73	5.9	yes	0.612957	1.90461	3.41	1.22	3.09	14.53	no	0.142165	-3.57408	SP	14.79	37.79	11.91	20.42	no	0.312449	0.888022	34	36	1.07	19.59	yes	4.98985	0.87788	SP-Hydroponic	A0A1B6QQY8_SORBI	0	0	AT2G45720.2	0	ARM repeat superfamily protein	Sspon.01G0001000-4D	Sh01_g043830	Sobic.001G531700.1.p	LOC_Os10g37850.2	Zm00001d027365_P001
Locus_11066_Transcript_2	2.27	7.05	1.76	3.47	no	0.367117	1.02269	7.74	3.51	4.66	3.54	no	0.732004	-0.0122783	-	1.4	3.49	2.87	5.81	no	-1.03562	-0.735311	12.53	13.71	1.92	3.43	yes	2.70621	1.99895	SP-Hydroponic	C5Y9C3_SORBI	GO:0016021	0	AT4G37030.1	0	0	Sspon.05G0010330-3C	0	Sobic.006G098200.1.p	LOC_Os04g37670.1	Zm00001d003508_P001
Locus_11066_Transcript_3	2.55	12.14	1.44	3.3	no	0.824428	1.87923	3.51	4.59	2.54	3.37	no	0.466643	0.445746	-	2.53	4.43	2.02	3.92	no	0.324782	0.176453	14.9	9.06	2.55	1.63	yes	2.54674	2.47464	SP-Hydroponic	C5Y9C3_SORBI	GO:0016021	0	AT4G37030.1	0	0	Sspon.05G0010330-3C	0	Sobic.006G098200.1.p	LOC_Os04g37670.1	Zm00001d003508_P001
Locus_11067_Transcript_1	144.26	70.38	92.63	27.06	yes	0.63912	1.379	7.31	1.24	7.55	43	no	-0.0466052	-5.11592	SP	99.96	86.49	80.14	39.78	yes	0.318828	1.12049	45.64	51.8	5.43	58.27	no	3.07127	-0.169801	SP	A0A6A4PW05_LUPAL	GO:0005774; GO:0015078; GO:0016021; GO:0033179	K02155	AT4G38920.1	0	vacuolar-type H(+)-ATPase C3	Sspon.07G0029200-1B	Sh08_g003930	Sobic.005G055000.1.p	LOC_Os11g06890.2	Zm00001d004821_P003
Locus_11071_Transcript_1	40.12	11.38	47.3	5.38	no	-0.237519	1.08082	0.001	0.48	0.73	14.38	no	-9.51175	-4.90489	-	21.28	30.07	20.34	16.94	no	0.0651785	0.827891	39.15	25.41	0.001	8.75	yes	15.2567	1.53804	SP-Hydroponic	A0A2T7DHS2_9POAL	GO:0006629; GO:0008970	0	AT2G42690.1	0	alpha/beta-Hydrolases superfamily protein	Sspon.03G0007840-3D	Sh09_g009740	Sobic.003G274700.1.p	LOC_Os01g51360.1	Zm00001d043680_P001
Locus_11072_Transcript_1	11.01	24.49	10	20.09	no	0.138814	0.285715	5.9	5.99	3.16	15.01	no	0.90079	-1.3253	-	12.04	16.86	6.64	15.37	no	0.85858	0.133487	20.97	19.43	4.32	9.15	yes	2.27922	1.08644	SP-Hydroponic	C4J009_MAIZE	GO:0003824; GO:0016021	0	AT5G23050.1	AAE17	acyl-activating enzyme 17	Sspon.02G0015440-1A	Sh02_g011880	Sobic.002G189400.5.p	LOC_Os09g21230.4	Zm00001d020343_P003
Locus_11077_Transcript_1	19.2	0.59	10.12	0.06	yes	0.923897	3.29768	0.24	0.001	0.29	1.9	no	-0.273018	-10.8918	SP	1.11	0.26	2.51	0.37	no	-1.17713	-0.509014	7.03	7.84	0.25	2.27	yes	4.81352	1.78816	SP-Hydroponic	C5YAG7_SORBI	GO:0005524; GO:0009507; GO:0015979; GO:0015995; GO:0016851	K03403	AT5G13630.1	ABAR,CCH,CCH1,CHLH,GUN5	magnesium-chelatase subunit chlH, chloroplast, putative / Mg-protoporphyrin IX chelatase, putative (CHLH)	Sspon.05G0001100-3P	Sh06_g019370	Sobic.006G264900.1.p	LOC_Os03g20700.1	Zm00001d026603_P002
Locus_11077_Transcript_2	22.23	0.74	9.91	0.001	yes	1.16555	9.53138	0.001	0.001	0.15	3.02	no	-7.22882	-11.5603	SP	1.21	0.46	3.55	0.91	no	-1.55281	-0.984233	6.04	8.18	0.17	2.53	yes	5.15094	1.69296	SP-Hydroponic	C5YAG7_SORBI	GO:0005524; GO:0009507; GO:0015979; GO:0015995; GO:0016851	K03403	AT5G13630.1	ABAR,CCH,CCH1,CHLH,GUN5	magnesium-chelatase subunit chlH, chloroplast, putative / Mg-protoporphyrin IX chelatase, putative (CHLH)	Sspon.05G0001100-3P	Sh06_g019370	Sobic.006G264900.1.p	LOC_Os03g20700.1	Zm00001d026603_P002
Locus_11077_Transcript_3	20.91	1.11	13.64	0.13	yes	0.616349	3.09398	0.001	0.001	0.15	2.91	no	-7.22882	-11.5068	SP	1.49	0.15	3.48	0.43	no	-1.22377	-1.51937	5.85	8.27	0.08	3.16	yes	6.19229	1.38796	SP-Hydroponic	C5YAG7_SORBI	GO:0005524; GO:0009507; GO:0015979; GO:0015995; GO:0016851	K03403	AT5G13630.1	ABAR,CCH,CCH1,CHLH,GUN5	magnesium-chelatase subunit chlH, chloroplast, putative / Mg-protoporphyrin IX chelatase, putative (CHLH)	Sspon.05G0001100-3P	Sh06_g019370	Sobic.006G264900.1.p	LOC_Os03g20700.1	Zm00001d026603_P002
Locus_11077_Transcript_4	19.95	0.67	12.81	0.26	no	0.639118	1.36565	0.001	0.001	0.44	4.48	yes	-8.78136	-12.1293	CH-Hydroponic	1.43	0.36	4.12	1.34	yes	-1.52663	-1.89616	9.22	9.19	0.17	3.54	yes	5.76116	1.37632	CH	C5YAG7_SORBI	GO:0005524; GO:0009507; GO:0015979; GO:0015995; GO:0016851	K03403	AT5G13630.1	ABAR,CCH,CCH1,CHLH,GUN5	magnesium-chelatase subunit chlH, chloroplast, putative / Mg-protoporphyrin IX chelatase, putative (CHLH)	Sspon.05G0001100-3P	Sh06_g019370	Sobic.006G264900.1.p	LOC_Os03g20700.1	Zm00001d026603_P002
Locus_11077_Transcript_5	21	0.22	13.75	0.13	no	0.610958	0.758992	0.001	0.001	0.59	5.83	yes	-9.20457	-12.5093	CH-Hydroponic	1.33	0.21	4.02	1.23	yes	-1.59577	-2.5502	8.92	8.69	0.17	5.06	yes	5.71344	0.780219	CH	C5YAG7_SORBI	GO:0005524; GO:0009507; GO:0015979; GO:0015995; GO:0016851	K03403	AT5G13630.1	ABAR,CCH,CCH1,CHLH,GUN5	magnesium-chelatase subunit chlH, chloroplast, putative / Mg-protoporphyrin IX chelatase, putative (CHLH)	Sspon.05G0001100-3P	Sh06_g019370	Sobic.006G264900.1.p	LOC_Os03g20700.1	Zm00001d026603_P002
Locus_11077_Transcript_6	19.86	0.74	9.52	0.19	yes	1.06083	1.96153	0.001	0.001	0.29	3.14	no	-8.17991	-11.6165	SP	1.27	0.21	2.51	0.86	yes	-0.982859	-2.03395	5.85	6.83	0.08	2.78	yes	6.19229	1.2968	CH	C5YAG7_SORBI	GO:0005524; GO:0009507; GO:0015979; GO:0015995; GO:0016851	K03403	AT5G13630.1	ABAR,CCH,CCH1,CHLH,GUN5	magnesium-chelatase subunit chlH, chloroplast, putative / Mg-protoporphyrin IX chelatase, putative (CHLH)	Sspon.05G0001100-3P	Sh06_g019370	Sobic.006G264900.1.p	LOC_Os03g20700.1	Zm00001d026603_P002
Locus_11080_Transcript_1	0.001	31.01	0.001	1.07	no	0	4.85705	0.001	0.001	0.001	0.001	no	0	0	-	9.31	14.64	0.001	0.001	yes	13.1846	13.8376	0.001	0.001	0.001	0.001	no	0	0	SP	A0A5N6KU83_9ROSI	0	0	0	0	0	0	0	0	0	0
Locus_11081_Transcript_1	11.24	10.74	7.76	17.47	no	0.534513	-0.701886	2.66	1.29	4.65	8.09	yes	-0.805804	-2.64877	CH-Hydroponic	15.61	5.41	11.83	9.71	no	0.40002	-0.843843	5.44	7.64	3.63	5.79	no	0.583637	0.400009	-	A0A194YHQ5_SORBI	GO:0004386; GO:0005524; GO:0005634; GO:0046872	K11643	AT2G25170.1	CHD3,CHR6,GYM,PKL,SSL2	chromatin remodeling factor CHD3 (PICKLE)	Sspon.08G0012870-2B	Sh10_g005940	Sobic.010G065300.1.p	LOC_Os06g08480.1	Zm00001d045109_P004
Locus_11081_Transcript_2	10.43	11.43	8.38	16.54	no	0.315717	-0.533134	1.43	1.49	2.27	6.64	no	-0.666677	-2.15587	-	14.2	5.84	12.47	9.36	no	0.187429	-0.68054	3.81	6.67	1.4	4.31	yes	1.44436	0.629999	SP-Hydroponic	A0A194YHQ5_SORBI	GO:0004386; GO:0005524; GO:0005634; GO:0046872	K11643	AT2G25170.1	CHD3,CHR6,GYM,PKL,SSL2	chromatin remodeling factor CHD3 (PICKLE)	Sspon.08G0012870-2B	Sh10_g005940	Sobic.010G065300.1.p	LOC_Os06g08480.1	Zm00001d045109_P004
Locus_11081_Transcript_4	11.17	11.46	9.43	20.04	no	0.2443	-0.806275	2.02	1.26	3.66	8.7	yes	-0.857488	-2.78759	CH-Hydroponic	13.14	5.17	12.71	10.58	no	0.0480012	-1.0331	3.74	8.28	2.56	4.23	no	0.546894	0.968973	-	A0A194YHQ5_SORBI	GO:0004386; GO:0005524; GO:0005634; GO:0046872	K11643	AT2G25170.1	CHD3,CHR6,GYM,PKL,SSL2	chromatin remodeling factor CHD3 (PICKLE)	Sspon.08G0012870-2B	Sh10_g005940	Sobic.010G065300.1.p	LOC_Os06g08480.1	Zm00001d045109_P004
Locus_11082_Transcript_1	55.53	20.35	44.95	15.01	yes	0.304946	0.439105	9.67	5.21	20.81	65.77	yes	-1.10569	-3.65807	SP	41.91	47.92	50.57	59.31	yes	-0.270987	-0.307647	57.61	53.08	11.98	52.13	no	2.26569	0.0260545	CH	C0PMC8_MAIZE	0	0	AT4G00150.1	ATHAM3,HAM3	GRAS family transcription factor	Sspon.04G0023860-2C	0	Sobic.006G172900.1.p	LOC_Os04g46860.1	Zm00001d002718_P001
Locus_11084_Transcript_1	6.53	26.25	6.02	19.98	no	0.11732	0.393761	11.68	7.42	20.17	24.95	yes	-0.788171	-1.74955	CH-Hydroponic	9.66	12.48	7.78	10.74	no	0.312253	0.216624	18.6	17.17	16.21	22.54	no	0.198419	-0.392597	-	B6SHH3_MAIZE	GO:0016021	0	AT1G02120.1	VAD1	GRAM domain family protein	Sspon.02G0007330-1A	Sh02_g021760	Sobic.002G306700.3.p	LOC_Os07g30940.1	Zm00001d021524_P001
Locus_11085_Transcript_2	4.97	2.27	7.03	7.53	no	-0.500279	-1.72996	2.84	1.69	13.48	26.33	yes	-2.24686	-3.96161	CH-Hydroponic	7.42	8.09	7.87	21.7	no	-0.0849444	-1.42348	15.96	17.99	8.5	15.42	no	0.908926	0.222392	-	B4FEB1_MAIZE	GO:0005524	K03695	AT5G15450.1	APG6,CLPB-P,CLPB3	casein lytic proteinase B3	Sspon.01G0012530-1A	Sh01_g025590	Sobic.001G333500.1.p	LOC_Os03g31300.1	Zm00001d029557_P001
Locus_1109_Transcript_1	97.78	204.12	91.03	174.94	no	0.103197	0.222557	18.34	10.92	56.84	137.44	yes	-1.63191	-3.65376	CH-Hydroponic	81.74	119.49	65.94	112.08	no	0.309888	0.092361	66.51	61.49	40.63	135.3	no	0.711026	-1.13774	-	C5X1K7_SORBI	GO:0047918; GO:0051287	K10046	AT5G28840.2	GME	GDP-D-mannose 3',5'-epimerase	Sspon.01G0018000-3D	Sh_218H23_contig-2_g000010	Sobic.001G247600.1.p	LOC_Os10g28200.1	Zm00001d032950_P003
Locus_11090_Transcript_1	6.74	16.01	23.3	17.74	no	-1.78951	-0.148033	0.001	1.2	0.001	2.07	no	0	-0.786596	-	3.81	5.4	9.68	14.18	yes	-1.34522	-1.39283	6.1	1.56	0.001	0.78	no	12.5746	1	CH	C5YVF8_SORBI	GO:0005886; GO:0006955; GO:0009626	0	AT1G28380.1	NSL1	MAC/Perforin domain-containing protein	Sspon.07G0002470-2B	Sh09_g018040	Sobic.009G227800.1.p	LOC_Os05g48360.1	Zm00001d038971_P001
Locus_11091_Transcript_1	30.6	27.73	26.62	26.52	no	0.201021	0.0643668	8.09	7.36	18.06	55.51	yes	-1.15859	-2.91497	CH-Hydroponic	21.15	37.9	11.13	44.06	no	0.926204	-0.217272	60.65	70.8	14.35	50.89	yes	2.07946	0.476367	SP-Hydroponic	C5WWM4_SORBI	0	0	AT5G55640.1	0	0	Sspon.01G0012250-2C	Sh01_g025940	Sobic.001G339500.2.p	LOC_Os03g29910.1	Zm00001d029498_P001
Locus_11091_Transcript_2	23.62	14.02	30.92	13.82	no	-0.388531	0.0207287	3.96	4.71	17.49	42.27	yes	-2.14296	-3.16584	CH-Hydroponic	12.03	35.32	10.11	34.96	no	0.250854	0.0147802	52.34	52.28	8.7	35.46	yes	2.58883	0.560067	SP-Hydroponic	C5WWM4_SORBI	0	0	AT5G55640.1	0	0	Sspon.01G0012250-2C	Sh01_g025940	Sobic.001G339500.2.p	LOC_Os03g29910.1	Zm00001d029498_P001
Locus_11092_Transcript_1	9.83	9.95	15.37	16.08	yes	-0.644854	-0.692499	4.95	4.88	7.09	13.82	no	-0.518357	-1.5018	CH	11.22	11.66	8.97	12.44	no	0.322893	-0.0934187	14.92	16.4	8.35	17.46	no	0.837399	-0.0903577	-	C5X7U0_SORBI	GO:0005216; GO:0016021	K05391	AT2G24610.1	ATCNGC14,CNGC14	cyclic nucleotide-gated channel 14	Sspon.02G0036020-1T	Sh02_g020590	Sobic.002G294800.1.p	LOC_Os09g38580.1	Zm00001d021388_P001
Locus_11092_Transcript_2	15.41	12.79	18.33	17.83	no	-0.25034	-0.47929	10.05	4.95	14.72	21.89	no	-0.550582	-2.14477	-	13.82	16.33	7.82	10.7	yes	0.821517	0.609914	21.25	22.75	9.56	22.83	no	1.15238	-0.00506431	SP	C5X7U0_SORBI	GO:0005216; GO:0016021	K05391	AT2G24610.1	ATCNGC14,CNGC14	cyclic nucleotide-gated channel 14	Sspon.02G0036020-1T	Sh02_g020590	Sobic.002G294800.1.p	LOC_Os09g38580.1	Zm00001d021388_P001
Locus_11093_Transcript_1	11.46	10.6	3.49	5.48	no	1.71531	0.951816	0.001	1.11	2.52	33.23	yes	-11.2992	-4.90385	CH-Hydroponic	2.83	1.47	16.43	5.51	yes	-2.53746	-1.90624	23.74	27.43	2.91	71.45	no	3.02823	-1.38118	CH	C5XVS5_SORBI	GO:0010167; GO:0015112; GO:0016021	0	AT3G21670.1	0	Major facilitator superfamily protein	Sspon.04G0009620-1P	Sh01_g044530	Sobic.004G193000.1.p	LOC_Os04g39030.1	Zm00001d016982_P001
Locus_11093_Transcript_2	8.33	8.91	10.48	5.85	no	-0.33125	0.606989	0.47	0.55	3.37	21.73	no	-2.84202	-5.30411	-	1.59	1.47	17.77	5.2	yes	-3.48235	-1.8227	13.57	25.02	1.45	67.12	no	3.2263	-1.42366	CH	C5XVS5_SORBI	GO:0010167; GO:0015112; GO:0016021	0	AT3G21670.1	0	Major facilitator superfamily protein	Sspon.04G0009620-1P	Sh01_g044530	Sobic.004G193000.1.p	LOC_Os04g39030.1	Zm00001d016982_P001
Locus_11098_Transcript_1	14.08	12.59	20.55	4.26	no	-0.545491	1.56335	2.47	1.76	9.81	13.55	yes	-1.98974	-2.94465	CH-Hydroponic	13.69	32.15	13.78	37.3	no	-0.00945344	-0.214357	1.2	10.21	3.6	16.84	no	-1.58496	-0.721909	-	C5Y2L4_SORBI	GO:0016021	0	AT3G48660.1	0	Protein of unknown function (DUF 3339)	Sspon.06G0014300-1A	Sh05_g006590	Sobic.005G120500.1.p	LOC_Os11g30360.1	Zm00001d049166_P001
Locus_11099_Transcript_4	247.15	57.38	145.15	29.39	yes	0.767842	0.965223	8.21	5.44	39.6	135.35	yes	-2.27005	-4.63694	SP	107.17	150.67	188.85	312.45	yes	-0.81734	-1.05223	12.19	71.71	38.94	133.04	yes	-1.67555	-0.891614	both	A0A453CQ65_AEGTS	GO:0016021; GO:0046982	0	AT1G07660.2	0	Histone superfamily protein	Sspon.03G0043820-1C	Sh09_g013290	Sobic.002G210500.1.p	LOC_Os05g38740.1	Zm00001d051478_P001
Locus_11099_Transcript_6	260.38	35.4	158.53	31.21	no	0.715863	0.181741	18.55	12.62	68.64	203.72	yes	-1.88763	-4.0128	CH-Hydroponic	103.35	237.94	192.51	411.98	yes	-0.897395	-0.791976	35.39	76.69	57.9	168.43	yes	-0.710222	-1.13504	both	A0A453CQ65_AEGTS	GO:0016021; GO:0046982	K11254	AT1G07660.2	0	Histone superfamily protein	Sspon.03G0043820-1C	Sh09_g013290	Sobic.002G210500.1.p	LOC_Os05g38740.1	Zm00001d051478_P001
Locus_11101_Transcript_1	14.27	14.69	11.66	9.83	no	0.291418	0.579571	1.44	1.15	5.65	15.53	yes	-1.97218	-3.75535	CH-Hydroponic	17.55	10.5	6.52	9.17	no	1.42853	0.195396	11.98	15.67	3.51	10.07	no	1.77108	0.637941	-	A0A1B6PQ51_SORBI	GO:0005794; GO:0035091	K17925	AT2G15900.1	0	Phox-associated domain;Phox-like;Sorting nexin, C-terminal	Sspon.05G0018940-3C	0	Sobic.005G045300.2.p	LOC_Os11g06040.1	Zm00001d053155_P012
Locus_11102_Transcript_3	14.2	15.92	16.88	12.17	no	-0.249424	0.387511	4.62	2.36	10.73	24.45	yes	-1.21569	-3.37298	CH-Hydroponic	12.03	26.48	9.07	32.06	no	0.407462	-0.275871	18.82	24.2	6.52	16.36	no	1.52932	0.564834	-	C5Z2M7_SORBI	GO:0005684; GO:0071014	K12871	AT3G05070.1	0	K12871 - coiled-coil domain-containing protein 12 (CCDC12) (1 of 1)	Sspon.08G0000280-3P	0	Sobic.010G278400.1.p	LOC_Os06g51420.1	Zm00001d014894_P001
Locus_11105_Transcript_2	11.28	4.4	11.24	1.78	no	0.00512503	1.30563	0.001	0.68	3.59	17.15	yes	-11.8098	-4.65653	CH-Hydroponic	6.8	15.98	12.59	25.93	yes	-0.888672	-0.698355	4.14	12.62	1.48	13.65	no	1.48403	-0.113189	CH	A0A194YNW8_SORBI	GO:0004601; GO:0005576; GO:0006979; GO:0020037; GO:0042744; GO:0046872	K00430	AT5G05340.1	0	Peroxidase superfamily protein	Sspon.04G0014450-4D	Sh04_g007810	Sobic.004G105200.1.p	LOC_Os02g14170.1	Zm00001d016182_P001
Locus_11105_Transcript_3	12.94	4.68	8.58	1.79	yes	0.592788	1.38655	0.29	1.02	0.52	11.37	no	-0.842459	-3.47859	SP	5.75	17.34	8.09	18.39	no	-0.492578	-0.0848176	4.86	17.42	1.19	8.41	yes	2.02999	1.05057	SP-Hydroponic	A0A194YNW8_SORBI	GO:0004601; GO:0005576; GO:0006979; GO:0020037; GO:0042744; GO:0046872	K00430	AT5G05340.1	0	Peroxidase superfamily protein	Sspon.04G0014450-4D	Sh04_g007810	Sobic.004G105200.1.p	LOC_Os02g14170.1	Zm00001d016182_P001
Locus_11107_Transcript_1	39.59	37.47	85.08	58.84	yes	-1.10368	-0.651061	6.69	4.56	13.25	59.53	yes	-0.985914	-3.70651	both	25.32	40.93	17.8	57.39	no	0.5084	-0.487641	64.27	67.23	18.25	61.79	no	1.81625	0.121732	-	C5XR63_SORBI	0	0	AT2G46225.1	0	ABI-1-like 1	Sspon.03G0011030-3C	Sh03_g015330	Sobic.003G225300.1.p	LOC_Os01g43420.1	Zm00001d044184_P001
Locus_11108_Transcript_2	5.62	5.89	9.8	5.64	no	-0.802212	0.0625725	3.59	0.001	0.001	12.82	no	11.8098	-13.6461	-	6.28	11.81	7.96	15.1	no	-0.342004	-0.35454	8.72	8.91	0.75	1.11	yes	3.53937	3.00487	SP-Hydroponic	A0A1B6QFH0_SORBI	GO:0003723	0	0	0	0	0	0	Sobic.002G366800.3.p	0	Zm00001d022065_P001
Locus_1111_Transcript_1	25.75	18.02	15.49	9.68	yes	0.733235	0.89652	0.32	0.77	0.59	2.23	no	-0.882643	-1.53411	SP	15.77	6.15	14.51	4.05	no	0.120135	0.602665	5.12	4.02	0.34	3.52	no	3.91254	0.19162	-	C5Y6Y5_SORBI	GO:0005634; GO:0046872	0	AT3G07780.1	0	Protein of unknown function (DUF1423)	Sspon.06G0017570-1A	Sh04_g021340	Sobic.005G196900.3.p	LOC_Os12g32980.1	Zm00001d007636_P002
Locus_1111_Transcript_2	11.15	4.54	4.91	0.87	yes	1.18325	2.3836	1.11	0.001	5.01	9.13	no	-2.17425	-13.1564	SP	5.47	9.81	5.23	2.55	no	0.0647299	1.94376	2.69	4.58	0.58	6.01	no	2.21348	-0.392017	-	C5Y6Y5_SORBI	GO:0005634; GO:0046872	0	0	0	0	Sspon.06G0017570-1A	Sh04_g021340	Sobic.005G196900.3.p	LOC_Os12g32980.1	Zm00001d007636_P002
Locus_11114_Transcript_1	11.21	26.19	6.2	14.26	yes	0.854446	0.877042	8.7	0.45	24.61	6.23	yes	-1.50016	-3.79124	SP	13.94	22.48	4.66	11.43	yes	1.58083	0.975817	9.19	11.73	19.68	8.8	no	-1.09859	0.414628	SP	A0A1D6N4P1_MAIZE	GO:0004553; GO:0005975	K01188	AT5G36890.1	BGLU42	beta glucosidase 42	Sspon.03G0001090-1A	Sh03_g028690	Sobic.003G389000.1.p	LOC_Os01g67220.1	Zm00001d042507_P002
Locus_11115_Transcript_4	33.65	0.53	30.89	1.15	no	0.123467	-1.11757	0.001	0.001	0.001	26.06	no	0	-14.6695	-	1	0.92	5.99	3.07	yes	-2.58256	-1.73853	50.71	36.22	1.22	23.54	yes	5.37732	0.621672	CH	C5WN43_SORBI	GO:0005634; GO:0006355; GO:0008270	0	AT1G25440.1	0	B-box type zinc finger protein with CCT domain	Sspon.01G0026670-1A	Sh_239A02_contig-2_g000020	Sobic.001G118100.1.p	LOC_Os03g50310.1	Zm00001d013443_P001
Locus_11115_Transcript_7	26.79	0.001	28.1	0.001	no	-0.0688755	0	0.29	0.001	0.53	23.66	no	-0.869939	-14.5302	-	0.67	1.85	5.63	1.15	no	-3.0709	0.685891	47.88	33.81	0.61	21.28	yes	6.29447	0.667952	SP-Hydroponic	C5WN43_SORBI	GO:0005634; GO:0006355; GO:0008270	0	AT1G25440.1	0	B-box type zinc finger protein with CCT domain	Sspon.01G0026670-1A	Sh_239A02_contig-2_g000020	Sobic.001G118100.1.p	LOC_Os03g50310.1	Zm00001d013443_P001
Locus_11118_Transcript_1	9.62	6.96	0.43	2	yes	4.48363	1.79909	10.83	5.31	1.15	2.62	no	3.23533	1.01915	SP	4.36	14.5	1.57	5.02	yes	1.47356	1.53029	0.001	3.29	3.31	2.96	no	-11.6926	0.15249	SP	A0A1W0VU79_SORBI	0	K10523	AT3G06190.1	ATBPM2,BPM2	BTB-POZ and MATH domain 2	Sspon.08G0019840-1B	Sh08_g006600	Sobic.010G222501.1.p	LOC_Os06g45730.1	Zm00001d036646_P001
Locus_11119_Transcript_2	9.42	36.09	22.98	54.44	yes	-1.28658	-0.593068	1.98	1.18	5.37	4.08	no	-1.43942	-1.78978	CH	2.26	5.64	2.85	6.51	no	-0.334639	-0.206962	1.2	0.001	3.09	1.54	no	-1.36457	-10.5887	-	A0A059PZX2_9POAL	0	0	0	0	0	Sspon.03G0032120-3D	Sh03_g016950	Sobic.003G234000.1.p	LOC_Os01g45250.1	Zm00001d011451_P001
Locus_1112_Transcript_1	170.32	164.83	94.65	122.06	yes	0.847573	0.433388	12.75	6.64	38.9	125.85	yes	-1.60927	-4.24438	SP	130.82	155.75	149.85	140.34	no	-0.195936	0.150306	43.56	90.63	35.66	116.16	no	0.288697	-0.358053	-	C5YAD0_SORBI	GO:0000027; GO:0002181; GO:0003723; GO:0003735; GO:0022625	K02934	AT1G74050.1	0	Ribosomal protein L6 family protein	Sspon.05G0009180-2D	Sh06_g007300	Sobic.006G116700.1.p	LOC_Os04g39700.1	Zm00001d050920_P002
Locus_1112_Transcript_2	182.36	139.75	84.52	102.91	yes	1.10942	0.441465	11.18	4.76	41.88	131.64	yes	-1.90534	-4.78949	SP	120.52	143.5	139.06	135.43	no	-0.206435	0.0835034	46.57	95.8	35.75	109.01	no	0.381458	-0.186363	-	C5YAD0_SORBI	GO:0000027; GO:0002181; GO:0003723; GO:0003735; GO:0022625	K02934	AT1G74050.1	0	Ribosomal protein L6 family protein	Sspon.05G0009180-2D	Sh06_g007300	Sobic.006G116700.1.p	LOC_Os04g39700.1	Zm00001d050920_P002
Locus_1112_Transcript_3	165.42	147.4	87.03	106.41	yes	0.926549	0.470103	11.95	11.39	40.34	126.94	yes	-1.7552	-3.47831	SP	122.04	158.78	136.1	138.24	no	-0.157313	0.199854	58.08	100.51	30.69	95.15	no	0.920273	0.0790635	-	C5YAD0_SORBI	GO:0000027; GO:0002181; GO:0003723; GO:0003735; GO:0022625	K02934	AT1G74050.1	0	Ribosomal protein L6 family protein	Sspon.05G0009180-2D	Sh06_g007300	Sobic.006G116700.1.p	LOC_Os04g39700.1	Zm00001d050920_P002
Locus_11121_Transcript_1	22.87	17.62	28.35	14.5	no	-0.309892	0.281161	1.1	1.83	8.34	31.38	yes	-2.92254	-4.09993	CH-Hydroponic	19.54	27.66	28.51	49.81	yes	-0.545038	-0.848634	28.02	31.58	6.86	26.58	no	2.03018	0.24867	CH	C5Z2Z6_SORBI	GO:0005739; GO:0008863; GO:0009326; GO:0009507; GO:0016616; GO:0042183; GO:0051287	K00122	AT5G14780.1	FDH	formate dehydrogenase	Sspon.08G0008780-4D	Sh10_g010900	Sobic.010G141600.1.p	LOC_Os06g29180.1	Zm00001d045965_P001
Locus_11121_Transcript_2	30.57	14.86	30.23	21.81	no	0.0161356	-0.553556	0.44	0.79	10.75	30.25	yes	-4.61069	-5.25894	CH-Hydroponic	22.1	27.59	27.05	47.49	yes	-0.291582	-0.783478	27.83	25.97	9.17	24.94	no	1.60165	0.0583845	CH	C5Z2Z6_SORBI	GO:0005739; GO:0008863; GO:0009326; GO:0009507; GO:0016616; GO:0042183; GO:0051287	K00122	AT5G14780.1	FDH	formate dehydrogenase	Sspon.08G0008780-4D	Sh10_g010900	Sobic.010G141600.1.p	LOC_Os06g29180.1	Zm00001d045965_P001
Locus_11121_Transcript_3	29.87	16.82	30.9	19.68	no	-0.0489096	-0.226553	2.42	1.57	7.55	35.6	yes	-1.64147	-4.50304	CH-Hydroponic	22.21	30.71	25.35	53.13	no	-0.190776	-0.790818	32.29	33.17	7.09	31.01	no	2.18723	0.0971455	-	C5Z2Z6_SORBI	GO:0005739; GO:0008863; GO:0009326; GO:0009507; GO:0016616; GO:0042183; GO:0051287	K00122	AT5G14780.1	FDH	formate dehydrogenase	Sspon.08G0008780-4D	Sh10_g010900	Sobic.010G141600.1.p	LOC_Os06g29180.1	Zm00001d045965_P001
Locus_11123_Transcript_1	51.3	72.54	71.65	89.7	yes	-0.482008	-0.306331	2.13	1.41	8.57	44.25	yes	-2.00844	-4.97191	both	64.47	34.02	50	45.62	no	0.3667	-0.423283	25.9	31.6	7.4	38.58	no	1.80735	-0.287929	-	C5XN14_SORBI	GO:0005634; GO:0006511; GO:0016579; GO:0036459	K11843	AT3G21280.1	0	ubiquitin-specific protease 7	Sspon.03G0013410-1A	Sh03_g012380	Sobic.003G186700.1.p	LOC_Os01g36930.1	Zm00001d044514_P002
Locus_11126_Transcript_1	1.7	13.34	6.2	0.99	no	-1.86673	3.75219	0.001	0.3	0.91	25.66	no	-9.82972	-6.41841	-	25.91	46.32	6.43	6.8	yes	2.01062	2.76803	13.8	8.61	1.31	18.4	no	3.39703	-1.09562	SP	A0A194YNY0_SORBI	GO:0004601; GO:0005576; GO:0006979; GO:0020037; GO:0042744; GO:0046872	K00430	AT5G05340.1	0	Peroxidase superfamily protein	Sspon.04G0014420-1A	Sh04_g007880	Sobic.004G105700.1.p	LOC_Os02g14430.1	Zm00001d053554_P001
Locus_11126_Transcript_2	3	17.22	4.71	2.21	no	-0.650765	2.96197	0.26	0.001	0.001	29.12	no	8.02237	-14.8297	-	29.32	48.96	6.82	7.39	yes	2.10404	2.72796	17.38	7.92	0.27	22.98	no	6.00832	-1.53681	SP	A0A194YNY0_SORBI	GO:0004601; GO:0005576; GO:0006979; GO:0020037; GO:0042744; GO:0046872	K00430	AT5G05340.1	0	Peroxidase superfamily protein	Sspon.04G0014420-1A	Sh04_g007880	Sobic.004G105700.1.p	LOC_Os02g14430.1	Zm00001d053554_P001
Locus_11127_Transcript_2	9.73	13.44	8.27	14.07	no	0.234552	-0.0660892	12.12	16.32	15.24	39.8	no	-0.330473	-1.28613	-	11.01	48	5.84	38.44	no	0.914774	0.320426	26.88	53.39	14.26	36.77	yes	0.914559	0.53804	SP-Hydroponic	C5XSJ7_SORBI	0	0	AT1G04850.1	0	ubiquitin-associated (UBA)/TS-N domain-containing protein	Sspon.04G0011890-2B	0	Sobic.004G153200.1.p	LOC_Os02g30180.3	Zm00001d050551_P013
Locus_1113_Transcript_2	333.91	125.05	320.94	54.95	no	0.0571557	1.18631	1.77	1.05	12.81	94.84	yes	-2.85545	-6.49703	CH-Hydroponic	30.96	41.44	113.06	61.67	yes	-1.86861	-0.573545	66.68	59.5	6.45	113.97	no	3.36988	-0.937693	CH	B6STB6_MAIZE	GO:0003677; GO:0003700; GO:0005634	0	0	0	0	Sspon.02G0000060-1A	Sh01_g039450	0	0	Zm00001d027929_P001
Locus_1113_Transcript_3	293.55	100.19	298.8	70.74	no	-0.0255739	0.50214	0.001	2.49	3.79	57.52	no	-11.888	-4.52985	-	36.61	30.47	92.01	58.49	yes	-1.32955	-0.9408	43.25	38.98	6.54	90.94	no	2.72534	-1.22218	CH	A0A317Y0Z7_MAIZE	GO:0003677; GO:0003700; GO:0005634	0	0	0	0	Sspon.02G0000060-1A	Sh01_g039450	0	0	Zm00001d027929_P001
Locus_11130_Transcript_1	0.001	23.82	0.001	0.001	no	0	14.5399	0.001	0.001	0.001	0.001	no	0	0	-	5.59	42.88	0.001	0.54	yes	12.4486	6.3112	0.001	0.001	0.001	0.001	no	0	0	SP	C1KRA4_MICPC	GO:0004129; GO:0005507; GO:0005743; GO:0016021; GO:0070469	K02261	ATMG00160.1	0	cytochrome oxidase 2	0	0	0	0	GRMZM5G862955_P02
Locus_11133_Transcript_1	3.03	3.08	3.69	3.99	no	-0.284303	-0.373458	1.01	1.21	11.01	10.68	yes	-3.44639	-3.14183	CH-Hydroponic	2.83	4.92	2.22	9.56	no	0.350242	-0.958352	2.05	5.94	3.52	6.29	no	-0.779952	-0.0825971	-	C5X4T5_SORBI	GO:0000447; GO:0000472; GO:0000480; GO:0003723; GO:0005730; GO:0034462	K14785	AT3G56510.2	0	RNA-binding (RRM/RBD/RNP motifs) family protein	Sspon.02G0001630-1A	0	Sobic.002G406600.1.p	LOC_Os07g46760.1	Zm00001d007103_P001
Locus_11133_Transcript_2	3.6	3.7	3.23	2.13	no	0.156463	0.796672	1.01	2.42	8.56	8.82	yes	-3.08326	-1.86577	CH-Hydroponic	2.96	6.85	2.08	7.11	no	0.509014	-0.0537456	7.81	5.94	3.52	4.72	no	1.14975	0.331676	-	C5X4T5_SORBI	GO:0000447; GO:0000472; GO:0000480; GO:0003723; GO:0005730; GO:0034462	K14785	AT3G56510.2	0	RNA-binding (RRM/RBD/RNP motifs) family protein	Sspon.02G0001630-1A	0	Sobic.002G406600.1.p	LOC_Os07g46760.1	Zm00001d007103_P001
Locus_11134_Transcript_3	6.5	3.53	10.31	3.95	no	-0.665533	-0.162184	5.42	0.001	17.5	11.7	yes	-1.69099	-13.5142	CH-Hydroponic	0.74	1.47	1.75	5.34	no	-1.24176	-1.86102	0.001	0.001	16.52	28.82	yes	-14.0119	-14.8148	CH-Hydroponic	D2Y4P1_SORBI	GO:0016491; GO:0046872	K00475	AT3G51240.2	0	flavanone 3-hydroxylase	Sspon.05G0001730-3D	Sh06_g018510	Sobic.006G254000.1.p	LOC_Os04g56700.1	Zm00001d001960_P002
Locus_11135_Transcript_1	36.38	32.26	29	30.09	no	0.327093	0.100462	13.84	11.12	26.19	46.41	yes	-0.920172	-2.06128	CH-Hydroponic	35.11	61.08	15.07	53.73	no	1.2202	0.184972	53.96	57.24	13.74	45.92	no	1.97351	0.317901	-	A0A194YQ38_SORBI	GO:0002679; GO:0005634; GO:0005737; GO:0008270; GO:0009626; GO:0009816; GO:0009817; GO:0042742; GO:0050821; GO:0050832; GO:0051879	K13458	AT5G51700.1	ATRAR1,PBS2,RAR1,RPR2	protein binding;zinc ion binding	Sspon.04G0010800-2D	Sh04_g011360	Sobic.004G167100.1.p	LOC_Os02g33180.1	Zm00001d016716_P002
Locus_11136_Transcript_1	14.12	4.55	11.93	6.75	no	0.243146	-0.569021	1.66	2.31	8.02	30.85	yes	-2.27242	-3.73931	CH-Hydroponic	14.44	16.32	14.58	27.52	no	-0.01392	-0.753839	20.55	28.67	4.33	15.91	yes	2.2467	0.849608	SP-Hydroponic	A0A1B6Q3D8_SORBI	GO:0004148; GO:0045454; GO:0050660; GO:0055114	K00382	AT3G16950.1	0	lipoamide dehydrogenase 1	Sspon.03G0014790-3C	Sh09_g004600	Sobic.003G155300.1.p	LOC_Os01g23610.1	Zm00001d009212_P004
Locus_1114_Transcript_1	5.41	0.63	0.94	0.001	no	2.5249	9.29921	24.18	12.34	1.25	3.79	yes	4.27381	1.70307	SP-Hydroponic	4.72	4.81	4.25	0.001	no	0.151324	12.2318	10.91	12.14	3.59	0.001	yes	1.6036	13.5675	SP-Hydroponic	A0A5J9V541_9POAL	GO:0032196	0	0	0	0	Sspon.01G0059680-1D	Sh09_g001280	0	LOC_Os09g17930.1	0
Locus_1114_Transcript_2	10.9	1.37	4.6	0.29	no	1.24462	2.24005	1.12	0.45	0.001	4.12	no	10.1293	-3.19465	-	1.14	2.37	0.62	1.23	no	0.878694	0.946229	47.33	42.22	0.001	1.74	yes	15.5305	4.60077	SP-Hydroponic	A0A3B5YQ34_WHEAT	GO:0030246; GO:0048046	0	AT5G42500.1	0	Disease resistance-responsive (dirigent-like protein) family protein	Sspon.06G0018260-1A	Sh09_g000420	Sobic.005G206000.1.p	LOC_Os01g24960.1	Zm00001d005472_P001
Locus_1114_Transcript_3	14.99	4.13	8.5	0.89	yes	0.818466	2.21426	1.51	2.7	1.36	7.77	no	0.150942	-1.52496	SP	3.58	2.86	2.32	0.99	no	0.625835	1.53051	67.36	47.2	0.39	5.85	yes	7.43227	3.01228	SP-Hydroponic	A0A5J9SHY5_9POAL	GO:0004672; GO:0005524; GO:0030246	0	AT5G42500.1	0	Disease resistance-responsive (dirigent-like protein) family protein	Sspon.06G0018260-1A	Sh09_g001280	Sobic.005G206000.1.p	LOC_Os01g24960.1	Zm00001d019312_P002
Locus_11141_Transcript_1	18.44	94.01	14.67	51.78	no	0.32997	0.860419	7.17	0.001	5.18	11.81	no	0.469021	-13.5277	-	148.12	0.91	231.81	32.02	yes	-0.646176	-5.13696	3.48	5.93	1.49	8.89	no	1.22377	-0.584151	CH	C6JS92_SORBI	GO:0003676; GO:0005634; GO:0015074	K17545	0	0	0	Sspon.01G0057740-1D	Sh01_g037710	0	ChrSy.fgenesh.mRNA.7	0
[truncated: 26,565 more rows]
