# Supplementary material for: Sugarcane Genotypes with Contrasting Biological Nitrogen Fixation Efficiencies Differentially Modulate Nitrogen Metabolism, Auxin Signaling, and Microorganism Perception Pathways
Source: Plants (Basel). 2022 Jul 29;11(15):1971. doi: 10.3390/plants11151971 (PMC9370643; doi:10.3390/plants11151971)
Supplement: Supplementary file 1 [file plants-11-01971-s001.zip › Table S4.xlsx]

## Sheet: Planilha1
Table S4. KEGG pathway enrichment analysis of DET, performed using Omicshare tools.
ROOTS
KEGG_A_class	KEGG_B_class	Pathway	out (1656)	All (16547)	Pvalue	Pathway ID	Genes	K_IDs
Cellular Processes	Transport and catabolism	Phagosome	66	285	5.13703e-11	ko04145	Locus_10226_Transcript_2/2_Confidence_1.000;Locus_11020_Transcript_3/6_Confidence_0.389;Locus_11067_Transcript_1/1_Confidence_1.000;Locus_1225_Transcript_1/1_Confidence_1.000;Locus_1293_Transcript_3/4_Confidence_0.700;Locus_1293_Transcript_4/4_Confidence_0.700;Locus_1312_Transcript_1/1_Confidence_1.000;Locus_1398_Transcript_10/11_Confidence_0.344;Locus_1398_Transcript_11/11_Confidence_0.438;Locus…	K07897+K07375+K02155+K07375+K02145+K02145+K07374+K07374+K07374+K07374+K07374+K07374+K07374+K07374+K07374+K08057+K07375+K07375+K07375+K07375+K07375+K07375+K02151+K02147+K07374+K08057+K08057+K08057+K07374+K07374+K07374+K02155+K02155+K07375+K07375+K07375+K07375+K07375+K07375+K07375+K07375+K07375+K08057+K02149+K07375+K07375+K07375+K07375+K07375+K07375+K07375+K07375+K07375+K07897+K07374+K07374+K07374+…
Genetic Information Processing	Translation	Ribosome	169	1170	3.85805e-07	ko03010	Locus_10044_Transcript_4/4_Confidence_0.667;Locus_1053_Transcript_1/1_Confidence_1.000;Locus_10579_Transcript_1/1_Confidence_1.000;Locus_1059_Transcript_4/6_Confidence_0.462;Locus_1059_Transcript_5/6_Confidence_0.154;Locus_10593_Transcript_1/1_Confidence_1.000;Locus_1112_Transcript_1/3_Confidence_0.600;Locus_1112_Transcript_2/3_Confidence_0.600;Locus_1112_Transcript_3/3_Confidence_0.600;Locus_121…	K02891+K02947+K02918+K02930+K02930+K02964+K02934+K02934+K02934+K02897+K02938+K02921+K02902+K02998+K02998+K02898+K02865+K02865+K02981+K02926+K02892+K02962+K02962+K02962+K02962+K02870+K02925+K02868+K02913+K02893+K02893+K02941+K02896+K02976+K02964+K02964+K02964+K02964+K02979+K02989+K02973+K02979+K02979+K02880+K02939+K02991+K02991+K02991+K02958+K02885+K02900+K02930+K02930+K02930+K02981+K02981+K02981+…
Metabolism	Metabolism of other amino acids	Cyanoamino acid metabolism	42	212	1.19453e-05	ko00460	Locus_11114_Transcript_1/1_Confidence_1.000;Locus_1130_Transcript_1/5_Confidence_0.692;Locus_1130_Transcript_2/5_Confidence_0.615;Locus_1130_Transcript_3/5_Confidence_0.692;Locus_1130_Transcript_4/5_Confidence_0.692;Locus_1130_Transcript_5/5_Confidence_0.692;Locus_11511_Transcript_1/1_Confidence_1.000;Locus_1197_Transcript_2/4_Confidence_0.500;Locus_12235_Transcript_1/1_Confidence_1.000;Locus_125…	K01188+K00600+K00600+K00600+K00600+K00600+K13035+K13035+K01188+K13029+K13029+K01188+K01188+K01188+K05350+K01188+K01188+K01188+K01188+K13029+K05350+K05350+K05349+K05350+K13035+K01188+K01188+K01188+K01188+K01188+K01455+K01455+K01455+K01455+K01455+K05349+K05349+K05349+K05349+K05349+K05349+K05349
Metabolism	Biosynthesis of other secondary metabolites	Phenylpropanoid biosynthesis	88	623	0.000537476	ko00940	Locus_1011_Transcript_1/2_Confidence_1.000;Locus_1011_Transcript_2/2_Confidence_1.000;Locus_107_Transcript_3/7_Confidence_0.550;Locus_107_Transcript_6/7_Confidence_0.450;Locus_11105_Transcript_3/3_Confidence_0.750;Locus_11114_Transcript_1/1_Confidence_1.000;Locus_12235_Transcript_1/1_Confidence_1.000;Locus_12576_Transcript_1/1_Confidence_1.000;Locus_1320_Transcript_2/4_Confidence_0.545;Locus_1387…	K00588+K00588+K10775+K10775+K00430+K01188+K01188+K18368+K00083+K01188+K01188+K01188+K00083+K05350+K00430+K10775+K00430+K13065+K00430+K00430+K00430+K01188+K01188+K00430+K13064+K13064+K13064+K13064+K01188+K18368+K01188+K10775+K00430+K13064+K13064+K00430+K05350+K05350+K13065+K00083+K00083+K00430+K00430+K00487+K00430+K13065+K13065+K00588+K00430+K00430+K00430+K05349+K00430+K00430+K00430+K10775+K05350+…
Metabolism	Lipid metabolism	Linoleic acid metabolism	15	61	0.000788402	ko00591	Locus_1025_Transcript_1/1_Confidence_1.000;Locus_1251_Transcript_1/3_Confidence_0.800;Locus_1251_Transcript_2/3_Confidence_0.700;Locus_1251_Transcript_3/3_Confidence_0.800;Locus_14340_Transcript_1/2_Confidence_1.000;Locus_14341_Transcript_1/1_Confidence_1.000;Locus_151_Transcript_11/11_Confidence_0.500;Locus_151_Transcript_2/11_Confidence_0.500;Locus_151_Transcript_5/11_Confidence_0.429;Locus_151…	K15718+K15718+K15718+K15718+K15718+K15718+K15718+K15718+K15718+K15718+K15718+K15718+K15718+K01047+K01047
Metabolism	Amino acid metabolism	Cysteine and methionine metabolism	60	413	0.0020246	ko00270	Locus_10323_Transcript_1/3_Confidence_0.429;Locus_10323_Transcript_2/3_Confidence_0.571;Locus_10323_Transcript_3/3_Confidence_0.571;Locus_1045_Transcript_1/10_Confidence_0.320;Locus_1045_Transcript_10/10_Confidence_0.520;Locus_1045_Transcript_2/10_Confidence_0.520;Locus_1045_Transcript_4/10_Confidence_0.520;Locus_1045_Transcript_5/10_Confidence_0.520;Locus_1045_Transcript_6/10_Confidence_0.520;Lo…	K08967+K08967+K08967+K05933+K05933+K05933+K05933+K05933+K05933+K05933+K05933+K00789+K01760+K05933+K01739+K00026+K00003+K00640+K01244+K00826+K22207+K01011+K01611+K01611+K05396+K00025+K12524+K21456+K00789+K00549+K01738+K00549+K00549+K08967+K08967+K20772+K00789+K00789+K00789+K00549+K00797+K08967+K00789+K00789+K00026+K01611+K00815+K14454+K14454+K14454+K21456+K12524+K00016+K16054+K01251+K00133+K01919+…
Metabolism	Biosynthesis of other secondary metabolites	Flavonoid biosynthesis	25	137	0.0022095	ko00941	Locus_1011_Transcript_1/2_Confidence_1.000;Locus_1011_Transcript_2/2_Confidence_1.000;Locus_15824_Transcript_1/1_Confidence_1.000;Locus_1729_Transcript_2/4_Confidence_0.500;Locus_1729_Transcript_3/4_Confidence_0.600;Locus_1729_Transcript_4/4_Confidence_0.700;Locus_1799_Transcript_1/4_Confidence_0.600;Locus_1799_Transcript_2/4_Confidence_0.700;Locus_1799_Transcript_3/4_Confidence_0.500;Locus_1799_…	K00588+K00588+K13065+K00660+K00660+K00660+K22845+K22845+K22845+K22845+K13065+K01859+K01859+K00487+K13065+K13065+K00588+K13082+K13082+K13082+K13082+K05278+K00660+K00660+K13065
Organismal Systems	Environmental adaptation	Circadian rhythm - plant	20	108	0.00489558	ko04712	Locus_11395_Transcript_1/1_Confidence_1.000;Locus_15153_Transcript_1/2_Confidence_1.000;Locus_15153_Transcript_2/2_Confidence_1.000;Locus_15357_Transcript_1/2_Confidence_1.000;Locus_15926_Transcript_2/2_Confidence_1.000;Locus_1729_Transcript_2/4_Confidence_0.500;Locus_1729_Transcript_3/4_Confidence_0.600;Locus_1729_Transcript_4/4_Confidence_0.700;Locus_21238_Transcript_4/4_Confidence_0.667;Locus_…	K03115+K03115+K03115+K12120+K12115+K00660+K00660+K00660+K12130+K12115+K16241+K16241+K16221+K03097+K00660+K00660+K12116+K12116+K03097+K12129
Metabolism	Glycan biosynthesis and metabolism	Glycosphingolipid biosynthesis - globo and isoglobo series	6	18	0.00640848	ko00603	Locus_12795_Transcript_3/3_Confidence_0.667;Locus_23522_Transcript_1/1_Confidence_1.000;Locus_7392_Transcript_1/3_Confidence_0.750;Locus_9244_Transcript_1/1_Confidence_1.000;Locus_9599_Transcript_1/3_Confidence_0.500;Locus_9599_Transcript_2/3_Confidence_0.500	K07407+K12373+K12373+K07407+K07407+K07407
Metabolism	Carbohydrate metabolism	Starch and sucrose metabolism	62	457	0.00814208	ko00500	Locus_11114_Transcript_1/1_Confidence_1.000;Locus_12235_Transcript_1/1_Confidence_1.000;Locus_13559_Transcript_2/4_Confidence_0.400;Locus_13559_Transcript_3/4_Confidence_0.200;Locus_13877_Transcript_1/3_Confidence_0.571;Locus_13877_Transcript_2/3_Confidence_0.571;Locus_13877_Transcript_3/3_Confidence_0.714;Locus_14005_Transcript_1/1_Confidence_1.000;Locus_14486_Transcript_1/1_Confidence_1.000;Loc…	K01188+K01188+K16055+K16055+K01188+K01188+K01188+K16055+K01177+K05350+K01188+K01188+K01188+K16055+K01188+K01087+K05350+K05350+K16055+K16055+K01179+K16055+K16055+K16055+K16055+K16055+K16055+K05349+K01179+K19891+K00975+K00847+K00847+K00847+K01177+K05350+K01179+K01188+K16055+K16055+K16055+K16055+K16055+K01177+K01188+K01188+K01188+K01188+K00963+K00695+K00695+K00695+K00695+K16055+K05349+K05349+K05349+…
Environmental Information Processing	Signal transduction	Plant hormone signal transduction	74	569	0.0112129	ko04075	Locus_1016_Transcript_4/5_Confidence_0.167;Locus_10409_Transcript_1/5_Confidence_0.364;Locus_10409_Transcript_3/5_Confidence_0.364;Locus_10569_Transcript_3/3_Confidence_0.667;Locus_11416_Transcript_2/5_Confidence_0.455;Locus_11727_Transcript_2/5_Confidence_0.692;Locus_11727_Transcript_5/5_Confidence_0.692;Locus_12062_Transcript_1/2_Confidence_1.000;Locus_12062_Transcript_2/2_Confidence_1.000;Locu…	K14504+K14487+K14487+K14497+K14498+K14503+K14503+K13464+K13464+K14484+K14484+K14484+K13946+K14492+K13464+K13449+K13464+K14432+K14500+K14504+K14498+K13946+K14504+K14504+K14504+K14504+K14504+K14484+K14510+K14502+K14502+K14484+K13464+K13946+K14488+K13464+K13464+K14509+K13449+K13449+K13449+K14498+K14498+K13464+K13464+K13464+K14431+K14494+K14494+K14496+K14491+K14484+K14486+K14508+K13422+K14491+K14491+…
Organismal Systems	Environmental adaptation	Plant-pathogen interaction	91	736	0.0192945	ko04626	Locus_10022_Transcript_1/7_Confidence_0.316;Locus_10022_Transcript_3/7_Confidence_0.263;Locus_10022_Transcript_7/7_Confidence_0.474;Locus_10342_Transcript_6/7_Confidence_0.333;Locus_11092_Transcript_1/2_Confidence_1.000;Locus_12190_Transcript_2/4_Confidence_0.625;Locus_12190_Transcript_4/4_Confidence_0.625;Locus_1304_Transcript_1/1_Confidence_1.000;Locus_14185_Transcript_1/1_Confidence_1.000;Locu…	K00864+K00864+K00864+K09422+K05391+K13412+K13412+K09422+K00864+K13457+K13457+K13448+K13448+K13449+K13424+K13424+K13424+K13424+K13424+K13424+K13424+K13424+K13412+K13412+K13459+K13459+K04368+K05391+K02358+K09487+K15397+K13412+K13448+K13448+K13448+K13448+K13448+K05391+K05391+K09487+K13448+K15397+K15397+K09422+K09422+K09422+K02183+K02183+K02183+K02183+K00864+K13449+K13449+K13449+K09422+K15397+K09422+…
Metabolism	Metabolism of terpenoids and polyketides	Brassinosteroid biosynthesis	7	29	0.0215971	ko00905	Locus_2581_Transcript_1/7_Confidence_0.667;Locus_2581_Transcript_2/7_Confidence_0.556;Locus_2581_Transcript_3/7_Confidence_0.556;Locus_2581_Transcript_4/7_Confidence_0.556;Locus_2581_Transcript_5/7_Confidence_0.667;Locus_2581_Transcript_6/7_Confidence_0.556;Locus_2581_Transcript_7/7_Confidence_0.556	K20623+K20623+K20623+K20623+K20623+K20623+K20623
Metabolism	Carbohydrate metabolism	Amino sugar and nucleotide sugar metabolism	53	424	0.0527441	ko00520	Locus_1493_Transcript_1/6_Confidence_0.500;Locus_1493_Transcript_3/6_Confidence_0.583;Locus_1493_Transcript_5/6_Confidence_0.583;Locus_17110_Transcript_1/2_Confidence_1.000;Locus_17110_Transcript_2/2_Confidence_1.000;Locus_17411_Transcript_2/4_Confidence_0.429;Locus_177_Transcript_4/4_Confidence_0.700;Locus_18851_Transcript_1/1_Confidence_1.000;Locus_207_Transcript_1/7_Confidence_0.450;Locus_207_…	K01784+K01784+K01784+K15920+K15920+K00326+K01183+K13648+K01183+K01183+K01183+K01183+K01183+K01183+K00770+K12373+K01183+K01183+K17497+K00966+K20547+K00012+K00012+K00012+K00012+K00975+K00847+K00847+K00847+K08679+K01711+K01711+K00770+K08678+K08678+K13379+K01209+K06118+K06118+K12450+K12450+K12450+K00963+K08678+K12373+K01183+K00972+K00972+K00972+K10046+K08679+K08679+K08679
Metabolism	Carbohydrate metabolism	Pentose phosphate pathway	30	223	0.0577182	ko00030	Locus_10471_Transcript_1/1_Confidence_1.000;Locus_1913_Transcript_1/2_Confidence_1.000;Locus_1913_Transcript_2/2_Confidence_1.000;Locus_19141_Transcript_1/1_Confidence_1.000;Locus_2071_Transcript_10/10_Confidence_0.677;Locus_2071_Transcript_2/10_Confidence_0.645;Locus_2071_Transcript_6/10_Confidence_0.677;Locus_2071_Transcript_7/10_Confidence_0.677;Locus_2071_Transcript_8/10_Confidence_0.645;Locu…	K00036+K01623+K01623+K01057+K00615+K00615+K00615+K00615+K00615+K00615+K00850+K00851+K00850+K00036+K00948+K00895+K01057+K01623+K01623+K01623+K01623+K00615+K01623+K00033+K00033+K00895+K00033+K01057+K01057+K01807
Metabolism	Biosynthesis of other secondary metabolites	Stilbenoid, diarylheptanoid and gingerol biosynthesis	11	66	0.062039	ko00945	Locus_1011_Transcript_1/2_Confidence_1.000;Locus_1011_Transcript_2/2_Confidence_1.000;Locus_15824_Transcript_1/1_Confidence_1.000;Locus_17076_Transcript_3/4_Confidence_0.667;Locus_23532_Transcript_1/1_Confidence_1.000;Locus_2547_Transcript_1/2_Confidence_1.000;Locus_26354_Transcript_3/5_Confidence_0.500;Locus_26354_Transcript_4/5_Confidence_0.417;Locus_2698_Transcript_18/19_Confidence_0.180;Locus…	K00588+K00588+K13065+K16040+K13065+K00487+K13065+K13065+K00588+K16040+K13065
Environmental Information Processing	Signal transduction	MAPK signaling pathway - plant	55	447	0.062435	ko04016	Locus_10569_Transcript_3/3_Confidence_0.667;Locus_11416_Transcript_2/5_Confidence_0.455;Locus_134_Transcript_1/1_Confidence_1.000;Locus_1615_Transcript_1/1_Confidence_1.000;Locus_180_Transcript_1/8_Confidence_0.556;Locus_180_Transcript_2/8_Confidence_0.556;Locus_180_Transcript_3/8_Confidence_0.111;Locus_180_Transcript_4/8_Confidence_0.444;Locus_180_Transcript_5/8_Confidence_0.444;Locus_180_Transc…	K14497+K14498+K20716+K13449+K13424+K13424+K13424+K13424+K13424+K13424+K13424+K13424+K17686+K14498+K17686+K14510+K20716+K20716+K20716+K02183+K02183+K02183+K02183+K20547+K14509+K20603+K13449+K13449+K13449+K20716+K20716+K14498+K14498+K03781+K03781+K03781+K03781+K00940+K20603+K20772+K14496+K13422+K13447+K14514+K20716+K20716+K20716+K14496+K00940+K14514+K20604+K20604+K20604+K20604+K13447
Metabolism	Metabolism of other amino acids	Glutathione metabolism	53	432	0.0691212	ko00480	Locus_10471_Transcript_1/1_Confidence_1.000;Locus_10839_Transcript_1/4_Confidence_0.700;Locus_11184_Transcript_1/1_Confidence_1.000;Locus_12022_Transcript_2/2_Confidence_1.000;Locus_16425_Transcript_1/1_Confidence_1.000;Locus_17443_Transcript_1/1_Confidence_1.000;Locus_17499_Transcript_1/2_Confidence_1.000;Locus_17499_Transcript_2/2_Confidence_1.000;Locus_19301_Transcript_2/2_Confidence_1.000;Loc…	K00036+K00799+K00799+K00799+K00799+K00799+K00799+K00799+K00799+K21456+K00799+K00799+K00799+K00799+K00799+K00799+K00799+K00799+K00031+K00036+K00799+K00432+K00799+K00799+K00434+K00799+K00799+K00799+K00799+K00799+K00799+K00799+K00797+K00434+K00434+K21456+K00033+K00033+K00799+K00799+K00799+K00799+K00033+K00432+K00432+K00432+K22596+K00799+K00799+K01255+K01255+K10808+K01919
Cellular Processes	Transport and catabolism	Endocytosis	50	408	0.0767181	ko04144	Locus_10226_Transcript_2/2_Confidence_1.000;Locus_11344_Transcript_1/1_Confidence_1.000;Locus_1245_Transcript_2/6_Confidence_0.533;Locus_1245_Transcript_3/6_Confidence_0.600;Locus_1245_Transcript_5/6_Confidence_0.600;Locus_1245_Transcript_6/6_Confidence_0.667;Locus_1321_Transcript_5/6_Confidence_0.136;Locus_1453_Transcript_2/3_Confidence_0.429;Locus_1453_Transcript_3/3_Confidence_0.714;Locus_1463…	K07897+K04646+K07937+K07937+K07937+K07937+K07937+K12194+K12194+K07937+K11866+K19476+K12194+K11826+K03283+K12479+K19476+K00889+K07904+K07904+K12492+K07901+K05754+K07904+K12486+K12486+K12483+K12483+K04646+K04646+K04646+K04646+K00889+K03283+K07904+K07904+K01115+K01115+K01115+K01115+K12471+K07904+K07904+K07904+K07897+K11866+K17917+K12192+K03283+K03283
Metabolism	Energy metabolism	Photosynthesis - antenna proteins	9	54	0.086177	ko00196	Locus_16371_Transcript_1/3_Confidence_0.333;Locus_16371_Transcript_2/3_Confidence_0.500;Locus_16371_Transcript_3/3_Confidence_0.667;Locus_24412_Transcript_2/2_Confidence_1.000;Locus_26531_Transcript_3/3_Confidence_0.778;Locus_33685_Transcript_1/4_Confidence_0.850;Locus_33685_Transcript_3/4_Confidence_0.750;Locus_8888_Transcript_4/6_Confidence_0.800;Locus_8888_Transcript_6/6_Confidence_0.800	K08916+K08916+K08916+K08908+K08914+K08913+K08913+K08912+K08912
Genetic Information Processing	Folding, sorting and degradation	Ubiquitin mediated proteolysis	38	311	0.113832	ko04120	Locus_10009_Transcript_2/2_Confidence_1.000;Locus_10101_Transcript_1/1_Confidence_1.000;Locus_1019_Transcript_1/7_Confidence_0.412;Locus_11301_Transcript_2/3_Confidence_0.375;Locus_11361_Transcript_3/4_Confidence_0.667;Locus_13374_Transcript_1/1_Confidence_1.000;Locus_1418_Transcript_1/1_Confidence_1.000;Locus_1845_Transcript_4/4_Confidence_0.600;Locus_23036_Transcript_1/1_Confidence_1.000;Locus_…	K10579+K10573+K10573+K10579+K12456+K10590+K03869+K06689+K03363+K10581+K03363+K10144+K06689+K06689+K06689+K06689+K06689+K04506+K04506+K03178+K10575+K10575+K03363+K04506+K10598+K06688+K06688+K06688+K03178+K10577+K06689+K06689+K03347+K10685+K06689+K10144+K06689+K06689
Metabolism	Carbohydrate metabolism	Galactose metabolism	21	162	0.131057	ko00052	Locus_10915_Transcript_3/3_Confidence_0.667;Locus_10949_Transcript_1/1_Confidence_1.000;Locus_12795_Transcript_3/3_Confidence_0.667;Locus_1493_Transcript_1/6_Confidence_0.500;Locus_1493_Transcript_3/6_Confidence_0.583;Locus_1493_Transcript_5/6_Confidence_0.583;Locus_15257_Transcript_1/2_Confidence_1.000;Locus_15257_Transcript_2/2_Confidence_1.000;Locus_21685_Transcript_1/1_Confidence_1.000;Locus_…	K06617+K06617+K07407+K01784+K01784+K01784+K01785+K01785+K00850+K00850+K01785+K01785+K06617+K06617+K06617+K01190+K01190+K00963+K07407+K07407+K07407
Metabolism	Lipid metabolism	Steroid biosynthesis	11	77	0.144234	ko00100	Locus_14895_Transcript_2/2_Confidence_1.000;Locus_1769_Transcript_1/3_Confidence_0.600;Locus_1769_Transcript_3/3_Confidence_0.600;Locus_365_Transcript_1/1_Confidence_1.000;Locus_943_Transcript_1/7_Confidence_0.562;Locus_943_Transcript_2/7_Confidence_0.625;Locus_943_Transcript_3/7_Confidence_0.625;Locus_943_Transcript_4/7_Confidence_0.438;Locus_943_Transcript_5/7_Confidence_0.625;Locus_943_Transcr…	K14423+K00801+K00801+K05917+K00559+K00559+K00559+K00559+K00559+K00559+K00559
Metabolism	Lipid metabolism	Sphingolipid metabolism	11	80	0.173505	ko00600	Locus_12795_Transcript_3/3_Confidence_0.667;Locus_13326_Transcript_1/3_Confidence_0.667;Locus_13326_Transcript_3/3_Confidence_0.667;Locus_14973_Transcript_1/1_Confidence_1.000;Locus_35742_Transcript_1/1_Confidence_1.000;Locus_5180_Transcript_1/2_Confidence_1.000;Locus_5180_Transcript_2/2_Confidence_1.000;Locus_6092_Transcript_1/1_Confidence_1.000;Locus_9244_Transcript_1/1_Confidence_1.000;Locus_9…	K07407+K12349+K12349+K04713+K04712+K01190+K01190+K01634+K07407+K07407+K07407
Metabolism	Lipid metabolism	Glycerolipid metabolism	29	243	0.182384	ko00561	Locus_10022_Transcript_1/7_Confidence_0.316;Locus_10022_Transcript_3/7_Confidence_0.263;Locus_10022_Transcript_7/7_Confidence_0.474;Locus_11455_Transcript_2/3_Confidence_0.429;Locus_12795_Transcript_3/3_Confidence_0.667;Locus_14185_Transcript_1/1_Confidence_1.000;Locus_16360_Transcript_1/1_Confidence_1.000;Locus_20138_Transcript_1/1_Confidence_1.000;Locus_23986_Transcript_1/1_Confidence_1.000;Loc…	K00864+K00864+K00864+K01054+K07407+K00864+K03715+K03715+K15728+K00655+K00655+K00864+K01054+K00002+K00002+K13508+K18693+K18693+K00864+K00864+K06118+K06118+K00128+K00128+K06119+K01054+K07407+K07407+K07407
Metabolism	Carbohydrate metabolism	Fructose and mannose metabolism	20	161	0.183558	ko00051	Locus_10844_Transcript_1/1_Confidence_1.000;Locus_1913_Transcript_1/2_Confidence_1.000;Locus_1913_Transcript_2/2_Confidence_1.000;Locus_21685_Transcript_1/1_Confidence_1.000;Locus_24411_Transcript_1/1_Confidence_1.000;Locus_24919_Transcript_1/1_Confidence_1.000;Locus_2821_Transcript_1/1_Confidence_1.000;Locus_3410_Transcript_3/3_Confidence_0.667;Locus_367_Transcript_1/6_Confidence_0.625;Locus_367…	K19355+K01623+K01623+K00850+K00850+K17497+K00966+K00895+K00847+K00847+K00847+K01711+K01711+K01623+K01623+K01623+K01623+K01803+K01623+K00895
Metabolism	Carbohydrate metabolism	Ascorbate and aldarate metabolism	25	210	0.206936	ko00053	Locus_1041_Transcript_1/2_Confidence_1.000;Locus_10576_Transcript_1/2_Confidence_1.000;Locus_10576_Transcript_2/2_Confidence_1.000;Locus_15214_Transcript_3/5_Confidence_0.583;Locus_16503_Transcript_2/2_Confidence_1.000;Locus_286_Transcript_1/4_Confidence_0.444;Locus_286_Transcript_2/4_Confidence_0.556;Locus_286_Transcript_3/4_Confidence_0.556;Locus_286_Transcript_4/4_Confidence_0.667;Locus_29767_…	K00469+K17744+K17744+K08232+K10047+K00012+K00012+K00012+K00012+K00225+K00434+K00434+K08232+K08232+K00434+K00128+K00128+K10046+K08232+K14190+K14190+K14190+K14190+K14190+K14190
Metabolism	Amino acid metabolism	Phenylalanine metabolism	31	267	0.215436	ko00360	Locus_1011_Transcript_1/2_Confidence_1.000;Locus_1011_Transcript_2/2_Confidence_1.000;Locus_1031_Transcript_1/1_Confidence_1.000;Locus_107_Transcript_3/7_Confidence_0.550;Locus_107_Transcript_6/7_Confidence_0.450;Locus_1540_Transcript_6/7_Confidence_0.235;Locus_170_Transcript_1/4_Confidence_0.750;Locus_170_Transcript_2/4_Confidence_0.312;Locus_170_Transcript_3/4_Confidence_0.688;Locus_170_Transcr…	K00588+K00588+K00457+K10775+K10775+K10775+K13064+K13064+K13064+K13064+K10775+K13064+K13064+K00487+K00588+K10775+K01904+K00815+K14454+K14454+K14454+K01904+K01904+K01904+K13064+K13064+K13064+K13064+K13064+K07253+K07253
Genetic Information Processing	Folding, sorting and degradation	Proteasome	14	114	0.248724	ko03050	Locus_12088_Transcript_1/1_Confidence_1.000;Locus_13406_Transcript_1/2_Confidence_1.000;Locus_13995_Transcript_1/1_Confidence_1.000;Locus_14086_Transcript_1/1_Confidence_1.000;Locus_1996_Transcript_1/1_Confidence_1.000;Locus_4013_Transcript_1/1_Confidence_1.000;Locus_5036_Transcript_1/1_Confidence_1.000;Locus_5182_Transcript_1/2_Confidence_0.857;Locus_5771_Transcript_1/3_Confidence_0.500;Locus_57…	K03032+K02728+K06699+K03037+K02735+K02737+K02725+K03039+K03065+K03065+K03033+K06699+K03066+K03037
Genetic Information Processing	Translation	mRNA surveillance pathway	34	301	0.251846	ko03015	Locus_12059_Transcript_1/2_Confidence_1.000;Locus_12059_Transcript_2/2_Confidence_1.000;Locus_12073_Transcript_1/1_Confidence_1.000;Locus_12306_Transcript_2/2_Confidence_1.000;Locus_128_Transcript_3/3_Confidence_0.667;Locus_14220_Transcript_1/1_Confidence_1.000;Locus_15519_Transcript_2/3_Confidence_0.600;Locus_15602_Transcript_2/6_Confidence_0.615;Locus_15602_Transcript_5/6_Confidence_0.462;Locus…	K11584+K11584+K14409+K03267+K06269+K14408+K14404+K13917+K13917+K13917+K13025+K14411+K14407+K14411+K00565+K14400+K15544+K14326+K14411+K12881+K11584+K14404+K03265+K14326+K12876+K12876+K11583+K14327+K06269+K06269+K06269+K06269+K12883+K12812
Genetic Information Processing	Folding, sorting and degradation	Protein processing in endoplasmic reticulum	60	551	0.261137	ko04141	Locus_11223_Transcript_1/4_Confidence_0.625;Locus_11223_Transcript_2/4_Confidence_0.625;Locus_11987_Transcript_1/1_Confidence_1.000;Locus_14242_Transcript_2/2_Confidence_1.000;Locus_14404_Transcript_1/1_Confidence_1.000;Locus_15921_Transcript_1/1_Confidence_1.000;Locus_1610_Transcript_1/2_Confidence_1.000;Locus_1610_Transcript_2/2_Confidence_1.000;Locus_17583_Transcript_1/1_Confidence_1.000;Locus…	K10666+K10666+K14006+K09580+K08057+K14016+K14012+K14012+K13989+K12275+K09503+K09503+K06689+K13525+K03283+K09487+K09503+K09503+K09503+K09503+K09503+K09487+K09584+K10666+K06689+K06689+K06689+K06689+K06689+K08057+K08057+K08057+K10575+K10575+K11718+K12668+K06689+K06689+K03347+K09490+K10666+K10839+K08057+K09580+K06689+K13993+K05546+K03283+K06689+K06689+K03237+K12669+K10661+K10661+K09584+K01456+K13249+…
Metabolism	Amino acid metabolism	Phenylalanine, tyrosine and tryptophan biosynthesis	23	203	0.295869	ko00400	Locus_1764_Transcript_2/3_Confidence_0.714;Locus_1764_Transcript_3/3_Confidence_0.714;Locus_1883_Transcript_2/2_Confidence_1.000;Locus_1921_Transcript_1/1_Confidence_1.000;Locus_19494_Transcript_1/1_Confidence_1.000;Locus_34319_Transcript_1/1_Confidence_1.000;Locus_3654_Transcript_1/1_Confidence_1.000;Locus_46950_Transcript_1/1_Confidence_1.000;Locus_5305_Transcript_1/1_Confidence_1.000;Locus_534…	K01696+K01696+K00891+K05359+K15227+K01609+K01736+K01817+K13832+K01817+K01850+K00815+K14454+K14454+K14454+K05359+K15227+K01626+K01626+K01626+K01626+K01626+K01626
Metabolism	Metabolism of other amino acids	Phosphonate and phosphinate metabolism	2	13	0.379069	ko00440	Locus_16882_Transcript_3/5_Confidence_0.500;Locus_2089_Transcript_1/1_Confidence_1.000	K00967+K00967
Metabolism	Biosynthesis of other secondary metabolites	Anthocyanin biosynthesis	1	5	0.409807	ko00942	Locus_23018_Transcript_1/1_Confidence_1.000	K12930
Metabolism	Metabolism of terpenoids and polyketides	Monoterpenoid biosynthesis	4	33	0.423709	ko00902	Locus_14788_Transcript_2/2_Confidence_1.000;Locus_20089_Transcript_1/1_Confidence_1.000;Locus_2750_Transcript_1/2_Confidence_1.000;Locus_50739_Transcript_1/1_Confidence_1.000	K15095+K15095+K15095+K15095
Metabolism	Lipid metabolism	Fatty acid elongation	13	120	0.425025	ko00062	Locus_11350_Transcript_1/1_Confidence_1.000;Locus_1895_Transcript_1/3_Confidence_0.667;Locus_1895_Transcript_2/3_Confidence_0.667;Locus_21722_Transcript_3/3_Confidence_0.600;Locus_26415_Transcript_1/2_Confidence_1.000;Locus_26415_Transcript_2/2_Confidence_1.000;Locus_33381_Transcript_1/2_Confidence_1.000;Locus_39827_Transcript_4/5_Confidence_0.667;Locus_66_Transcript_1/1_Confidence_1.000;Locus_78…	K07512+K10251+K10251+K15397+K15397+K15397+K15397+K15397+K15397+K01068+K01068+K15397+K15397
Genetic Information Processing	Folding, sorting and degradation	SNARE interactions in vesicular transport	7	64	0.461902	ko04130	Locus_1206_Transcript_1/1_Confidence_1.000;Locus_15548_Transcript_1/1_Confidence_1.000;Locus_4746_Transcript_1/1_Confidence_1.000;Locus_6805_Transcript_1/2_Confidence_1.000;Locus_6805_Transcript_2/2_Confidence_1.000;Locus_6815_Transcript_1/1_Confidence_1.000;Locus_8586_Transcript_1/2_Confidence_1.000	K08500+K08515+K08503+K08486+K08486+K08504+K08506
Metabolism	Carbohydrate metabolism	Glycolysis / Gluconeogenesis	61	600	0.468187	ko00010	Locus_1003_Transcript_9/9_Confidence_0.455;Locus_11505_Transcript_1/1_Confidence_1.000;Locus_1214_Transcript_5/6_Confidence_0.385;Locus_1308_Transcript_1/2_Confidence_1.000;Locus_1308_Transcript_2/2_Confidence_1.000;Locus_1352_Transcript_1/3_Confidence_0.750;Locus_1352_Transcript_2/3_Confidence_0.625;Locus_1352_Transcript_3/3_Confidence_0.750;Locus_1397_Transcript_1/4_Confidence_0.700;Locus_1397_…	K18857+K00627+K01913+K00873+K00873+K01689+K01689+K01689+K00162+K00162+K00162+K01568+K01568+K01568+K01785+K01785+K00927+K00927+K00873+K01623+K01623+K00627+K00850+K00873+K01895+K01792+K00850+K00001+K00134+K00927+K00134+K01785+K01785+K00001+K00895+K00134+K00002+K00002+K00627+K00627+K00927+K00134+K01623+K01623+K01623+K01623+K01568+K01568+K01568+K01568+K01568+K01803+K01623+K00895+K00128+K00128+K00016+…
Metabolism	Energy metabolism	Carbon fixation in photosynthetic organisms	38	372	0.472274	ko00710	Locus_13052_Transcript_2/4_Confidence_0.667;Locus_1480_Transcript_2/3_Confidence_0.714;Locus_1480_Transcript_3/3_Confidence_0.714;Locus_15850_Transcript_1/2_Confidence_1.000;Locus_15850_Transcript_2/2_Confidence_1.000;Locus_1893_Transcript_1/1_Confidence_1.000;Locus_1913_Transcript_1/2_Confidence_1.000;Locus_1913_Transcript_2/2_Confidence_1.000;Locus_2071_Transcript_10/10_Confidence_0.677;Locus_2…	K00026+K14272+K14272+K00927+K00927+K00025+K01623+K01623+K00615+K00615+K00615+K00615+K00615+K00615+K00134+K00029+K00927+K00134+K00134+K01595+K00927+K00134+K00029+K00029+K01623+K01623+K01623+K01623+K00026+K00615+K01803+K01623+K14454+K14454+K14454+K01595+K00025+K01807
Metabolism	Glycan biosynthesis and metabolism	Other glycan degradation	8	75	0.480245	ko00511	Locus_23522_Transcript_1/1_Confidence_1.000;Locus_30180_Transcript_1/1_Confidence_1.000;Locus_44245_Transcript_3/3_Confidence_0.571;Locus_4791_Transcript_2/3_Confidence_0.667;Locus_4791_Transcript_3/3_Confidence_0.667;Locus_5180_Transcript_1/2_Confidence_1.000;Locus_5180_Transcript_2/2_Confidence_1.000;Locus_7392_Transcript_1/3_Confidence_0.750	K12373+K01444+K01227+K01191+K01191+K01190+K01190+K12373
Metabolism	Metabolism of cofactors and vitamins	Vitamin B6 metabolism	3	26	0.490143	ko00750	Locus_4416_Transcript_1/2_Confidence_1.000;Locus_8472_Transcript_1/2_Confidence_1.000;Locus_8472_Transcript_2/2_Confidence_1.000	K00831+K01733+K01733
Metabolism	Global and overview maps	Biosynthesis of secondary metabolites	458	4575	0.506927	ko01110	Locus_1003_Transcript_9/9_Confidence_0.455;Locus_10031_Transcript_1/1_Confidence_1.000;Locus_10054_Transcript_1/1_Confidence_1.000;Locus_1011_Transcript_1/2_Confidence_1.000;Locus_1011_Transcript_2/2_Confidence_1.000;Locus_10235_Transcript_1/2_Confidence_1.000;Locus_10235_Transcript_2/2_Confidence_1.000;Locus_1045_Transcript_1/10_Confidence_0.320;Locus_1045_Transcript_10/10_Confidence_0.520;Locus…	K18857+K11262+K01900+K00588+K00588+K00236+K00236+K05933+K05933+K05933+K05933+K05933+K05933+K05933+K05933+K00036+K17744+K17744+K00789+K10775+K10775+K01760+K03403+K03403+K03403+K03403+K00430+K01188+K05933+K09842+K00600+K00600+K00600+K00600+K00600+K00627+K13035+K00281+K16085+K00264+K00224+K00224+K00224+K00224+K13035+K01739+K09842+K01913+K01188+K00236+K13029+K11517+K18368+K05894+K00026+K00873+K00873+…
Metabolism	Glycan biosynthesis and metabolism	Glycosphingolipid biosynthesis - ganglio series	2	17	0.518756	ko00604	Locus_23522_Transcript_1/1_Confidence_1.000;Locus_7392_Transcript_1/3_Confidence_0.750	K12373+K12373
Genetic Information Processing	Translation	Ribosome biogenesis in eukaryotes	27	272	0.548149	ko03008	Locus_10473_Transcript_2/4_Confidence_0.625;Locus_11368_Transcript_1/2_Confidence_1.000;Locus_11395_Transcript_1/1_Confidence_1.000;Locus_15153_Transcript_1/2_Confidence_1.000;Locus_15153_Transcript_2/2_Confidence_1.000;Locus_1853_Transcript_1/5_Confidence_0.375;Locus_1853_Transcript_3/5_Confidence_0.250;Locus_1853_Transcript_4/5_Confidence_0.625;Locus_26187_Transcript_1/1_Confidence_1.000;Locus_…	K12845+K11128+K03115+K03115+K03115+K11131+K11131+K11131+K14559+K14565+K11129+K14563+K14563+K14563+K03097+K14564+K06943+K14565+K14565+K12619+K14539+K14539+K14564+K14537+K03097+K12619+K12619
Genetic Information Processing	Translation	RNA transport	57	584	0.601382	ko03013	Locus_11146_Transcript_1/2_Confidence_1.000;Locus_11945_Transcript_1/1_Confidence_1.000;Locus_12661_Transcript_1/2_Confidence_1.000;Locus_12661_Transcript_2/2_Confidence_1.000;Locus_13322_Transcript_1/2_Confidence_1.000;Locus_14162_Transcript_2/5_Confidence_0.545;Locus_14167_Transcript_3/6_Confidence_0.562;Locus_14167_Transcript_6/6_Confidence_0.562;Locus_1598_Transcript_2/3_Confidence_0.333;Locu…	K09291+K03231+K03251+K03251+K13151+K03246+K03239+K03239+K13025+K14291+K03231+K03231+K03231+K03231+K03231+K03231+K03231+K03231+K03231+K14293+K14293+K03249+K03231+K03231+K03231+K03231+K14297+K03247+K03231+K03231+K14326+K10577+K12881+K14297+K03248+K12879+K14326+K14293+K03113+K03231+K03113+K03231+K03236+K03236+K03248+K12876+K12876+K14293+K03231+K14327+K03250+K03250+K03237+K03259+K03253+K12883+K12812
Metabolism	Lipid metabolism	Arachidonic acid metabolism	7	73	0.60502	ko00590	Locus_18598_Transcript_1/1_Confidence_1.000;Locus_34558_Transcript_1/1_Confidence_1.000;Locus_788_Transcript_1/2_Confidence_1.000;Locus_788_Transcript_2/2_Confidence_1.000;Locus_80_Transcript_1/2_Confidence_1.000;Locus_8682_Transcript_1/2_Confidence_1.000;Locus_8682_Transcript_2/2_Confidence_1.000	K01254+K00432+K00432+K00432+K00432+K01047+K01047
Metabolism	Lipid metabolism	Cutin, suberine and wax biosynthesis	7	75	0.63403	ko00073	Locus_10902_Transcript_4/4_Confidence_0.600;Locus_2759_Transcript_2/5_Confidence_0.545;Locus_32762_Transcript_2/3_Confidence_0.375;Locus_34490_Transcript_1/1_Confidence_1.000;Locus_4012_Transcript_1/2_Confidence_1.000;Locus_41694_Transcript_1/1_Confidence_1.000;Locus_42916_Transcript_2/2_Confidence_1.000	K15400+K15398+K15398+K15398+K17991+K15398+K15404
Metabolism	Lipid metabolism	Synthesis and degradation of ketone bodies	3	32	0.6341	ko00072	Locus_5914_Transcript_1/1_Confidence_1.000;Locus_9923_Transcript_3/9_Confidence_0.409;Locus_9923_Transcript_4/9_Confidence_0.409	K01640+K00626+K00626
Metabolism	Energy metabolism	Nitrogen metabolism	17	182	0.654897	ko00910	Locus_1168_Transcript_1/1_Confidence_1.000;Locus_13612_Transcript_1/1_Confidence_1.000;Locus_15168_Transcript_1/1_Confidence_1.000;Locus_16057_Transcript_1/1_Confidence_1.000;Locus_16391_Transcript_1/1_Confidence_1.000;Locus_2900_Transcript_2/2_Confidence_1.000;Locus_29343_Transcript_1/1_Confidence_1.000;Locus_37072_Transcript_1/1_Confidence_1.000;Locus_4664_Transcript_1/2_Confidence_1.000;Locus_…	K00264+K01725+K01915+K00264+K00262+K01673+K01915+K10534+K01674+K01674+K01673+K01455+K01455+K01455+K01455+K01455+K01915
Metabolism	Amino acid metabolism	Arginine and proline metabolism	19	203	0.656053	ko00330	Locus_13645_Transcript_1/1_Confidence_1.000;Locus_1703_Transcript_1/5_Confidence_0.692;Locus_1703_Transcript_4/5_Confidence_0.692;Locus_2252_Transcript_3/3_Confidence_0.667;Locus_2413_Transcript_1/1_Confidence_1.000;Locus_3729_Transcript_1/2_Confidence_1.000;Locus_3729_Transcript_2/2_Confidence_1.000;Locus_4689_Transcript_2/2_Confidence_1.000;Locus_50020_Transcript_1/1_Confidence_1.000;Locus_5088…	K12657+K01611+K01611+K17839+K01583+K13366+K13366+K01583+K00472+K00797+K01611+K14454+K14454+K14454+K17839+K17839+K00128+K00128+K17839
Metabolism	Metabolism of terpenoids and polyketides	Carotenoid biosynthesis	8	88	0.6653	ko00906	Locus_1078_Transcript_1/1_Confidence_1.000;Locus_11213_Transcript_4/5_Confidence_0.667;Locus_12004_Transcript_1/1_Confidence_1.000;Locus_24862_Transcript_1/1_Confidence_1.000;Locus_35580_Transcript_2/2_Confidence_1.000;Locus_40655_Transcript_1/1_Confidence_1.000;Locus_50311_Transcript_1/1_Confidence_1.000;Locus_5128_Transcript_1/1_Confidence_1.000	K09843+K09842+K09842+K09842+K17913+K09839+K17913+K09840
Metabolism	Amino acid metabolism	Arginine biosynthesis	14	152	0.66863	ko00220	Locus_13557_Transcript_1/2_Confidence_1.000;Locus_1480_Transcript_2/3_Confidence_0.714;Locus_1480_Transcript_3/3_Confidence_0.714;Locus_15168_Transcript_1/1_Confidence_1.000;Locus_16391_Transcript_1/1_Confidence_1.000;Locus_17564_Transcript_2/2_Confidence_1.000;Locus_29343_Transcript_1/1_Confidence_1.000;Locus_329_Transcript_1/2_Confidence_1.000;Locus_329_Transcript_2/2_Confidence_1.000;Locus_383…	K14677+K14272+K14272+K01915+K00262+K00145+K01915+K01438+K01438+K01940+K14454+K14454+K14454+K01915
Metabolism	Metabolism of cofactors and vitamins	Lipoic acid metabolism	1	11	0.686607	ko00785	Locus_22383_Transcript_1/1_Confidence_1.000	K03644
Metabolism	Biosynthesis of other secondary metabolites	Betalain biosynthesis	1	11	0.686607	ko00965	Locus_26965_Transcript_1/1_Confidence_1.000	K15777
Metabolism	Carbohydrate metabolism	Citrate cycle (TCA cycle)	33	353	0.68781	ko00020	Locus_10054_Transcript_1/1_Confidence_1.000;Locus_10235_Transcript_1/2_Confidence_1.000;Locus_10235_Transcript_2/2_Confidence_1.000;Locus_11505_Transcript_1/1_Confidence_1.000;Locus_12346_Transcript_1/1_Confidence_1.000;Locus_13052_Transcript_2/4_Confidence_0.667;Locus_1397_Transcript_1/4_Confidence_0.700;Locus_1397_Transcript_3/4_Confidence_0.600;Locus_1397_Transcript_4/4_Confidence_0.700;Locus_…	K01900+K00236+K00236+K00627+K00236+K00026+K00162+K00162+K00162+K00234+K00025+K01681+K00627+K00031+K01681+K01648+K01648+K01648+K01648+K01648+K01681+K00627+K00627+K01648+K01648+K01648+K00235+K00235+K00026+K01899+K01899+K00164+K00025
Genetic Information Processing	Folding, sorting and degradation	Sulfur relay system	4	46	0.689025	ko04122	Locus_15260_Transcript_1/1_Confidence_1.000;Locus_22856_Transcript_1/1_Confidence_1.000;Locus_26541_Transcript_2/2_Confidence_1.000;Locus_30482_Transcript_1/1_Confidence_1.000	K01011+K11996+K11996+K11996
Metabolism	Metabolism of cofactors and vitamins	One carbon pool by folate	7	80	0.700931	ko00670	Locus_1130_Transcript_1/5_Confidence_0.692;Locus_1130_Transcript_2/5_Confidence_0.615;Locus_1130_Transcript_3/5_Confidence_0.692;Locus_1130_Transcript_4/5_Confidence_0.692;Locus_1130_Transcript_5/5_Confidence_0.692;Locus_12799_Transcript_1/1_Confidence_1.000;Locus_19255_Transcript_1/1_Confidence_1.000	K00600+K00600+K00600+K00600+K00600+K13998+K00602
Metabolism	Biosynthesis of other secondary metabolites	Tropane, piperidine and pyridine alkaloid biosynthesis	9	104	0.725137	ko00960	Locus_15321_Transcript_1/2_Confidence_1.000;Locus_6502_Transcript_1/1_Confidence_1.000;Locus_6551_Transcript_2/6_Confidence_0.375;Locus_6551_Transcript_3/6_Confidence_0.375;Locus_6551_Transcript_4/6_Confidence_0.250;Locus_6551_Transcript_6/6_Confidence_0.312;Locus_6633_Transcript_1/3_Confidence_0.667;Locus_6633_Transcript_2/3_Confidence_0.333;Locus_6633_Transcript_3/3_Confidence_0.667	K08081+K00815+K08081+K08081+K08081+K08081+K14454+K14454+K14454
Genetic Information Processing	Transcription	Spliceosome	50	537	0.728673	ko03040	Locus_10201_Transcript_1/1_Confidence_1.000;Locus_10473_Transcript_2/4_Confidence_0.625;Locus_10538_Transcript_4/5_Confidence_0.500;Locus_10538_Transcript_5/5_Confidence_0.500;Locus_11170_Transcript_1/2_Confidence_1.000;Locus_11170_Transcript_2/2_Confidence_1.000;Locus_11593_Transcript_1/2_Confidence_1.000;Locus_11593_Transcript_2/2_Confidence_1.000;Locus_12152_Transcript_3/3_Confidence_0.625;Loc…	K12741+K12845+K12837+K12837+K12624+K12624+K12862+K12862+K12885+K12900+K12621+K11087+K12850+K13025+K12900+K12741+K09567+K03283+K12741+K12813+K12741+K12741+K12896+K12896+K12823+K11088+K12817+K12896+K12881+K12826+K12826+K12868+K12879+K11096+K11096+K12896+K03283+K12876+K12876+K12836+K12863+K12823+K11098+K12883+K12741+K12812+K11086+K12852+K03283+K03283
Metabolism	Global and overview maps	Biosynthesis of amino acids	119	1247	0.729437	ko01230	Locus_104_Transcript_1/1_Confidence_1.000;Locus_1062_Transcript_1/1_Confidence_1.000;Locus_10913_Transcript_1/1_Confidence_1.000;Locus_1130_Transcript_1/5_Confidence_0.692;Locus_1130_Transcript_2/5_Confidence_0.615;Locus_1130_Transcript_3/5_Confidence_0.692;Locus_1130_Transcript_4/5_Confidence_0.692;Locus_1130_Transcript_5/5_Confidence_0.692;Locus_1168_Transcript_1/1_Confidence_1.000;Locus_12003_…	K00058+K00789+K01760+K00600+K00600+K00600+K00600+K00600+K00264+K01739+K00873+K00873+K00003+K00640+K01689+K01689+K01689+K14677+K12657+K01754+K00826+K14272+K14272+K00872+K01915+K00927+K00927+K00264+K00145+K01696+K01696+K00873+K00013+K00891+K12524+K01623+K01623+K05359+K15227+K00789+K01681+K00615+K00615+K00615+K00615+K00615+K00615+K00850+K00053+K00873+K00549+K01693+K01079+K00850+K01620+K01738+K00031+…
Genetic Information Processing	Folding, sorting and degradation	Protein export	14	159	0.732242	ko03060	Locus_16844_Transcript_3/3_Confidence_0.500;Locus_16867_Transcript_1/1_Confidence_1.000;Locus_17660_Transcript_1/1_Confidence_1.000;Locus_2299_Transcript_1/4_Confidence_0.556;Locus_2657_Transcript_1/4_Confidence_0.600;Locus_2657_Transcript_3/4_Confidence_0.600;Locus_2711_Transcript_1/3_Confidence_0.667;Locus_2711_Transcript_3/3_Confidence_0.667;Locus_36515_Transcript_1/1_Confidence_1.000;Locus_37…	K03217+K13280+K12275+K03100+K13431+K13431+K03100+K03100+K03217+K03217+K12947+K09490+K03110+K03100
Metabolism	Metabolism of terpenoids and polyketides	Sesquiterpenoid and triterpenoid biosynthesis	3	38	0.747153	ko00909	Locus_1769_Transcript_1/3_Confidence_0.600;Locus_1769_Transcript_3/3_Confidence_0.600;Locus_18169_Transcript_1/1_Confidence_1.000	K00801+K00801+K15891
Metabolism	Lipid metabolism	Glycerophospholipid metabolism	27	301	0.754793	ko00564	Locus_1235_Transcript_1/3_Confidence_0.667;Locus_1235_Transcript_2/3_Confidence_0.667;Locus_1235_Transcript_3/3_Confidence_0.667;Locus_16241_Transcript_1/1_Confidence_1.000;Locus_16882_Transcript_3/5_Confidence_0.500;Locus_2089_Transcript_1/1_Confidence_1.000;Locus_23601_Transcript_1/1_Confidence_1.000;Locus_23986_Transcript_1/1_Confidence_1.000;Locus_25150_Transcript_1/2_Confidence_1.000;Locus_2…	K18696+K18696+K18696+K01114+K00967+K00967+K18696+K15728+K00655+K00655+K05929+K05929+K01613+K00894+K13508+K00999+K18693+K18693+K01115+K01115+K01115+K01115+K14156+K06124+K01047+K01047+K00999
Environmental Information Processing	Signal transduction	Phosphatidylinositol signaling system	18	207	0.769215	ko04070	Locus_11_Transcript_2/7_Confidence_0.562;Locus_11_Transcript_3/7_Confidence_0.625;Locus_11_Transcript_4/7_Confidence_0.562;Locus_11_Transcript_5/7_Confidence_0.500;Locus_16503_Transcript_2/2_Confidence_1.000;Locus_17434_Transcript_1/1_Confidence_1.000;Locus_22555_Transcript_1/1_Confidence_1.000;Locus_26404_Transcript_1/1_Confidence_1.000;Locus_26725_Transcript_1/1_Confidence_1.000;Locus_275_Trans…	K05857+K05857+K05857+K05857+K10047+K00913+K00889+K15422+K00913+K02183+K02183+K02183+K02183+K05857+K05857+K00999+K00889+K00999
Metabolism	Carbohydrate metabolism	Pentose and glucuronate interconversions	10	121	0.781912	ko00040	Locus_286_Transcript_1/4_Confidence_0.444;Locus_286_Transcript_2/4_Confidence_0.556;Locus_286_Transcript_3/4_Confidence_0.556;Locus_286_Transcript_4/4_Confidence_0.667;Locus_3735_Transcript_1/4_Confidence_0.667;Locus_3735_Transcript_2/4_Confidence_0.667;Locus_42264_Transcript_2/3_Confidence_0.571;Locus_6399_Transcript_1/1_Confidence_1.000;Locus_6961_Transcript_1/2_Confidence_1.000;Locus_8935_Tran…	K00012+K00012+K00012+K00012+K00002+K00002+K01051+K00963+K01051+K01213
Metabolism	Glycan biosynthesis and metabolism	Glycosaminoglycan degradation	3	41	0.792236	ko00531	Locus_23311_Transcript_1/1_Confidence_1.000;Locus_23522_Transcript_1/1_Confidence_1.000;Locus_7392_Transcript_1/3_Confidence_0.750	K01205+K12373+K12373
Metabolism	Metabolism of terpenoids and polyketides	Diterpenoid biosynthesis	2	29	0.801755	ko00904	Locus_11661_Transcript_1/1_Confidence_1.000;Locus_31495_Transcript_1/1_Confidence_1.000	K16085+K04125
Metabolism	Lipid metabolism	alpha-Linolenic acid metabolism	19	223	0.802426	ko00592	Locus_1003_Transcript_9/9_Confidence_0.455;Locus_12846_Transcript_1/2_Confidence_1.000;Locus_13920_Transcript_1/1_Confidence_1.000;Locus_159_Transcript_1/4_Confidence_0.500;Locus_159_Transcript_2/4_Confidence_0.333;Locus_2380_Transcript_2/4_Confidence_0.667;Locus_2380_Transcript_4/4_Confidence_0.667;Locus_24556_Transcript_1/2_Confidence_1.000;Locus_24556_Transcript_2/2_Confidence_1.000;Locus_3027…	K18857+K05894+K00232+K01723+K01723+K05894+K05894+K08241+K08241+K00232+K05894+K05894+K05894+K08241+K10527+K07513+K00232+K01047+K01047
Metabolism	Metabolism of cofactors and vitamins	Riboflavin metabolism	4	54	0.802507	ko00740	Locus_5220_Transcript_1/1_Confidence_1.000;Locus_6652_Transcript_1/2_Confidence_1.000;Locus_7243_Transcript_1/2_Confidence_1.000;Locus_7243_Transcript_2/2_Confidence_1.000	K14379+K14379+K14379+K14379
Metabolism	Metabolism of terpenoids and polyketides	Zeatin biosynthesis	2	30	0.816924	ko00908	Locus_1093_Transcript_1/1_Confidence_1.000;Locus_44299_Transcript_3/3_Confidence_0.818	K13495+K13496
Metabolism	Metabolism of cofactors and vitamins	Porphyrin and chlorophyll metabolism	15	183	0.827005	ko00860	Locus_11077_Transcript_1/6_Confidence_0.667;Locus_11077_Transcript_2/6_Confidence_0.667;Locus_11077_Transcript_3/6_Confidence_0.667;Locus_11077_Transcript_6/6_Confidence_0.667;Locus_15529_Transcript_1/1_Confidence_1.000;Locus_20850_Transcript_1/1_Confidence_1.000;Locus_22803_Transcript_5/6_Confidence_0.667;Locus_22803_Transcript_6/6_Confidence_0.600;Locus_23593_Transcript_1/2_Confidence_1.000;Loc…	K03403+K03403+K03403+K03403+K03405+K10960+K00218+K00218+K00218+K00218+K03404+K02492+K01885+K18010+K21480
Metabolism	Energy metabolism	Oxidative phosphorylation	50	566	0.845993	ko00190	Locus_10235_Transcript_1/2_Confidence_1.000;Locus_10235_Transcript_2/2_Confidence_1.000;Locus_11067_Transcript_1/1_Confidence_1.000;Locus_120_Transcript_4/6_Confidence_0.773;Locus_12346_Transcript_1/1_Confidence_1.000;Locus_1293_Transcript_3/4_Confidence_0.700;Locus_1293_Transcript_4/4_Confidence_0.700;Locus_1298_Transcript_1/1_Confidence_1.000;Locus_13098_Transcript_1/1_Confidence_1.000;Locus_15…	K00236+K00236+K02155+K03878+K00236+K02145+K02145+K02133+K03936+K03934+K00234+K03879+K03879+K02133+K02133+K03938+K03943+K02151+K02267+K01507+K01507+K02133+K02147+K02261+K02136+K01535+K02155+K02155+K02138+K02128+K02137+K00235+K00235+K11353+K01535+K02134+K02266+K02149+K05581+K11353+K03883+K00413+K00416+K00416+K01535+K03940+K03945+K02256+K02256+K01535
Genetic Information Processing	Replication and repair	DNA replication	11	141	0.846421	ko03030	Locus_20703_Transcript_1/1_Confidence_1.000;Locus_23182_Transcript_1/2_Confidence_1.000;Locus_31811_Transcript_1/1_Confidence_1.000;Locus_32422_Transcript_1/1_Confidence_1.000;Locus_37059_Transcript_1/1_Confidence_1.000;Locus_4811_Transcript_1/2_Confidence_1.000;Locus_5731_Transcript_2/3_Confidence_0.400;Locus_7416_Transcript_2/2_Confidence_1.000;Locus_8628_Transcript_1/2_Confidence_1.000;Locus_8…	K10754+K10754+K02321+K02324+K10747+K02326+K02327+K07466+K07466+K07466+K07466
Genetic Information Processing	Replication and repair	Mismatch repair	8	110	0.871546	ko03430	Locus_20703_Transcript_1/1_Confidence_1.000;Locus_23182_Transcript_1/2_Confidence_1.000;Locus_37059_Transcript_1/1_Confidence_1.000;Locus_5731_Transcript_2/3_Confidence_0.400;Locus_7416_Transcript_2/2_Confidence_1.000;Locus_8628_Transcript_1/2_Confidence_1.000;Locus_8628_Transcript_2/2_Confidence_1.000;Locus_9650_Transcript_1/1_Confidence_1.000	K10754+K10754+K10747+K02327+K07466+K07466+K07466+K07466
Metabolism	Metabolism of cofactors and vitamins	Nicotinate and nicotinamide metabolism	4	64	0.894522	ko00760	Locus_29491_Transcript_1/1_Confidence_1.000;Locus_29862_Transcript_2/4_Confidence_0.625;Locus_29862_Transcript_3/4_Confidence_0.500;Locus_29862_Transcript_4/4_Confidence_0.625	K00763+K00763+K00763+K00763
Genetic Information Processing	Replication and repair	Nucleotide excision repair	11	150	0.895655	ko03420	Locus_20703_Transcript_1/1_Confidence_1.000;Locus_23182_Transcript_1/2_Confidence_1.000;Locus_32422_Transcript_1/1_Confidence_1.000;Locus_37059_Transcript_1/1_Confidence_1.000;Locus_4670_Transcript_1/1_Confidence_1.000;Locus_4811_Transcript_1/2_Confidence_1.000;Locus_5731_Transcript_2/3_Confidence_0.400;Locus_7416_Transcript_2/2_Confidence_1.000;Locus_8628_Transcript_1/2_Confidence_1.000;Locus_86…	K10754+K10754+K02324+K10747+K10839+K02326+K02327+K07466+K07466+K07466+K07466
Metabolism	Carbohydrate metabolism	Inositol phosphate metabolism	17	220	0.897587	ko00562	Locus_1041_Transcript_1/2_Confidence_1.000;Locus_11_Transcript_2/7_Confidence_0.562;Locus_11_Transcript_3/7_Confidence_0.625;Locus_11_Transcript_4/7_Confidence_0.562;Locus_11_Transcript_5/7_Confidence_0.500;Locus_16241_Transcript_1/1_Confidence_1.000;Locus_16503_Transcript_2/2_Confidence_1.000;Locus_17434_Transcript_1/1_Confidence_1.000;Locus_22555_Transcript_1/1_Confidence_1.000;Locus_26404_Tran…	K00469+K05857+K05857+K05857+K05857+K01114+K10047+K00913+K00889+K15422+K00913+K05857+K05857+K00999+K00889+K01803+K00999
Metabolism	Metabolism of other amino acids	Selenocompound metabolism	10	139	0.899612	ko00450	Locus_10913_Transcript_1/1_Confidence_1.000;Locus_12003_Transcript_1/1_Confidence_1.000;Locus_14776_Transcript_1/1_Confidence_1.000;Locus_16519_Transcript_2/2_Confidence_1.000;Locus_18264_Transcript_1/1_Confidence_1.000;Locus_242_Transcript_1/1_Confidence_1.000;Locus_380_Transcript_1/2_Confidence_1.000;Locus_380_Transcript_2/2_Confidence_1.000;Locus_5002_Transcript_1/1_Confidence_1.000;Locus_7505…	K01760+K01739+K01874+K11717+K01874+K00549+K00549+K00549+K00549+K11717
Metabolism	Lipid metabolism	Ether lipid metabolism	7	103	0.901107	ko00565	Locus_16241_Transcript_1/1_Confidence_1.000;Locus_6032_Transcript_3/8_Confidence_0.591;Locus_6032_Transcript_4/8_Confidence_0.182;Locus_6032_Transcript_6/8_Confidence_0.591;Locus_6032_Transcript_8/8_Confidence_0.591;Locus_8682_Transcript_1/2_Confidence_1.000;Locus_8682_Transcript_2/2_Confidence_1.000	K01114+K01115+K01115+K01115+K01115+K01047+K01047
Metabolism	Metabolism of other amino acids	beta-Alanine metabolism	15	205	0.925855	ko00410	Locus_1629_Transcript_1/1_Confidence_1.000;Locus_1870_Transcript_1/5_Confidence_0.667;Locus_2252_Transcript_3/3_Confidence_0.667;Locus_3729_Transcript_1/2_Confidence_1.000;Locus_3729_Transcript_2/2_Confidence_1.000;Locus_3793_Transcript_1/2_Confidence_1.000;Locus_3793_Transcript_2/2_Confidence_1.000;Locus_4222_Transcript_1/2_Confidence_1.000;Locus_5088_Transcript_1/1_Confidence_1.000;Locus_6927_T…	K05605+K01431+K17839+K13366+K13366+K05605+K05605+K01580+K00797+K17839+K17839+K00128+K00128+K17839+K01464
Metabolism	Carbohydrate metabolism	Glyoxylate and dicarboxylate metabolism	38	466	0.92704	ko00630	Locus_1130_Transcript_1/5_Confidence_0.692;Locus_1130_Transcript_2/5_Confidence_0.615;Locus_1130_Transcript_3/5_Confidence_0.692;Locus_1130_Transcript_4/5_Confidence_0.692;Locus_1130_Transcript_5/5_Confidence_0.692;Locus_11523_Transcript_1/1_Confidence_1.000;Locus_1214_Transcript_5/6_Confidence_0.385;Locus_12573_Transcript_1/2_Confidence_1.000;Locus_13052_Transcript_2/4_Confidence_0.667;Locus_148…	K00600+K00600+K00600+K00600+K00600+K00281+K01913+K11517+K00026+K14272+K14272+K01915+K00025+K01681+K01895+K01915+K01681+K11517+K11517+K03781+K03781+K03781+K03781+K11517+K01681+K18121+K00026+K11517+K11517+K01455+K01455+K01455+K01455+K01455+K01915+K00025+K00626+K00626
Metabolism	Carbohydrate metabolism	Pyruvate metabolism	40	492	0.934659	ko00620	Locus_10031_Transcript_1/1_Confidence_1.000;Locus_11418_Transcript_1/1_Confidence_1.000;Locus_11505_Transcript_1/1_Confidence_1.000;Locus_1214_Transcript_5/6_Confidence_0.385;Locus_13052_Transcript_2/4_Confidence_0.667;Locus_1308_Transcript_1/2_Confidence_1.000;Locus_1308_Transcript_2/2_Confidence_1.000;Locus_1397_Transcript_1/4_Confidence_0.700;Locus_1397_Transcript_3/4_Confidence_0.600;Locus_13…	K11262+K01759+K00627+K01913+K00026+K00873+K00873+K00162+K00162+K00162+K01759+K00873+K00025+K00627+K00873+K01895+K00029+K01759+K01759+K00627+K00627+K01595+K00029+K00029+K00026+K01069+K00128+K00128+K11262+K01595+K00016+K00873+K00873+K00873+K00873+K01649+K01069+K00025+K00626+K00626
Metabolism	Biosynthesis of other secondary metabolites	Isoquinoline alkaloid biosynthesis	4	72	0.938539	ko00950	Locus_6502_Transcript_1/1_Confidence_1.000;Locus_6633_Transcript_1/3_Confidence_0.667;Locus_6633_Transcript_2/3_Confidence_0.333;Locus_6633_Transcript_3/3_Confidence_0.667	K00815+K14454+K14454+K14454
Metabolism	Biosynthesis of other secondary metabolites	Monobactam biosynthesis	3	58	0.938745	ko00261	Locus_19017_Transcript_1/1_Confidence_1.000;Locus_6906_Transcript_1/1_Confidence_1.000;Locus_9017_Transcript_1/3_Confidence_0.667	K12524+K12524+K00133
Metabolism	Amino acid metabolism	Lysine biosynthesis	4	73	0.942669	ko00300	Locus_13183_Transcript_1/4_Confidence_0.625;Locus_19017_Transcript_1/1_Confidence_1.000;Locus_6906_Transcript_1/1_Confidence_1.000;Locus_9017_Transcript_1/3_Confidence_0.667	K00003+K12524+K12524+K00133
Metabolism	Metabolism of cofactors and vitamins	Ubiquinone and other terpenoid-quinone biosynthesis	13	190	0.949853	ko00130	Locus_1031_Transcript_1/1_Confidence_1.000;Locus_13108_Transcript_1/2_Confidence_1.000;Locus_13108_Transcript_2/2_Confidence_1.000;Locus_2475_Transcript_1/1_Confidence_1.000;Locus_2547_Transcript_1/2_Confidence_1.000;Locus_27915_Transcript_1/1_Confidence_1.000;Locus_36748_Transcript_1/1_Confidence_1.000;Locus_627_Transcript_11/12_Confidence_0.171;Locus_6502_Transcript_1/1_Confidence_1.000;Locus_6…	K00457+K05928+K05928+K03809+K00487+K03809+K03809+K01904+K00815+K01904+K01904+K01904+K03809
Metabolism	Lipid metabolism	Biosynthesis of unsaturated fatty acids	12	178	0.950285	ko01040	Locus_13532_Transcript_1/3_Confidence_0.714;Locus_13532_Transcript_2/3_Confidence_0.714;Locus_13532_Transcript_3/3_Confidence_0.714;Locus_13920_Transcript_1/1_Confidence_1.000;Locus_17873_Transcript_1/1_Confidence_1.000;Locus_1895_Transcript_1/3_Confidence_0.667;Locus_1895_Transcript_2/3_Confidence_0.667;Locus_30275_Transcript_2/3_Confidence_0.667;Locus_47242_Transcript_2/3_Confidence_0.667;Locus…	K03921+K03921+K03921+K00232+K00059+K10251+K10251+K00232+K07513+K01068+K01068+K00232
Metabolism	Global and overview maps	Carbon metabolism	119	1357	0.950818	ko01200	Locus_10054_Transcript_1/1_Confidence_1.000;Locus_10235_Transcript_1/2_Confidence_1.000;Locus_10235_Transcript_2/2_Confidence_1.000;Locus_104_Transcript_1/1_Confidence_1.000;Locus_10471_Transcript_1/1_Confidence_1.000;Locus_1130_Transcript_1/5_Confidence_0.692;Locus_1130_Transcript_2/5_Confidence_0.615;Locus_1130_Transcript_3/5_Confidence_0.692;Locus_1130_Transcript_4/5_Confidence_0.692;Locus_113…	K01900+K00236+K00236+K00058+K00036+K00600+K00600+K00600+K00600+K00600+K00627+K00281+K01913+K00236+K11517+K00026+K00873+K00873+K00640+K01689+K01689+K01689+K00162+K00162+K00162+K01754+K14272+K14272+K00927+K00927+K00234+K05605+K00873+K00025+K01623+K01623+K01057+K01681+K00615+K00615+K00615+K00615+K00615+K00615+K00627+K00850+K00873+K00851+K01895+K01079+K00850+K01738+K00031+K00134+K00036+K00029+K00927+…
Genetic Information Processing	Replication and repair	Homologous recombination	9	141	0.95083	ko03440	Locus_28499_Transcript_1/1_Confidence_1.000;Locus_47518_Transcript_1/1_Confidence_1.000;Locus_5038_Transcript_1/1_Confidence_1.000;Locus_5731_Transcript_2/3_Confidence_0.400;Locus_6334_Transcript_1/2_Confidence_1.000;Locus_7416_Transcript_2/2_Confidence_1.000;Locus_8628_Transcript_1/2_Confidence_1.000;Locus_8628_Transcript_2/2_Confidence_1.000;Locus_9650_Transcript_1/1_Confidence_1.000	K10683+K03165+K10683+K02327+K10683+K07466+K07466+K07466+K07466
Metabolism	Energy metabolism	Photosynthesis	9	145	0.960409	ko00195	Locus_10241_Transcript_1/1_Confidence_1.000;Locus_1550_Transcript_1/3_Confidence_0.714;Locus_1550_Transcript_2/3_Confidence_0.429;Locus_1550_Transcript_3/3_Confidence_0.714;Locus_19286_Transcript_1/3_Confidence_0.600;Locus_19286_Transcript_3/3_Confidence_0.600;Locus_194_Transcript_3/3_Confidence_0.714;Locus_19764_Transcript_1/4_Confidence_0.750;Locus_33058_Transcript_1/1_Confidence_1.000	K02641+K02639+K02639+K02639+K02638+K02638+K02639+K02641+K02707
Metabolism	Amino acid metabolism	Tyrosine metabolism	15	221	0.963226	ko00350	Locus_1003_Transcript_9/9_Confidence_0.455;Locus_1031_Transcript_1/1_Confidence_1.000;Locus_1190_Transcript_1/1_Confidence_1.000;Locus_25561_Transcript_1/1_Confidence_1.000;Locus_33141_Transcript_1/1_Confidence_1.000;Locus_6502_Transcript_1/1_Confidence_1.000;Locus_6633_Transcript_1/3_Confidence_0.667;Locus_6633_Transcript_2/3_Confidence_0.333;Locus_6633_Transcript_3/3_Confidence_0.667;Locus_6879…	K18857+K00457+K01555+K00001+K00001+K00815+K14454+K14454+K14454+K01800+K01800+K01800+K01800+K07253+K07253
Metabolism	Amino acid metabolism	Alanine, aspartate and glutamate metabolism	24	336	0.973103	ko00250	Locus_1168_Transcript_1/1_Confidence_1.000;Locus_14_Transcript_1/8_Confidence_0.591;Locus_14_Transcript_2/8_Confidence_0.591;Locus_14_Transcript_3/8_Confidence_0.591;Locus_14_Transcript_4/8_Confidence_0.591;Locus_14_Transcript_5/8_Confidence_0.591;Locus_14_Transcript_6/8_Confidence_0.591;Locus_14_Transcript_7/8_Confidence_0.636;Locus_14_Transcript_8/8_Confidence_0.591;Locus_1480_Transcript_2/3_Co…	K00264+K01953+K01953+K01953+K01953+K01953+K01953+K01953+K01953+K14272+K14272+K01915+K00264+K00262+K00764+K01915+K17761+K01940+K01580+K13566+K14454+K14454+K14454+K01915
Metabolism	Glycan biosynthesis and metabolism	N-Glycan biosynthesis	5	99	0.975047	ko00510	Locus_10815_Transcript_3/4_Confidence_0.444;Locus_3131_Transcript_1/1_Confidence_1.000;Locus_3760_Transcript_1/1_Confidence_1.000;Locus_5256_Transcript_1/1_Confidence_1.000;Locus_7961_Transcript_2/2_Confidence_1.000	K09659+K07252+K12668+K05546+K12669
Metabolism	Glycan biosynthesis and metabolism	Other types of O-glycan biosynthesis	1	35	0.975144	ko00514	Locus_14176_Transcript_1/1_Confidence_1.000	K20783
Metabolism	Amino acid metabolism	Glycine, serine and threonine metabolism	23	331	0.979687	ko00260	Locus_104_Transcript_1/1_Confidence_1.000;Locus_1130_Transcript_1/5_Confidence_0.692;Locus_1130_Transcript_2/5_Confidence_0.615;Locus_1130_Transcript_3/5_Confidence_0.692;Locus_1130_Transcript_4/5_Confidence_0.692;Locus_1130_Transcript_5/5_Confidence_0.692;Locus_11523_Transcript_1/1_Confidence_1.000;Locus_13183_Transcript_1/4_Confidence_0.625;Locus_1405_Transcript_1/2_Confidence_1.000;Locus_1480_…	K00058+K00600+K00600+K00600+K00600+K00600+K00281+K00003+K01754+K14272+K14272+K00872+K01696+K01696+K12524+K01079+K01620+K00831+K00058+K12524+K01733+K01733+K00133
Genetic Information Processing	Replication and repair	Base excision repair	7	130	0.979768	ko03410	Locus_26036_Transcript_2/2_Confidence_1.000;Locus_31274_Transcript_1/1_Confidence_1.000;Locus_32422_Transcript_1/1_Confidence_1.000;Locus_37059_Transcript_1/1_Confidence_1.000;Locus_4811_Transcript_1/2_Confidence_1.000;Locus_5731_Transcript_2/3_Confidence_0.400;Locus_6733_Transcript_1/1_Confidence_1.000	K10798+K01246+K02324+K10747+K02326+K02327+K01246
Metabolism	Metabolism of other amino acids	Taurine and hypotaurine metabolism	1	37	0.97988	ko00430	Locus_4222_Transcript_1/2_Confidence_1.000	K01580
Metabolism	Amino acid metabolism	Histidine metabolism	6	121	0.985365	ko00340	Locus_1849_Transcript_1/1_Confidence_1.000;Locus_24300_Transcript_1/1_Confidence_1.000;Locus_2844_Transcript_2/3_Confidence_0.667;Locus_723_Transcript_1/2_Confidence_1.000;Locus_723_Transcript_2/2_Confidence_1.000;Locus_7871_Transcript_1/2_Confidence_1.000	K00013+K01693+K01590+K00128+K00128+K11755
Metabolism	Amino acid metabolism	Tryptophan metabolism	13	215	0.985588	ko00380	Locus_333_Transcript_1/5_Confidence_0.417;Locus_333_Transcript_2/5_Confidence_0.667;Locus_333_Transcript_3/5_Confidence_0.250;Locus_333_Transcript_5/5_Confidence_0.583;Locus_3538_Transcript_4/8_Confidence_0.522;Locus_3538_Transcript_8/8_Confidence_0.565;Locus_38976_Transcript_1/1_Confidence_1.000;Locus_5815_Transcript_2/2_Confidence_1.000;Locus_723_Transcript_1/2_Confidence_1.000;Locus_723_Transc…	K03781+K03781+K03781+K03781+K11817+K11817+K11817+K16903+K00128+K00128+K00164+K00626+K00626
Metabolism	Biosynthesis of other secondary metabolites	Glucosinolate biosynthesis	1	41	0.986818	ko00966	Locus_14414_Transcript_1/3_Confidence_0.714	K00826
Environmental Information Processing	Membrane transport	ABC transporters	10	179	0.987944	ko02010	Locus_11163_Transcript_1/1_Confidence_1.000;Locus_12002_Transcript_4/4_Confidence_0.444;Locus_13906_Transcript_1/1_Confidence_1.000;Locus_14627_Transcript_2/2_Confidence_1.000;Locus_16244_Transcript_1/1_Confidence_1.000;Locus_18319_Transcript_1/1_Confidence_1.000;Locus_18613_Transcript_1/1_Confidence_1.000;Locus_20803_Transcript_1/1_Confidence_1.000;Locus_34338_Transcript_1/1_Confidence_1.000;Loc…	K05658+K05658+K05658+K05658+K05658+K05658+K05658+K05658+K05658+K05658
Metabolism	Metabolism of cofactors and vitamins	Pantothenate and CoA biosynthesis	9	169	0.990226	ko00770	Locus_14414_Transcript_1/3_Confidence_0.714;Locus_1870_Transcript_1/5_Confidence_0.667;Locus_2228_Transcript_2/2_Confidence_1.000;Locus_22477_Transcript_1/1_Confidence_1.000;Locus_25296_Transcript_2/5_Confidence_0.429;Locus_29803_Transcript_1/1_Confidence_1.000;Locus_3710_Transcript_3/5_Confidence_0.333;Locus_7929_Transcript_2/2_Confidence_1.000;Locus_8730_Transcript_1/1_Confidence_1.000	K00826+K01431+K00053+K00606+K02201+K00606+K00053+K09680+K01464
Genetic Information Processing	Transcription	RNA polymerase	9	171	0.991361	ko03020	Locus_10465_Transcript_1/3_Confidence_0.500;Locus_12560_Transcript_2/2_Confidence_1.000;Locus_15196_Transcript_1/3_Confidence_0.667;Locus_15196_Transcript_2/3_Confidence_0.667;Locus_15196_Transcript_3/3_Confidence_0.667;Locus_1590_Transcript_7/7_Confidence_0.400;Locus_17998_Transcript_2/2_Confidence_1.000;Locus_6145_Transcript_2/2_Confidence_1.000;Locus_8293_Transcript_1/1_Confidence_1.000	K03007+K03013+K03026+K03026+K03026+K03012+K03016+K03013+K03017
Cellular Processes	Transport and catabolism	Peroxisome	29	425	0.991894	ko04146	Locus_11456_Transcript_1/2_Confidence_1.000;Locus_11456_Transcript_2/2_Confidence_1.000;Locus_1223_Transcript_1/1_Confidence_1.000;Locus_12547_Transcript_1/1_Confidence_1.000;Locus_12573_Transcript_1/2_Confidence_1.000;Locus_12857_Transcript_2/2_Confidence_1.000;Locus_12988_Transcript_1/1_Confidence_1.000;Locus_13920_Transcript_1/1_Confidence_1.000;Locus_21180_Transcript_1/1_Confidence_1.000;Locu…	K13337+K13337+K13348+K01897+K11517+K13347+K13342+K00232+K13344+K00031+K00232+K11517+K11517+K03781+K03781+K03781+K03781+K11517+K07513+K01640+K13343+K04565+K11517+K11517+K04565+K04564+K13344+K13344+K00232
Metabolism	Energy metabolism	Sulfur metabolism	6	130	0.992144	ko00920	Locus_12003_Transcript_1/1_Confidence_1.000;Locus_13465_Transcript_1/1_Confidence_1.000;Locus_15260_Transcript_1/1_Confidence_1.000;Locus_24833_Transcript_1/1_Confidence_1.000;Locus_26404_Transcript_1/1_Confidence_1.000;Locus_6153_Transcript_2/3_Confidence_0.714	K01739+K00640+K01011+K01738+K15422+K00387
Metabolism	Metabolism of terpenoids and polyketides	Terpenoid backbone biosynthesis	10	188	0.992954	ko00900	Locus_18169_Transcript_1/1_Confidence_1.000;Locus_20850_Transcript_1/1_Confidence_1.000;Locus_2159_Transcript_1/2_Confidence_1.000;Locus_2159_Transcript_2/2_Confidence_1.000;Locus_34416_Transcript_1/1_Confidence_1.000;Locus_35734_Transcript_1/1_Confidence_1.000;Locus_5198_Transcript_2/2_Confidence_1.000;Locus_6540_Transcript_4/4_Confidence_0.636;Locus_9923_Transcript_3/9_Confidence_0.409;Locus_99…	K15891+K10960+K05906+K05906+K01662+K00919+K13789+K15892+K00626+K00626
Cellular Processes	Transport and catabolism	Autophagy - other eukaryotes	6	134	0.994082	ko04136	Locus_12706_Transcript_1/1_Confidence_1.000;Locus_1780_Transcript_3/4_Confidence_0.667;Locus_24269_Transcript_1/1_Confidence_1.000;Locus_2643_Transcript_5/7_Confidence_0.333;Locus_32384_Transcript_1/1_Confidence_1.000;Locus_36460_Transcript_1/1_Confidence_1.000	K08341+K08341+K17906+K08266+K17908+K08330
Metabolism	Nucleotide metabolism	Pyrimidine metabolism	34	496	0.994846	ko00240	Locus_10465_Transcript_1/3_Confidence_0.500;Locus_12560_Transcript_2/2_Confidence_1.000;Locus_12572_Transcript_1/2_Confidence_1.000;Locus_12799_Transcript_1/1_Confidence_1.000;Locus_1306_Transcript_1/2_Confidence_1.000;Locus_1306_Transcript_2/2_Confidence_1.000;Locus_14287_Transcript_3/4_Confidence_0.700;Locus_14287_Transcript_4/4_Confidence_0.700;Locus_15196_Transcript_1/3_Confidence_0.667;Locus…	K03007+K03013+K01937+K13998+K01489+K01489+K13421+K13421+K03026+K03026+K03026+K03012+K00876+K03016+K01431+K13421+K14641+K02321+K02324+K00940+K09903+K14641+K02326+K16904+K00943+K02327+K03013+K01520+K01520+K00940+K03017+K01464+K10808+K00761
Metabolism	Metabolism of cofactors and vitamins	Folate biosynthesis	4	105	0.994848	ko00790	Locus_12799_Transcript_1/1_Confidence_1.000;Locus_3373_Transcript_2/2_Confidence_1.000;Locus_36833_Transcript_1/1_Confidence_1.000;Locus_4444_Transcript_1/1_Confidence_1.000	K13998+K18482+K15631+K15376
Metabolism	Amino acid metabolism	Valine, leucine and isoleucine biosynthesis	6	138	0.995559	ko00290	Locus_1405_Transcript_1/2_Confidence_1.000;Locus_14414_Transcript_1/3_Confidence_0.714;Locus_2228_Transcript_2/2_Confidence_1.000;Locus_3710_Transcript_3/5_Confidence_0.333;Locus_8287_Transcript_1/5_Confidence_0.636;Locus_9332_Transcript_2/2_Confidence_1.000	K01754+K00826+K00053+K00053+K01704+K01649
Metabolism	Carbohydrate metabolism	Propanoate metabolism	12	223	0.995596	ko00640	Locus_10031_Transcript_1/1_Confidence_1.000;Locus_10054_Transcript_1/1_Confidence_1.000;Locus_1629_Transcript_1/1_Confidence_1.000;Locus_2310_Transcript_1/3_Confidence_0.750;Locus_3793_Transcript_1/2_Confidence_1.000;Locus_3793_Transcript_2/2_Confidence_1.000;Locus_6281_Transcript_1/2_Confidence_1.000;Locus_6281_Transcript_2/2_Confidence_1.000;Locus_7484_Transcript_1/1_Confidence_1.000;Locus_798_…	K11262+K01900+K05605+K01895+K05605+K05605+K01899+K01899+K11262+K00016+K00626+K00626
Metabolism	Lipid metabolism	Fatty acid biosynthesis	11	213	0.996464	ko00061	Locus_10031_Transcript_1/1_Confidence_1.000;Locus_10037_Transcript_1/1_Confidence_1.000;Locus_12547_Transcript_1/1_Confidence_1.000;Locus_13532_Transcript_1/3_Confidence_0.714;Locus_13532_Transcript_2/3_Confidence_0.714;Locus_13532_Transcript_3/3_Confidence_0.714;Locus_17873_Transcript_1/1_Confidence_1.000;Locus_7484_Transcript_1/1_Confidence_1.000;Locus_9414_Transcript_1/3_Confidence_0.667;Locus…	K11262+K00648+K01897+K03921+K03921+K03921+K00059+K11262+K00208+K00208+K09458
Metabolism	Global and overview maps	2-Oxocarboxylic acid metabolism	19	325	0.997415	ko01210	Locus_13557_Transcript_1/2_Confidence_1.000;Locus_14414_Transcript_1/3_Confidence_0.714;Locus_1480_Transcript_2/3_Confidence_0.714;Locus_1480_Transcript_3/3_Confidence_0.714;Locus_17564_Transcript_2/2_Confidence_1.000;Locus_2051_Transcript_1/1_Confidence_1.000;Locus_2228_Transcript_2/2_Confidence_1.000;Locus_2582_Transcript_1/2_Confidence_1.000;Locus_3027_Transcript_1/5_Confidence_0.600;Locus_329…	K14677+K00826+K14272+K14272+K00145+K01681+K00053+K00031+K01681+K01438+K01438+K01681+K00053+K14454+K14454+K14454+K01704+K00133+K01649
Metabolism	Metabolism of cofactors and vitamins	Biotin metabolism	5	131	0.997648	ko00780	Locus_17873_Transcript_1/1_Confidence_1.000;Locus_8301_Transcript_1/2_Confidence_1.000;Locus_9414_Transcript_1/3_Confidence_0.667;Locus_9414_Transcript_3/3_Confidence_0.667;Locus_9461_Transcript_1/1_Confidence_1.000	K00059+K01942+K00208+K00208+K09458
Metabolism	Metabolism of cofactors and vitamins	Thiamine metabolism	6	157	0.998917	ko00730	Locus_13266_Transcript_2/3_Confidence_0.400;Locus_24482_Transcript_2/3_Confidence_0.667;Locus_2449_Transcript_1/2_Confidence_1.000;Locus_34416_Transcript_1/1_Confidence_1.000;Locus_34685_Transcript_35/42_Confidence_0.361;Locus_39899_Transcript_1/1_Confidence_1.000	K00939+K03147+K14153+K01662+K03147+K00949
Metabolism	Carbohydrate metabolism	C5-Branched dibasic acid metabolism	1	67	0.999158	ko00660	Locus_8287_Transcript_1/5_Confidence_0.636	K01704
Metabolism	Glycan biosynthesis and metabolism	Glycosylphosphatidylinositol(GPI)-anchor biosynthesis	1	68	0.999243	ko00563	Locus_26666_Transcript_1/1_Confidence_1.000	K05286
Genetic Information Processing	Folding, sorting and degradation	RNA degradation	21	380	0.999451	ko03018	Locus_10207_Transcript_1/2_Confidence_1.000;Locus_11170_Transcript_1/2_Confidence_1.000;Locus_11170_Transcript_2/2_Confidence_1.000;Locus_11514_Transcript_1/1_Confidence_1.000;Locus_13121_Transcript_1/2_Confidence_1.000;Locus_1352_Transcript_1/3_Confidence_0.750;Locus_1352_Transcript_2/3_Confidence_0.625;Locus_1352_Transcript_3/3_Confidence_0.750;Locus_13601_Transcript_1/1_Confidence_1.000;Locus_…	K12613+K12624+K12624+K12604+K12621+K01689+K01689+K01689+K12604+K12600+K04077+K12581+K00850+K00850+K03679+K12617+K12600+K12619+K12604+K12619+K12619
Genetic Information Processing	Transcription	Basal transcription factors	2	100	0.999689	ko03022	Locus_24183_Transcript_1/1_Confidence_1.000;Locus_6763_Transcript_1/1_Confidence_1.000	K03129+K03137
Metabolism	Carbohydrate metabolism	Butanoate metabolism	6	176	0.999753	ko00650	Locus_31301_Transcript_1/1_Confidence_1.000;Locus_4222_Transcript_1/2_Confidence_1.000;Locus_57885_Transcript_1/1_Confidence_1.000;Locus_5914_Transcript_1/1_Confidence_1.000;Locus_9923_Transcript_3/9_Confidence_0.409;Locus_9923_Transcript_4/9_Confidence_0.409	K17761+K01580+K18121+K01640+K00626+K00626
Metabolism	Global and overview maps	Fatty acid metabolism	21	401	0.999832	ko01212	Locus_10031_Transcript_1/1_Confidence_1.000;Locus_10037_Transcript_1/1_Confidence_1.000;Locus_11350_Transcript_1/1_Confidence_1.000;Locus_12547_Transcript_1/1_Confidence_1.000;Locus_13532_Transcript_1/3_Confidence_0.714;Locus_13532_Transcript_2/3_Confidence_0.714;Locus_13532_Transcript_3/3_Confidence_0.714;Locus_13920_Transcript_1/1_Confidence_1.000;Locus_17873_Transcript_1/1_Confidence_1.000;Loc…	K11262+K00648+K07512+K01897+K03921+K03921+K03921+K00232+K00059+K10251+K10251+K00232+K10527+K07513+K11262+K00232+K00208+K00208+K09458+K00626+K00626
Metabolism	Global and overview maps	Metabolic pathways	718	7892	0.999914	ko01100	Locus_10022_Transcript_1/7_Confidence_0.316;Locus_10022_Transcript_3/7_Confidence_0.263;Locus_10022_Transcript_7/7_Confidence_0.474;Locus_1003_Transcript_9/9_Confidence_0.455;Locus_10031_Transcript_1/1_Confidence_1.000;Locus_10037_Transcript_1/1_Confidence_1.000;Locus_10054_Transcript_1/1_Confidence_1.000;Locus_1011_Transcript_1/2_Confidence_1.000;Locus_1011_Transcript_2/2_Confidence_1.000;Locus_…	K00864+K00864+K00864+K18857+K11262+K00648+K01900+K00588+K00588+K00236+K00236+K02641+K00457+K08967+K08967+K08967+K00058+K05933+K05933+K05933+K05933+K05933+K05933+K05933+K05933+K03007+K00036+K17744+K17744+K00789+K01466+K10775+K10775+K09659+K01760+K05857+K05857+K05857+K05857+K02155+K03403+K03403+K03403+K03403+K00430+K01188+K05933+K09842+K00600+K00600+K00600+K00600+K00600+K07512+K01054+K00627+K13035+…
Metabolism	Amino acid metabolism	Lysine degradation	6	191	0.999926	ko00310	Locus_31906_Transcript_1/1_Confidence_1.000;Locus_723_Transcript_1/2_Confidence_1.000;Locus_723_Transcript_2/2_Confidence_1.000;Locus_8508_Transcript_1/1_Confidence_1.000;Locus_9923_Transcript_3/9_Confidence_0.409;Locus_9923_Transcript_4/9_Confidence_0.409	K11420+K00128+K00128+K00164+K00626+K00626
Metabolism	Lipid metabolism	Fatty acid degradation	13	313	0.999967	ko00071	Locus_1003_Transcript_9/9_Confidence_0.455;Locus_12547_Transcript_1/1_Confidence_1.000;Locus_13920_Transcript_1/1_Confidence_1.000;Locus_25561_Transcript_1/1_Confidence_1.000;Locus_30275_Transcript_2/3_Confidence_0.667;Locus_33141_Transcript_1/1_Confidence_1.000;Locus_4137_Transcript_3/3_Confidence_0.400;Locus_47242_Transcript_2/3_Confidence_0.667;Locus_723_Transcript_1/2_Confidence_1.000;Locus_7…	K18857+K01897+K00232+K00001+K00232+K00001+K10527+K07513+K00128+K00128+K00232+K00626+K00626
Metabolism	Nucleotide metabolism	Purine metabolism	42	754	0.999997	ko00230	Locus_10465_Transcript_1/3_Confidence_0.500;Locus_10667_Transcript_1/1_Confidence_1.000;Locus_12560_Transcript_2/2_Confidence_1.000;Locus_1308_Transcript_1/2_Confidence_1.000;Locus_1308_Transcript_2/2_Confidence_1.000;Locus_13266_Transcript_2/3_Confidence_0.400;Locus_15196_Transcript_1/3_Confidence_0.667;Locus_15196_Transcript_2/3_Confidence_0.667;Locus_15196_Transcript_3/3_Confidence_0.667;Locus…	K03007+K01466+K03013+K00873+K00873+K00939+K03026+K03026+K03026+K03012+K13484+K00873+K03016+K00764+K00602+K00873+K14641+K01945+K01945+K02321+K00948+K02324+K00940+K11808+K14641+K02326+K00088+K00088+K02327+K03013+K00856+K00940+K00873+K00873+K00873+K00873+K03017+K13484+K13484+K01490+K10808+K01522
Genetic Information Processing	Translation	Aminoacyl-tRNA biosynthesis	12	384	1	ko00970	Locus_13602_Transcript_1/1_Confidence_1.000;Locus_14776_Transcript_1/1_Confidence_1.000;Locus_15700_Transcript_1/1_Confidence_1.000;Locus_18264_Transcript_1/1_Confidence_1.000;Locus_19348_Transcript_1/1_Confidence_1.000;Locus_25919_Transcript_1/1_Confidence_1.000;Locus_3826_Transcript_2/3_Confidence_0.778;Locus_40705_Transcript_1/1_Confidence_1.000;Locus_4481_Transcript_1/2_Confidence_1.000;Locus…	K01887+K01874+K01883+K01874+K01868+K01869+K01885+K01870+K01886+K01886+K01872+K01873
Metabolism	Amino acid metabolism	Valine, leucine and isoleucine degradation	10	395	1	ko00280	Locus_14414_Transcript_1/3_Confidence_0.714;Locus_1629_Transcript_1/1_Confidence_1.000;Locus_3793_Transcript_1/2_Confidence_1.000;Locus_3793_Transcript_2/2_Confidence_1.000;Locus_47242_Transcript_2/3_Confidence_0.667;Locus_5914_Transcript_1/1_Confidence_1.000;Locus_723_Transcript_1/2_Confidence_1.000;Locus_723_Transcript_2/2_Confidence_1.000;Locus_9923_Transcript_3/9_Confidence_0.409;Locus_9923_T…	K00826+K05605+K05605+K05605+K07513+K01640+K00128+K00128+K00626+K00626
SHOOTS
KEGG_A_class	KEGG_B_class	Pathway	out (1656)	All (16547)	Pvalue	Pathway ID	Genes	K_IDs
Genetic Information Processing	Translation	Ribosome	411	1170	4.28422e-55	ko03010	Locus_10117_Transcript_1/1_Confidence_1.000;Locus_10183_Transcript_1/2_Confidence_1.000;Locus_10183_Transcript_2/2_Confidence_1.000;Locus_10253_Transcript_1/1_Confidence_1.000;Locus_10270_Transcript_1/1_Confidence_1.000;Locus_10324_Transcript_1/2_Confidence_1.000;Locus_10324_Transcript_2/2_Confidence_1.000;Locus_10504_Transcript_1/1_Confidence_1.000;Locus_10531_Transcript_1/2_Confidence_1.000;Loc…	K02905+K02995+K02995+K02877+K02997+K02879+K02879+K02889+K02902+K02902+K02947+K02964+K02868+K02872+K02997+K02917+K02943+K02880+K02959+K02959+K02998+K02943+K02875+K02927+K02931+K02931+K02931+K02995+K02985+K02882+K02921+K02866+K02979+K02985+K02978+K02962+K02949+K02981+K02942+K02942+K02930+K02922+K02936+K02901+K02880+K02893+K02953+K02918+K02929+K02997+K02873+K02884+K02977+K02977+K02926+K02926+K02926+…
Metabolism	Energy metabolism	Photosynthesis	104	145	2.81092e-48	ko00195	Locus_14571_Transcript_1/1_Confidence_1.000;Locus_15017_Transcript_1/2_Confidence_1.000;Locus_15017_Transcript_2/2_Confidence_1.000;Locus_15018_Transcript_1/2_Confidence_1.000;Locus_15018_Transcript_2/2_Confidence_1.000;Locus_15250_Transcript_1/2_Confidence_1.000;Locus_15250_Transcript_2/2_Confidence_1.000;Locus_15286_Transcript_1/1_Confidence_1.000;Locus_15397_Transcript_1/1_Confidence_1.000;Loc…	K02639+K02716+K02716+K02716+K02716+K02705+K02705+K02634+K02701+K02639+K02639+K02639+K02689+K02113+K02113+K02113+K02695+K02695+K08901+K08901+K08901+K02694+K02694+K02694+K02694+K02636+K02636+K02636+K02636+K02693+K02693+K02703+K02638+K02638+K02638+K02639+K02639+K02639+K02641+K02699+K02699+K02699+K02699+K02108+K02721+K08903+K02693+K02693+K02112+K02723+K02723+K14332+K14332+K14332+K02639+K02639+K08901+…
Metabolism	Energy metabolism	Photosynthesis - antenna proteins	42	54	1.45863e-22	ko00196	Locus_11252_Transcript_1/6_Confidence_0.706;Locus_11252_Transcript_2/6_Confidence_0.706;Locus_11252_Transcript_3/6_Confidence_0.471;Locus_11252_Transcript_4/6_Confidence_0.706;Locus_11252_Transcript_5/6_Confidence_0.647;Locus_11252_Transcript_6/6_Confidence_0.706;Locus_13914_Transcript_1/7_Confidence_0.412;Locus_13914_Transcript_3/7_Confidence_0.529;Locus_13914_Transcript_4/7_Confidence_0.412;Loc…	K08907+K08907+K08907+K08907+K08907+K08907+K08910+K08910+K08910+K08910+K08910+K08916+K08916+K08916+K08909+K08909+K08909+K08912+K08908+K08908+K08914+K08914+K08917+K08908+K08908+K08910+K08913+K08912+K08912+K08912+K08914+K08914+K08911+K08911+K08910+K08912+K08915+K08915+K08912+K08912+K08912+K08912
Metabolism	Energy metabolism	Carbon fixation in photosynthetic organisms	133	372	9.88352e-19	ko00710	Locus_11023_Transcript_1/2_Confidence_1.000;Locus_11183_Transcript_2/2_Confidence_1.000;Locus_11614_Transcript_1/1_Confidence_1.000;Locus_12238_Transcript_1/3_Confidence_0.667;Locus_12238_Transcript_2/3_Confidence_0.333;Locus_12238_Transcript_3/3_Confidence_0.667;Locus_12448_Transcript_1/1_Confidence_1.000;Locus_12913_Transcript_1/1_Confidence_1.000;Locus_13052_Transcript_2/4_Confidence_0.667;Loc…	K00029+K14455+K05298+K01100+K01100+K01100+K01803+K01610+K00026+K00026+K00026+K01006+K01006+K01006+K01006+K01006+K01006+K00026+K00927+K00927+K00026+K14272+K14272+K14272+K01610+K01601+K01601+K00927+K01610+K00134+K00814+K00814+K00025+K01623+K00026+K00615+K00134+K00026+K00029+K01595+K00855+K00855+K00855+K01595+K01595+K01595+K01595+K01595+K01595+K00615+K00814+K00814+K00134+K00134+K01623+K01623+K01623+…
Genetic Information Processing	Folding, sorting and degradation	Protein processing in endoplasmic reticulum	175	551	4.24234e-18	ko04141	Locus_10068_Transcript_1/2_Confidence_1.000;Locus_10068_Transcript_2/2_Confidence_1.000;Locus_10604_Transcript_1/2_Confidence_1.000;Locus_10604_Transcript_2/2_Confidence_1.000;Locus_10801_Transcript_1/1_Confidence_1.000;Locus_10868_Transcript_1/2_Confidence_1.000;Locus_10868_Transcript_2/2_Confidence_1.000;Locus_11463_Transcript_1/1_Confidence_1.000;Locus_1150_Transcript_1/1_Confidence_1.000;Locu…	K13993+K13993+K07953+K07953+K03283+K06689+K06689+K04079+K10575+K03283+K03283+K14026+K07151+K12666+K03094+K07953+K09490+K13993+K13993+K13993+K13993+K14009+K12667+K11718+K14012+K14012+K08054+K06689+K06689+K14004+K04079+K04079+K10950+K03283+K09562+K09503+K13993+K13993+K13993+K13989+K13989+K06689+K06689+K03283+K03094+K13525+K13525+K09487+K09503+K09503+K09503+K06689+K09562+K13993+K13993+K13993+K09503+…
Metabolism	Metabolism of other amino acids	Glutathione metabolism	114	432	4.31093e-07	ko00480	Locus_10195_Transcript_1/2_Confidence_1.000;Locus_10195_Transcript_2/2_Confidence_1.000;Locus_10227_Transcript_3/3_Confidence_0.600;Locus_10713_Transcript_1/2_Confidence_1.000;Locus_10713_Transcript_2/2_Confidence_1.000;Locus_1089_Transcript_1/3_Confidence_0.400;Locus_1089_Transcript_2/3_Confidence_0.600;Locus_1089_Transcript_3/3_Confidence_0.600;Locus_1115_Transcript_1/3_Confidence_0.667;Locus_1…	K00799+K00799+K10807+K00799+K00799+K00383+K00383+K00383+K00799+K00799+K00799+K10808+K10808+K00799+K00799+K00799+K00799+K00799+K00799+K00799+K00799+K00799+K00036+K00799+K00799+K00799+K00799+K00799+K00797+K00799+K00799+K00432+K00799+K00799+K00799+K00799+K00799+K00799+K00799+K00799+K00799+K00383+K00799+K00799+K00799+K00031+K00031+K00033+K00799+K18592+K00799+K00799+K00799+K00799+K00434+K01581+K01581+…
Metabolism	Metabolism of other amino acids	Cyanoamino acid metabolism	65	212	6.01265e-07	ko00460	Locus_11114_Transcript_1/1_Confidence_1.000;Locus_1130_Transcript_1/5_Confidence_0.692;Locus_1130_Transcript_2/5_Confidence_0.615;Locus_1130_Transcript_3/5_Confidence_0.692;Locus_1130_Transcript_4/5_Confidence_0.692;Locus_1130_Transcript_5/5_Confidence_0.692;Locus_1197_Transcript_2/4_Confidence_0.500;Locus_12235_Transcript_1/1_Confidence_1.000;Locus_12521_Transcript_2/3_Confidence_0.625;Locus_125…	K01188+K00600+K00600+K00600+K00600+K00600+K13035+K01188+K13029+K13029+K01188+K01188+K05350+K05350+K05350+K05350+K05350+K01188+K13029+K05350+K05350+K05350+K05350+K05350+K05350+K18592+K13029+K13029+K01188+K13034+K13034+K13034+K13034+K05350+K01188+K01188+K01188+K05350+K05350+K05350+K13035+K12153+K01188+K01188+K12153+K01188+K01188+K01188+K01188+K01188+K01188+K01188+K01455+K01455+K01455+K01188+K01188+…
Metabolism	Global and overview maps	Carbon metabolism	284	1357	4.87645e-05	ko01200	Locus_10054_Transcript_1/1_Confidence_1.000;Locus_10181_Transcript_1/1_Confidence_1.000;Locus_10234_Transcript_1/1_Confidence_1.000;Locus_10235_Transcript_1/2_Confidence_1.000;Locus_10235_Transcript_2/2_Confidence_1.000;Locus_10330_Transcript_1/1_Confidence_1.000;Locus_11023_Transcript_1/2_Confidence_1.000;Locus_11121_Transcript_1/3_Confidence_0.667;Locus_11121_Transcript_2/3_Confidence_0.667;Loc…	K01900+K01647+K00850+K00236+K00236+K01637+K00029+K00122+K00122+K14455+K00627+K00627+K00600+K00600+K00600+K00600+K00600+K00131+K00281+K05298+K00658+K01689+K01689+K01689+K00162+K00162+K01913+K01913+K01913+K01100+K01100+K01100+K00236+K01803+K01610+K00844+K00844+K00850+K00626+K00122+K00026+K00026+K00026+K01895+K01006+K01006+K01006+K01006+K01006+K01006+K01689+K01689+K01689+K00844+K00026+K01647+K00927+…
Metabolism	Amino acid metabolism	Arginine and proline metabolism	56	203	0.000100042	ko00330	Locus_11183_Transcript_2/2_Confidence_1.000;Locus_1261_Transcript_1/1_Confidence_1.000;Locus_12789_Transcript_4/4_Confidence_0.636;Locus_1479_Transcript_1/4_Confidence_0.444;Locus_1479_Transcript_2/4_Confidence_0.667;Locus_1479_Transcript_4/4_Confidence_0.667;Locus_15159_Transcript_1/3_Confidence_0.556;Locus_15159_Transcript_3/3_Confidence_0.556;Locus_15773_Transcript_1/3_Confidence_0.500;Locus_1…	K14455+K00286+K12657+K01611+K01611+K01611+K13366+K13366+K13366+K13366+K01611+K01611+K01611+K01611+K01611+K13366+K13366+K14085+K00797+K00128+K00128+K01581+K01581+K00472+K00819+K00819+K00128+K00128+K00128+K00286+K01426+K00472+K00472+K13366+K13366+K01426+K01426+K13427+K13427+K01611+K01611+K01611+K01611+K00472+K01581+K01611+K14454+K14454+K14454+K01611+K01259+K00128+K00128+K00819+K00819+K00819
Metabolism	Metabolism of terpenoids and polyketides	Diterpenoid biosynthesis	13	29	0.000433377	ko00904	Locus_11661_Transcript_1/1_Confidence_1.000;Locus_20412_Transcript_1/1_Confidence_1.000;Locus_27730_Transcript_1/1_Confidence_1.000;Locus_28133_Transcript_1/1_Confidence_1.000;Locus_3121_Transcript_1/1_Confidence_1.000;Locus_31495_Transcript_1/1_Confidence_1.000;Locus_3983_Transcript_1/3_Confidence_0.625;Locus_3983_Transcript_2/3_Confidence_0.625;Locus_3983_Transcript_3/3_Confidence_0.500;Locus_4…	K16085+K04125+K16085+K04125+K04122+K04125+K04125+K04125+K04125+K05282+K05282+K04125+K04125
Metabolism	Biosynthesis of other secondary metabolites	Phenylpropanoid biosynthesis	137	623	0.000614156	ko00940	Locus_1011_Transcript_1/2_Confidence_1.000;Locus_11105_Transcript_2/3_Confidence_0.750;Locus_11114_Transcript_1/1_Confidence_1.000;Locus_11126_Transcript_1/2_Confidence_1.000;Locus_11126_Transcript_2/2_Confidence_1.000;Locus_11519_Transcript_3/5_Confidence_0.400;Locus_11911_Transcript_1/1_Confidence_1.000;Locus_12235_Transcript_1/1_Confidence_1.000;Locus_12479_Transcript_1/2_Confidence_1.000;Locu…	K00588+K00430+K01188+K00430+K00430+K00430+K18368+K01188+K00430+K00430+K00430+K00430+K00430+K00430+K00430+K00430+K00430+K00083+K00083+K00430+K01188+K01188+K00083+K00083+K00083+K00083+K00083+K00083+K00430+K05350+K05350+K05350+K05350+K05350+K00430+K00430+K00430+K00430+K01188+K00430+K00430+K10775+K00430+K00430+K05350+K05350+K13065+K00083+K00083+K00083+K00430+K01904+K09753+K00487+K00487+K00430+K00430+…
Metabolism	Lipid metabolism	Steroid biosynthesis	25	77	0.000663053	ko00100	Locus_11385_Transcript_1/1_Confidence_1.000;Locus_14389_Transcript_1/1_Confidence_1.000;Locus_14895_Transcript_2/2_Confidence_1.000;Locus_19717_Transcript_1/1_Confidence_1.000;Locus_26607_Transcript_1/1_Confidence_1.000;Locus_3982_Transcript_3/6_Confidence_0.417;Locus_3982_Transcript_4/6_Confidence_0.583;Locus_3982_Transcript_5/6_Confidence_0.500;Locus_40834_Transcript_1/2_Confidence_1.000;Locus_…	K00227+K14424+K14423+K09828+K01824+K00511+K00511+K00511+K14423+K14423+K01853+K09828+K00559+K00559+K00559+K01853+K00559+K05917+K01853+K00559+K00559+K00559+K00559+K00559+K00559
Metabolism	Biosynthesis of other secondary metabolites	Isoquinoline alkaloid biosynthesis	23	72	0.00137031	ko00950	Locus_11183_Transcript_2/2_Confidence_1.000;Locus_12624_Transcript_1/2_Confidence_1.000;Locus_12624_Transcript_2/2_Confidence_1.000;Locus_20620_Transcript_2/9_Confidence_0.667;Locus_20620_Transcript_3/9_Confidence_0.667;Locus_20620_Transcript_4/9_Confidence_0.667;Locus_20620_Transcript_5/9_Confidence_0.593;Locus_20620_Transcript_6/9_Confidence_0.630;Locus_20620_Transcript_7/9_Confidence_0.593;Loc…	K14455+K15849+K15849+K00422+K00422+K00422+K00422+K00422+K00422+K00422+K00276+K00276+K00276+K00422+K00422+K00815+K00815+K00815+K00422+K00276+K14454+K14454+K14454
Metabolism	Carbohydrate metabolism	Fructose and mannose metabolism	42	161	0.00227406	ko00051	Locus_10234_Transcript_1/1_Confidence_1.000;Locus_1092_Transcript_1/1_Confidence_1.000;Locus_12448_Transcript_1/1_Confidence_1.000;Locus_12946_Transcript_2/3_Confidence_0.714;Locus_12946_Transcript_3/3_Confidence_0.714;Locus_12960_Transcript_1/1_Confidence_1.000;Locus_14362_Transcript_1/1_Confidence_1.000;Locus_18958_Transcript_2/2_Confidence_1.000;Locus_2437_Transcript_1/1_Confidence_1.000;Locus…	K00850+K00847+K01803+K00844+K00844+K00850+K00844+K01623+K00844+K00850+K01623+K01623+K01623+K01623+K00895+K01103+K01803+K01803+K03841+K00895+K00895+K00850+K00850+K00850+K03841+K03841+K19355+K01623+K01623+K01623+K01623+K01623+K01623+K01623+K02377+K01803+K01803+K01623+K01623+K00895+K00895+K19355
Metabolism	Carbohydrate metabolism	Glycolysis / Gluconeogenesis	126	600	0.00542929	ko00010	Locus_1003_Transcript_3/9_Confidence_0.136;Locus_1003_Transcript_8/9_Confidence_0.273;Locus_10234_Transcript_1/1_Confidence_1.000;Locus_1128_Transcript_3/5_Confidence_0.667;Locus_1128_Transcript_4/5_Confidence_0.667;Locus_11444_Transcript_1/2_Confidence_1.000;Locus_1164_Transcript_1/3_Confidence_0.714;Locus_1164_Transcript_2/3_Confidence_0.714;Locus_1164_Transcript_3/3_Confidence_0.714;Locus_1178…	K18857+K18857+K00850+K00627+K00627+K00131+K01689+K01689+K01689+K01568+K00162+K00162+K01913+K01913+K01913+K01803+K01610+K00844+K00844+K00850+K01895+K01689+K01689+K01689+K00844+K00927+K00927+K00873+K01568+K01610+K01785+K01785+K00927+K01610+K00134+K01623+K14085+K01689+K01568+K00134+K01689+K00873+K01895+K01895+K01792+K00844+K00850+K01689+K00128+K00128+K00134+K15633+K15633+K00134+K01623+K01623+K01623+…
Metabolism	Carbohydrate metabolism	Pyruvate metabolism	105	492	0.00649407	ko00620	Locus_10031_Transcript_1/1_Confidence_1.000;Locus_11023_Transcript_1/2_Confidence_1.000;Locus_1128_Transcript_3/5_Confidence_0.667;Locus_1128_Transcript_4/5_Confidence_0.667;Locus_11418_Transcript_1/1_Confidence_1.000;Locus_11823_Transcript_1/2_Confidence_1.000;Locus_11823_Transcript_2/2_Confidence_1.000;Locus_1214_Transcript_1/6_Confidence_0.538;Locus_1214_Transcript_2/6_Confidence_0.538;Locus_1…	K11262+K00029+K00627+K00627+K01759+K00162+K00162+K01913+K01913+K01913+K01610+K00626+K00026+K00026+K00026+K01895+K01006+K01006+K01006+K01006+K01006+K01006+K00026+K00026+K00873+K01610+K01610+K01759+K01759+K00025+K14085+K00026+K00026+K00029+K00873+K01595+K01638+K01895+K01895+K11262+K01595+K01595+K01595+K01595+K01595+K01595+K00128+K00128+K01649+K01610+K00051+K00051+K00051+K00051+K00051+K00026+K18881+…
Cellular Processes	Transport and catabolism	Phagosome	65	285	0.00664918	ko04145	Locus_1101_Transcript_2/2_Confidence_1.000;Locus_11020_Transcript_2/6_Confidence_0.611;Locus_11067_Transcript_1/1_Confidence_1.000;Locus_11863_Transcript_1/1_Confidence_1.000;Locus_12453_Transcript_1/1_Confidence_1.000;Locus_1312_Transcript_1/1_Confidence_1.000;Locus_1398_Transcript_10/11_Confidence_0.344;Locus_1398_Transcript_11/11_Confidence_0.438;Locus_1398_Transcript_2/11_Confidence_0.438;Loc…	K07897+K07375+K02155+K07374+K02151+K07374+K07374+K07374+K07374+K07374+K07374+K07374+K07374+K02145+K04392+K07375+K08054+K07375+K07375+K00921+K10956+K08517+K08057+K08057+K09481+K07374+K07374+K07374+K02155+K02155+K02155+K03661+K07374+K07374+K07374+K07374+K07374+K07374+K07374+K07374+K07374+K07374+K10956+K10956+K10956+K02155+K07375+K07375+K07375+K07375+K07375+K07375+K07375+K02155+K02148+K02148+K08057+…
Metabolism	Carbohydrate metabolism	Amino sugar and nucleotide sugar metabolism	91	424	0.00919816	ko00520	Locus_1092_Transcript_1/1_Confidence_1.000;Locus_11618_Transcript_1/2_Confidence_1.000;Locus_11618_Transcript_2/2_Confidence_1.000;Locus_12946_Transcript_2/3_Confidence_0.714;Locus_12946_Transcript_3/3_Confidence_0.714;Locus_14362_Transcript_1/1_Confidence_1.000;Locus_1493_Transcript_1/6_Confidence_0.500;Locus_1493_Transcript_2/6_Confidence_0.500;Locus_1493_Transcript_3/6_Confidence_0.583;Locus_1…	K00847+K20547+K20547+K00844+K00844+K00844+K01784+K01784+K01784+K01784+K01784+K01784+K13379+K13379+K00326+K00326+K01183+K01183+K01183+K01183+K00965+K01183+K01183+K01183+K01183+K01183+K01183+K20547+K20547+K01183+K01183+K08678+K08678+K12373+K01183+K00844+K01183+K01183+K20547+K20547+K20547+K00975+K00975+K20547+K20547+K20547+K20547+K20547+K00012+K00012+K00012+K00012+K12447+K00975+K00975+K20547+K15920+…
Metabolism	Lipid metabolism	Linoleic acid metabolism	18	61	0.0107602	ko00591	Locus_1025_Transcript_1/1_Confidence_1.000;Locus_1251_Transcript_1/3_Confidence_0.800;Locus_1251_Transcript_2/3_Confidence_0.700;Locus_1251_Transcript_3/3_Confidence_0.800;Locus_14340_Transcript_1/2_Confidence_1.000;Locus_14340_Transcript_2/2_Confidence_1.000;Locus_151_Transcript_11/11_Confidence_0.500;Locus_151_Transcript_2/11_Confidence_0.500;Locus_151_Transcript_3/11_Confidence_0.179;Locus_151…	K15718+K15718+K15718+K15718+K15718+K15718+K15718+K15718+K15718+K15718+K15718+K15718+K15718+K00454+K00454+K00454+K15718+K00454
Metabolism	Carbohydrate metabolism	Ascorbate and aldarate metabolism	49	210	0.0109654	ko00053	Locus_1041_Transcript_1/2_Confidence_1.000;Locus_1041_Transcript_2/2_Confidence_1.000;Locus_10576_Transcript_1/2_Confidence_1.000;Locus_15214_Transcript_4/5_Confidence_0.583;Locus_15597_Transcript_5/6_Confidence_0.667;Locus_1908_Transcript_1/1_Confidence_1.000;Locus_24753_Transcript_1/2_Confidence_1.000;Locus_2485_Transcript_1/1_Confidence_1.000;Locus_286_Transcript_1/4_Confidence_0.444;Locus_286…	K00469+K00469+K17744+K08232+K14190+K14085+K00128+K00128+K00012+K00012+K00012+K00012+K00434+K00225+K12447+K00128+K00128+K00128+K00012+K00012+K00012+K00434+K00434+K00434+K00434+K00434+K00434+K08232+K08232+K08232+K08232+K08232+K00434+K00434+K21888+K21888+K00012+K10046+K00128+K00128+K08232+K08232+K00012+K14190+K14190+K14190+K14190+K14190+K14190
Metabolism	Lipid metabolism	alpha-Linolenic acid metabolism	51	223	0.0140947	ko00592	Locus_1003_Transcript_3/9_Confidence_0.136;Locus_1003_Transcript_8/9_Confidence_0.273;Locus_10176_Transcript_7/9_Confidence_0.286;Locus_10297_Transcript_1/1_Confidence_1.000;Locus_12846_Transcript_2/2_Confidence_1.000;Locus_159_Transcript_1/4_Confidence_0.500;Locus_159_Transcript_2/4_Confidence_0.333;Locus_159_Transcript_4/4_Confidence_0.500;Locus_16884_Transcript_1/2_Confidence_1.000;Locus_1768_…	K18857+K18857+K00232+K22389+K05894+K01723+K01723+K01723+K00232+K10527+K10527+K10527+K10527+K10527+K10527+K05894+K05894+K08241+K05894+K05894+K05894+K05894+K05894+K05894+K05894+K05894+K22389+K00454+K00454+K00454+K05894+K05894+K07513+K07513+K01723+K01723+K05894+K10528+K10528+K00454+K00232+K05894+K00232+K00232+K18857+K18857+K18857+K18857+K07513+K07513+K05894
Cellular Processes	Transport and catabolism	Endocytosis	86	408	0.0173473	ko04144	Locus_10237_Transcript_1/1_Confidence_1.000;Locus_10801_Transcript_1/1_Confidence_1.000;Locus_1101_Transcript_2/2_Confidence_1.000;Locus_11062_Transcript_1/1_Confidence_1.000;Locus_11459_Transcript_1/1_Confidence_1.000;Locus_1146_Transcript_2/2_Confidence_1.000;Locus_1147_Transcript_2/2_Confidence_1.000;Locus_11553_Transcript_1/2_Confidence_1.000;Locus_11553_Transcript_2/2_Confidence_1.000;Locus_…	K07937+K03283+K07897+K18442+K07904+K07937+K12198+K03283+K03283+K07904+K07937+K07937+K07937+K07937+K07937+K07937+K07937+K03283+K11827+K11827+K12194+K03283+K18443+K12188+K19476+K07904+K03283+K03283+K07904+K07904+K07904+K03283+K01115+K03283+K07937+K07937+K07937+K07937+K12493+K12493+K12492+K19476+K07937+K10364+K03283+K07937+K05754+K03283+K19366+K12486+K03283+K03283+K07937+K03283+K03283+K03283+K04646+…
Metabolism	Carbohydrate metabolism	Pentose phosphate pathway	49	223	0.0314724	ko00030	Locus_10234_Transcript_1/1_Confidence_1.000;Locus_11444_Transcript_1/2_Confidence_1.000;Locus_12960_Transcript_1/1_Confidence_1.000;Locus_17424_Transcript_1/1_Confidence_1.000;Locus_18958_Transcript_2/2_Confidence_1.000;Locus_20094_Transcript_1/1_Confidence_1.000;Locus_2071_Transcript_8/10_Confidence_0.645;Locus_24411_Transcript_1/1_Confidence_1.000;Locus_25075_Transcript_1/2_Confidence_1.000;Loc…	K00850+K00131+K00850+K00036+K01623+K00948+K00615+K00850+K00615+K00033+K01623+K01623+K01623+K01623+K00895+K01807+K01807+K00948+K03841+K01783+K01783+K00033+K00895+K00895+K00850+K00850+K00850+K00033+K03841+K03841+K01807+K01623+K01623+K01623+K01623+K01623+K01623+K01623+K01623+K01623+K00033+K00895+K00895+K00033+K00033+K01810+K01057+K01057+K01807
Metabolism	Carbohydrate metabolism	Citrate cycle (TCA cycle)	73	353	0.0390112	ko00020	Locus_10054_Transcript_1/1_Confidence_1.000;Locus_10181_Transcript_1/1_Confidence_1.000;Locus_10235_Transcript_1/2_Confidence_1.000;Locus_10235_Transcript_2/2_Confidence_1.000;Locus_1128_Transcript_3/5_Confidence_0.667;Locus_1128_Transcript_4/5_Confidence_0.667;Locus_11639_Transcript_1/1_Confidence_1.000;Locus_11823_Transcript_1/2_Confidence_1.000;Locus_11823_Transcript_2/2_Confidence_1.000;Locus…	K01900+K01647+K00236+K00236+K00627+K00627+K00658+K00162+K00162+K00236+K01610+K00026+K00026+K00026+K00026+K01647+K00026+K01610+K00234+K00234+K00234+K00234+K00234+K01610+K01647+K00030+K00025+K00026+K01681+K00164+K00026+K00235+K00031+K00031+K01610+K00026+K01648+K01647+K01648+K01610+K01648+K01648+K01648+K01648+K01681+K01647+K01648+K01648+K01648+K01648+K00382+K00382+K00235+K00026+K00026+K00161+K00026+…
Metabolism	Carbohydrate metabolism	Galactose metabolism	36	162	0.0504725	ko00052	Locus_10102_Transcript_1/1_Confidence_1.000;Locus_10234_Transcript_1/1_Confidence_1.000;Locus_12946_Transcript_2/3_Confidence_0.714;Locus_12946_Transcript_3/3_Confidence_0.714;Locus_12960_Transcript_1/1_Confidence_1.000;Locus_13701_Transcript_1/1_Confidence_1.000;Locus_14362_Transcript_1/1_Confidence_1.000;Locus_1493_Transcript_1/6_Confidence_0.500;Locus_1493_Transcript_2/6_Confidence_0.500;Locus…	K06617+K00850+K00844+K00844+K00850+K01193+K00844+K01784+K01784+K01784+K01784+K01784+K01784+K01785+K01785+K01187+K00965+K00844+K00850+K06617+K12447+K07407+K01785+K01785+K06617+K06617+K18819+K06617+K00850+K00850+K00850+K00963+K00963+K06617+K01193+K07407
Metabolism	Lipid metabolism	Fatty acid elongation	27	120	0.0717653	ko00062	Locus_10973_Transcript_1/2_Confidence_1.000;Locus_10973_Transcript_2/2_Confidence_1.000;Locus_1895_Transcript_2/3_Confidence_0.667;Locus_19221_Transcript_1/1_Confidence_1.000;Locus_19990_Transcript_2/5_Confidence_0.667;Locus_19990_Transcript_3/5_Confidence_0.400;Locus_21231_Transcript_1/1_Confidence_1.000;Locus_24196_Transcript_1/1_Confidence_1.000;Locus_26415_Transcript_2/2_Confidence_1.000;Locu…	K10258+K10258+K10251+K15397+K15397+K15397+K15397+K01074+K15397+K15397+K15397+K15397+K15397+K15397+K15397+K15397+K15397+K15397+K15397+K15397+K10251+K10251+K10703+K15397+K15397+K01068+K15397
Metabolism	Metabolism of cofactors and vitamins	Porphyrin and chlorophyll metabolism	39	183	0.0744153	ko00860	Locus_10831_Transcript_1/1_Confidence_1.000;Locus_11077_Transcript_4/6_Confidence_0.667;Locus_11077_Transcript_5/6_Confidence_0.667;Locus_11077_Transcript_6/6_Confidence_0.667;Locus_13707_Transcript_1/2_Confidence_1.000;Locus_14097_Transcript_1/1_Confidence_1.000;Locus_15529_Transcript_1/1_Confidence_1.000;Locus_16017_Transcript_1/2_Confidence_1.000;Locus_16017_Transcript_2/2_Confidence_1.000;Loc…	K02303+K03403+K03403+K03403+K01772+K19054+K03405+K01772+K01772+K19054+K04040+K01749+K00218+K00218+K00218+K00218+K00218+K00231+K10960+K10960+K03404+K13071+K13071+K02492+K02492+K04035+K13545+K01698+K18010+K03428+K03428+K03428+K01845+K01845+K08099+K08099+K21480+K04035+K04035
Metabolism	Biosynthesis of other secondary metabolites	Stilbenoid, diarylheptanoid and gingerol biosynthesis	16	66	0.0839154	ko00945	Locus_1011_Transcript_1/2_Confidence_1.000;Locus_21689_Transcript_1/1_Confidence_1.000;Locus_2547_Transcript_1/2_Confidence_1.000;Locus_2547_Transcript_2/2_Confidence_1.000;Locus_25860_Transcript_1/1_Confidence_1.000;Locus_2698_Transcript_18/19_Confidence_0.180;Locus_29523_Transcript_1/1_Confidence_1.000;Locus_42703_Transcript_1/1_Confidence_1.000;Locus_57756_Transcript_1/1_Confidence_1.000;Locus…	K00588+K13065+K00487+K00487+K13065+K00588+K17212+K13065+K13065+K13065+K13065+K13065+K13065+K00487+K00487+K00487
Organismal Systems	Environmental adaptation	Plant-pathogen interaction	139	736	0.0900973	ko04626	Locus_11092_Transcript_2/2_Confidence_1.000;Locus_11232_Transcript_1/1_Confidence_1.000;Locus_11460_Transcript_3/5_Confidence_0.636;Locus_11460_Transcript_4/5_Confidence_0.636;Locus_11460_Transcript_5/5_Confidence_0.636;Locus_11463_Transcript_1/1_Confidence_1.000;Locus_12190_Transcript_1/4_Confidence_0.625;Locus_12190_Transcript_4/4_Confidence_0.625;Locus_1243_Transcript_1/1_Confidence_1.000;Locu…	K05391+K02183+K13448+K13448+K13448+K04079+K13412+K13412+K02183+K09422+K05391+K13457+K18835+K13448+K13447+K02183+K04079+K04079+K01373+K01373+K09422+K09422+K09422+K13424+K13424+K13424+K13424+K13424+K13424+K13412+K13412+K13412+K13459+K13459+K09422+K15397+K05391+K02358+K15397+K15397+K09422+K13412+K09487+K15397+K04079+K04079+K05391+K05391+K13448+K15397+K02183+K02183+K02183+K02183+K00864+K13433+K13433+…
Metabolism	Biosynthesis of other secondary metabolites	Tropane, piperidine and pyridine alkaloid biosynthesis	23	104	0.105594	ko00960	Locus_11183_Transcript_2/2_Confidence_1.000;Locus_12624_Transcript_1/2_Confidence_1.000;Locus_12624_Transcript_2/2_Confidence_1.000;Locus_15321_Transcript_1/2_Confidence_1.000;Locus_25135_Transcript_1/1_Confidence_1.000;Locus_29258_Transcript_1/1_Confidence_1.000;Locus_31977_Transcript_1/2_Confidence_1.000;Locus_3761_Transcript_1/1_Confidence_1.000;Locus_42327_Transcript_1/1_Confidence_1.000;Locu…	K14455+K15849+K15849+K08081+K08081+K00276+K00276+K08081+K00276+K08081+K08081+K08081+K08081+K00815+K00815+K00815+K00276+K08081+K08081+K14454+K14454+K14454+K08081
Metabolism	Amino acid metabolism	Arginine biosynthesis	32	152	0.111233	ko00220	Locus_11183_Transcript_2/2_Confidence_1.000;Locus_11400_Transcript_1/1_Confidence_1.000;Locus_11834_Transcript_1/1_Confidence_1.000;Locus_13557_Transcript_1/2_Confidence_1.000;Locus_13557_Transcript_2/2_Confidence_1.000;Locus_13946_Transcript_1/1_Confidence_1.000;Locus_1480_Transcript_1/3_Confidence_0.714;Locus_1480_Transcript_2/3_Confidence_0.714;Locus_1480_Transcript_3/3_Confidence_0.714;Locus_…	K14455+K01915+K01427+K14677+K14677+K01915+K14272+K14272+K14272+K01915+K00814+K00814+K01915+K00814+K00814+K01915+K00814+K01438+K01438+K01940+K13427+K13427+K01915+K01755+K01438+K01438+K01915+K14677+K14454+K14454+K14454+K14677
Metabolism	Biosynthesis of other secondary metabolites	Flavonoid biosynthesis	29	137	0.118293	ko00941	Locus_1011_Transcript_1/2_Confidence_1.000;Locus_11991_Transcript_1/1_Confidence_1.000;Locus_1799_Transcript_1/4_Confidence_0.600;Locus_1799_Transcript_2/4_Confidence_0.700;Locus_185_Transcript_1/1_Confidence_1.000;Locus_21689_Transcript_1/1_Confidence_1.000;Locus_2488_Transcript_1/1_Confidence_1.000;Locus_2547_Transcript_1/2_Confidence_1.000;Locus_2547_Transcript_2/2_Confidence_1.000;Locus_25860…	K00588+K01859+K22845+K22845+K00660+K13065+K08695+K00487+K00487+K13065+K00588+K05278+K05277+K01859+K05280+K05280+K05280+K13065+K05278+K05278+K05278+K13065+K13065+K13065+K13065+K13065+K00487+K00487+K00487
Metabolism	Amino acid metabolism	Cysteine and methionine metabolism	79	413	0.13552	ko00270	Locus_1045_Transcript_10/10_Confidence_0.520;Locus_1045_Transcript_2/10_Confidence_0.520;Locus_1045_Transcript_4/10_Confidence_0.520;Locus_1045_Transcript_5/10_Confidence_0.520;Locus_1072_Transcript_2/2_Confidence_1.000;Locus_10748_Transcript_1/4_Confidence_0.500;Locus_10748_Transcript_2/4_Confidence_0.500;Locus_10748_Transcript_4/4_Confidence_0.500;Locus_11144_Transcript_1/1_Confidence_1.000;Loc…	K05933+K05933+K05933+K05933+K00827+K00928+K00928+K00928+K05933+K14455+K00826+K05933+K00026+K00026+K00026+K00003+K00899+K00026+K00026+K05933+K05933+K01611+K01611+K01611+K01011+K00640+K01611+K01611+K01611+K01611+K01611+K00640+K00025+K12524+K00797+K00026+K01738+K00558+K00789+K00026+K00827+K00827+K01762+K00026+K00549+K00549+K13034+K13034+K13034+K13034+K08967+K01611+K01611+K01611+K01611+K00026+K00026+…
Environmental Information Processing	Signal transduction	MAPK signaling pathway - plant	85	447	0.138341	ko04016	Locus_10095_Transcript_1/1_Confidence_1.000;Locus_1074_Transcript_1/3_Confidence_0.400;Locus_11232_Transcript_1/1_Confidence_1.000;Locus_11618_Transcript_1/2_Confidence_1.000;Locus_11618_Transcript_2/2_Confidence_1.000;Locus_1166_Transcript_2/2_Confidence_1.000;Locus_1243_Transcript_1/1_Confidence_1.000;Locus_134_Transcript_1/1_Confidence_1.000;Locus_14568_Transcript_1/1_Confidence_1.000;Locus_16…	K14498+K13422+K02183+K20547+K20547+K14496+K02183+K20716+K00940+K13447+K02183+K13424+K13424+K13424+K13424+K13424+K13424+K14514+K14498+K00940+K00940+K20547+K20547+K20726+K20726+K20547+K20547+K20547+K14498+K02183+K02183+K02183+K02183+K00940+K14497+K20547+K20547+K20547+K20547+K20547+K20718+K20603+K02183+K13449+K13449+K13449+K03781+K03781+K03781+K03781+K03781+K00940+K00940+K00940+K20547+K03781+K13447+…
Metabolism	Carbohydrate metabolism	Glyoxylate and dicarboxylate metabolism	87	466	0.179676	ko00630	Locus_10181_Transcript_1/1_Confidence_1.000;Locus_10330_Transcript_1/1_Confidence_1.000;Locus_11121_Transcript_1/3_Confidence_0.667;Locus_11121_Transcript_2/3_Confidence_0.667;Locus_1130_Transcript_1/5_Confidence_0.692;Locus_1130_Transcript_2/5_Confidence_0.615;Locus_1130_Transcript_3/5_Confidence_0.692;Locus_1130_Transcript_4/5_Confidence_0.692;Locus_1130_Transcript_5/5_Confidence_0.692;Locus_11…	K01647+K01637+K00122+K00122+K00600+K00600+K00600+K00600+K00600+K01915+K00281+K01913+K01913+K01913+K00626+K00122+K00026+K00026+K00026+K01895+K01915+K00026+K01647+K00026+K14272+K14272+K14272+K01601+K01601+K01915+K01647+K00122+K11517+K11517+K11517+K11517+K00025+K00026+K01915+K01681+K15918+K00026+K01638+K01895+K01895+K15919+K01915+K00026+K01638+K01638+K01638+K01647+K03781+K03781+K03781+K03781+K03781+…
Metabolism	Metabolism of terpenoids and polyketides	Sesquiterpenoid and triterpenoid biosynthesis	9	38	0.185319	ko00909	Locus_18169_Transcript_1/1_Confidence_1.000;Locus_29321_Transcript_1/4_Confidence_0.571;Locus_29321_Transcript_2/4_Confidence_0.429;Locus_29321_Transcript_3/4_Confidence_0.286;Locus_29321_Transcript_4/4_Confidence_0.571;Locus_3982_Transcript_3/6_Confidence_0.417;Locus_3982_Transcript_4/6_Confidence_0.583;Locus_3982_Transcript_5/6_Confidence_0.500;Locus_58881_Transcript_1/1_Confidence_1.000	K15891+K15891+K15891+K15891+K15891+K00511+K00511+K00511+K14174
Metabolism	Metabolism of terpenoids and polyketides	Brassinosteroid biosynthesis	7	29	0.211784	ko00905	Locus_24499_Transcript_1/1_Confidence_1.000;Locus_2581_Transcript_1/7_Confidence_0.667;Locus_2581_Transcript_2/7_Confidence_0.556;Locus_2581_Transcript_3/7_Confidence_0.556;Locus_2581_Transcript_5/7_Confidence_0.667;Locus_2581_Transcript_6/7_Confidence_0.556;Locus_2581_Transcript_7/7_Confidence_0.556	K15639+K20623+K20623+K20623+K20623+K20623+K20623
Metabolism	Amino acid metabolism	Tyrosine metabolism	42	221	0.235595	ko00350	Locus_1003_Transcript_3/9_Confidence_0.136;Locus_1003_Transcript_8/9_Confidence_0.273;Locus_10512_Transcript_2/6_Confidence_0.538;Locus_10512_Transcript_3/6_Confidence_0.615;Locus_10512_Transcript_4/6_Confidence_0.462;Locus_10512_Transcript_5/6_Confidence_0.462;Locus_10512_Transcript_6/6_Confidence_0.615;Locus_11183_Transcript_2/2_Confidence_1.000;Locus_12624_Transcript_1/2_Confidence_1.000;Locus…	K18857+K18857+K01800+K01800+K01800+K01800+K01800+K14455+K15849+K15849+K00422+K00422+K00422+K00422+K00422+K00422+K00422+K00451+K00451+K01800+K00276+K00276+K00276+K07253+K01557+K00422+K00422+K00121+K00815+K00815+K00815+K00422+K00276+K14454+K14454+K14454+K07253+K07253+K18857+K18857+K18857+K18857
Metabolism	Global and overview maps	Biosynthesis of secondary metabolites	787	4575	0.337435	ko01110	Locus_1003_Transcript_3/9_Confidence_0.136;Locus_1003_Transcript_8/9_Confidence_0.273;Locus_10031_Transcript_1/1_Confidence_1.000;Locus_10054_Transcript_1/1_Confidence_1.000;Locus_1011_Transcript_1/2_Confidence_1.000;Locus_10176_Transcript_7/9_Confidence_0.286;Locus_10181_Transcript_1/1_Confidence_1.000;Locus_10185_Transcript_1/1_Confidence_1.000;Locus_10234_Transcript_1/1_Confidence_1.000;Locus_…
cus_943_Transcript_3/7_Confidence_0.625;Locus_943_Transcript_4/7_Confidence_0.438;Locus_943_Transcript_5/7_Confidence_0.625;Locus_943_Transcript_7/7_Confidence_0.625;Locus_949_Transcript_1/7_Confidence_0.667;Locus_949_Transcript_2/7_Confidence_0.556;Locus_949_Transcript_3/7_Confidence_0.667;Locus_949_Transcript_4/7_Confidence_0.611;Locus_949_Transcript_5/7_Confidence_0.667;Locus_949_Transcript_6/…	K18857+K18857+K11262+K01900+K00588+K00232+K01647+K01687+K00850+K00236+K00236+K12502+K12502+K12502+K22389+K01637+K05933+K05933+K05933+K05933+K17744+K13523+K01652+K00827+K00928+K00928+K00928+K02303+K01692+K10258+K10258+K03403+K03403+K03403+K00430+K01188+K00430+K00430+K05933+K14455+K00627+K00627+K00600+K00600+K00600+K00600+K00600+K00826+K00227+K00430+K00281+K00658+K01689+K01689+K01689+K16085+K01568+…
Metabolism	Carbohydrate metabolism	Starch and sucrose metabolism	81	457	0.355789	ko00500	Locus_1092_Transcript_1/1_Confidence_1.000;Locus_11114_Transcript_1/1_Confidence_1.000;Locus_11386_Transcript_2/2_Confidence_1.000;Locus_11829_Transcript_1/1_Confidence_1.000;Locus_12235_Transcript_1/1_Confidence_1.000;Locus_1280_Transcript_1/1_Confidence_1.000;Locus_12946_Transcript_2/3_Confidence_0.714;Locus_12946_Transcript_3/3_Confidence_0.714;Locus_13701_Transcript_1/1_Confidence_1.000;Locus…	K00847+K01188+K01176+K16055+K01188+K01176+K00844+K00844+K01193+K01188+K01188+K00844+K05350+K05350+K05350+K01179+K05350+K05350+K00705+K01187+K01188+K00696+K16055+K16055+K01177+K01177+K19892+K05350+K05350+K00844+K05350+K05350+K05350+K05350+K00975+K00975+K01179+K16055+K07024+K00975+K01188+K00975+K00688+K00696+K05350+K01188+K01188+K01188+K05350+K05350+K05350+K01176+K00963+K00963+K01188+K01188+K01188+…
Metabolism	Glycan biosynthesis and metabolism	Glycosphingolipid biosynthesis - globo and isoglobo series	4	18	0.366605	ko00603	Locus_23522_Transcript_1/1_Confidence_1.000;Locus_32033_Transcript_1/1_Confidence_1.000;Locus_7392_Transcript_2/3_Confidence_0.750;Locus_9244_Transcript_1/1_Confidence_1.000	K12373+K07407+K12373+K07407
Metabolism	Energy metabolism	Oxidative phosphorylation	98	566	0.436043	ko00190	Locus_1009_Transcript_1/1_Confidence_1.000;Locus_10235_Transcript_1/2_Confidence_1.000;Locus_10235_Transcript_2/2_Confidence_1.000;Locus_10636_Transcript_1/3_Confidence_0.667;Locus_10636_Transcript_2/3_Confidence_0.667;Locus_10636_Transcript_3/3_Confidence_0.667;Locus_11067_Transcript_1/1_Confidence_1.000;Locus_11130_Transcript_1/1_Confidence_1.000;Locus_120_Transcript_4/6_Confidence_0.773;Locus_…	K03939+K00236+K00236+K01507+K01507+K01507+K02155+K02261+K03878+K00411+K00236+K02151+K02128+K02133+K02133+K02134+K02145+K05578+K02113+K02113+K02113+K00234+K00234+K00234+K00234+K00234+K01535+K01535+K02133+K02133+K02262+K03938+K03938+K02132+K01507+K05573+K02267+K02133+K02132+K02133+K03965+K02108+K02267+K02133+K00235+K02133+K02267+K02260+K02132+K02112+K01535+K00413+K02132+K02111+K02111+K02111+K02155+…
Metabolism	Metabolism of other amino acids	beta-Alanine metabolism	36	205	0.442879	ko00410	Locus_1091_Transcript_1/2_Confidence_1.000;Locus_12069_Transcript_1/2_Confidence_1.000;Locus_12069_Transcript_2/2_Confidence_1.000;Locus_15159_Transcript_1/3_Confidence_0.556;Locus_15159_Transcript_3/3_Confidence_0.556;Locus_15773_Transcript_1/3_Confidence_0.500;Locus_15773_Transcript_3/3_Confidence_0.500;Locus_1629_Transcript_1/1_Confidence_1.000;Locus_17668_Transcript_1/2_Confidence_1.000;Locus…	K01692+K00207+K00207+K13366+K13366+K13366+K13366+K05605+K13366+K13366+K05605+K01431+K01431+K01431+K01431+K01431+K14085+K00797+K00128+K00128+K05605+K05605+K00276+K00128+K00276+K00128+K00128+K13366+K13366+K05605+K05605+K00276+K00276+K01580+K00128+K00128
Metabolism	Metabolism of terpenoids and polyketides	Monoterpenoid biosynthesis	6	33	0.499163	ko00902	Locus_14788_Transcript_1/2_Confidence_1.000;Locus_2750_Transcript_1/2_Confidence_1.000;Locus_2750_Transcript_2/2_Confidence_1.000;Locus_50739_Transcript_1/1_Confidence_1.000;Locus_7223_Transcript_1/2_Confidence_1.000;Locus_7223_Transcript_2/2_Confidence_1.000	K15095+K15095+K15095+K15095+K15095+K15095
Metabolism	Carbohydrate metabolism	Pentose and glucuronate interconversions	20	121	0.592155	ko00040	Locus_15463_Transcript_1/1_Confidence_1.000;Locus_16439_Transcript_2/2_Confidence_1.000;Locus_23095_Transcript_1/1_Confidence_1.000;Locus_27853_Transcript_1/2_Confidence_1.000;Locus_286_Transcript_1/4_Confidence_0.444;Locus_286_Transcript_2/4_Confidence_0.556;Locus_286_Transcript_3/4_Confidence_0.556;Locus_286_Transcript_4/4_Confidence_0.667;Locus_30449_Transcript_1/1_Confidence_1.000;Locus_3836_…	K01728+K01051+K01051+K01728+K00012+K00012+K00012+K00012+K12447+K01783+K01783+K00012+K00012+K00012+K01051+K00963+K00963+K01051+K00012+K00012
Genetic Information Processing	Translation	RNA transport	97	584	0.616939	ko03013	Locus_10020_Transcript_1/1_Confidence_1.000;Locus_10041_Transcript_1/2_Confidence_1.000;Locus_10041_Transcript_2/2_Confidence_1.000;Locus_11620_Transcript_1/1_Confidence_1.000;Locus_11945_Transcript_1/1_Confidence_1.000;Locus_12732_Transcript_1/1_Confidence_1.000;Locus_13253_Transcript_1/2_Confidence_1.000;Locus_13943_Transcript_1/1_Confidence_1.000;Locus_14167_Transcript_1/6_Confidence_0.562;Loc…	K03231+K07936+K07936+K12879+K03231+K07936+K03260+K03231+K03239+K03239+K02516+K03231+K03231+K07936+K13175+K14004+K14291+K14291+K07936+K03245+K00784+K03231+K03231+K03231+K03231+K03231+K03231+K03231+K03231+K03231+K14313+K13126+K14308+K12879+K03231+K03231+K03231+K03231+K03231+K14319+K18213+K18213+K18213+K03231+K03231+K03231+K03231+K03231+K03231+K03231+K03231+K03231+K03231+K14297+K03262+K14325+K07936+…
Metabolism	Lipid metabolism	Cutin, suberine and wax biosynthesis	12	75	0.638358	ko00073	Locus_10902_Transcript_1/4_Confidence_0.600;Locus_10902_Transcript_3/4_Confidence_0.600;Locus_10902_Transcript_4/4_Confidence_0.600;Locus_32040_Transcript_1/2_Confidence_0.500;Locus_34490_Transcript_1/1_Confidence_1.000;Locus_4012_Transcript_1/2_Confidence_1.000;Locus_4012_Transcript_2/2_Confidence_1.000;Locus_43759_Transcript_1/2_Confidence_1.000;Locus_5921_Transcript_2/3_Confidence_0.600;Locus_…	K15400+K15400+K15400+K13356+K15398+K17991+K17991+K15403+K17991+K17991+K17991+K17991
Metabolism	Lipid metabolism	Synthesis and degradation of ketone bodies	5	32	0.65437	ko00072	Locus_13005_Transcript_1/1_Confidence_1.000;Locus_5914_Transcript_1/1_Confidence_1.000;Locus_9923_Transcript_3/9_Confidence_0.409;Locus_9923_Transcript_7/9_Confidence_0.409;Locus_9923_Transcript_9/9_Confidence_0.409	K00626+K01640+K00626+K00626+K00626
Genetic Information Processing	Folding, sorting and degradation	Proteasome	18	114	0.672521	ko03050	Locus_10953_Transcript_1/3_Confidence_0.667;Locus_10953_Transcript_2/3_Confidence_0.778;Locus_10953_Transcript_3/3_Confidence_0.778;Locus_1200_Transcript_1/1_Confidence_1.000;Locus_1218_Transcript_1/1_Confidence_1.000;Locus_14086_Transcript_1/1_Confidence_1.000;Locus_1996_Transcript_1/1_Confidence_1.000;Locus_21865_Transcript_1/2_Confidence_1.000;Locus_21865_Transcript_2/2_Confidence_1.000;Locus_…	K03036+K03036+K03036+K03062+K03031+K03037+K02735+K02732+K02732+K02739+K06700+K03035+K02737+K03063+K02730+K02730+K03062+K03037
Metabolism	Glycan biosynthesis and metabolism	Glycosaminoglycan degradation	6	41	0.719153	ko00531	Locus_23522_Transcript_1/1_Confidence_1.000;Locus_27514_Transcript_1/2_Confidence_1.000;Locus_33563_Transcript_1/1_Confidence_1.000;Locus_7392_Transcript_2/3_Confidence_0.750;Locus_9879_Transcript_1/2_Confidence_1.000;Locus_9879_Transcript_2/2_Confidence_1.000	K12373+K07964+K07964+K12373+K10532+K10532
Metabolism	Metabolism of cofactors and vitamins	Thiamine metabolism	24	157	0.74742	ko00730	Locus_15114_Transcript_1/3_Confidence_0.556;Locus_15114_Transcript_2/3_Confidence_0.667;Locus_15114_Transcript_3/3_Confidence_0.778;Locus_16445_Transcript_1/1_Confidence_1.000;Locus_20084_Transcript_1/1_Confidence_1.000;Locus_24482_Transcript_1/3_Confidence_0.500;Locus_24482_Transcript_2/3_Confidence_0.667;Locus_24482_Transcript_3/3_Confidence_0.667;Locus_25519_Transcript_5/6_Confidence_0.438;Loc…	K03146+K03146+K03146+K20896+K00939+K03147+K03147+K03147+K03146+K00939+K00939+K00939+K01662+K01662+K01662+K03146+K03146+K03146+K03146+K03146+K03146+K03146+K03146+K03146
Metabolism	Biosynthesis of other secondary metabolites	Benzoxazinoid biosynthesis	2	15	0.751051	ko00402	Locus_17330_Transcript_2/3_Confidence_0.600;Locus_3057_Transcript_1/1_Confidence_1.000	K13225+K13222
Metabolism	Metabolism of terpenoids and polyketides	Zeatin biosynthesis	4	30	0.774828	ko00908	Locus_44299_Transcript_3/3_Confidence_0.818;Locus_6705_Transcript_2/2_Confidence_1.000;Locus_704_Transcript_1/1_Confidence_1.000;Locus_8698_Transcript_1/1_Confidence_1.000	K13496+K13495+K13496+K00279
Metabolism	Biosynthesis of other secondary metabolites	Flavone and flavonol biosynthesis	3	24	0.800114	ko00944	Locus_4145_Transcript_1/5_Confidence_0.385;Locus_4145_Transcript_2/5_Confidence_0.231;Locus_4145_Transcript_5/5_Confidence_0.538	K05280+K05280+K05280
Metabolism	Glycan biosynthesis and metabolism	Glycosphingolipid biosynthesis - ganglio series	2	17	0.811269	ko00604	Locus_23522_Transcript_1/1_Confidence_1.000;Locus_7392_Transcript_2/3_Confidence_0.750	K12373+K12373
Metabolism	Amino acid metabolism	Tryptophan metabolism	32	215	0.820684	ko00380	Locus_1091_Transcript_1/2_Confidence_1.000;Locus_13005_Transcript_1/1_Confidence_1.000;Locus_13690_Transcript_1/1_Confidence_1.000;Locus_1908_Transcript_1/1_Confidence_1.000;Locus_21385_Transcript_1/1_Confidence_1.000;Locus_24753_Transcript_1/2_Confidence_1.000;Locus_2485_Transcript_1/1_Confidence_1.000;Locus_31793_Transcript_1/1_Confidence_1.000;Locus_32520_Transcript_1/3_Confidence_0.600;Locus_…	K01692+K00626+K11817+K14085+K00164+K00128+K00128+K00128+K00128+K00128+K03781+K03781+K03781+K03781+K03781+K01426+K11817+K01426+K01426+K03781+K22450+K03781+K03781+K03781+K11817+K22450+K22450+K00128+K00128+K00626+K00626+K00626
Metabolism	Metabolism of cofactors and vitamins	Riboflavin metabolism	7	54	0.834188	ko00740	Locus_2629_Transcript_4/5_Confidence_0.636;Locus_2629_Transcript_5/5_Confidence_0.636;Locus_39310_Transcript_1/1_Confidence_1.000;Locus_5220_Transcript_1/1_Confidence_1.000;Locus_6652_Transcript_1/2_Confidence_1.000;Locus_7243_Transcript_1/2_Confidence_1.000;Locus_7243_Transcript_2/2_Confidence_1.000	K14652+K14652+K14652+K14379+K14379+K14379+K14379
Metabolism	Metabolism of cofactors and vitamins	Vitamin B6 metabolism	3	26	0.842925	ko00750	Locus_4416_Transcript_1/2_Confidence_1.000;Locus_4416_Transcript_2/2_Confidence_1.000;Locus_51936_Transcript_1/1_Confidence_1.000	K00831+K00831+K05275
Metabolism	Global and overview maps	2-Oxocarboxylic acid metabolism	48	325	0.876795	ko01210	Locus_10181_Transcript_1/1_Confidence_1.000;Locus_10185_Transcript_1/1_Confidence_1.000;Locus_106_Transcript_1/1_Confidence_1.000;Locus_10748_Transcript_1/4_Confidence_0.500;Locus_10748_Transcript_2/4_Confidence_0.500;Locus_10748_Transcript_4/4_Confidence_0.500;Locus_11183_Transcript_2/2_Confidence_1.000;Locus_11355_Transcript_1/1_Confidence_1.000;Locus_13557_Transcript_1/2_Confidence_1.000;Locus…	K01647+K01687+K01652+K00928+K00928+K00928+K14455+K00826+K14677+K14677+K01647+K14272+K14272+K14272+K00814+K00814+K01647+K00030+K01681+K00053+K00053+K00031+K00031+K00814+K00814+K01649+K00814+K01647+K01438+K01438+K01681+K01647+K01438+K01438+K12153+K14677+K00031+K00031+K12153+K01647+K14454+K14454+K14454+K14677+K00030+K01681+K01649+K01681
Genetic Information Processing	Replication and repair	DNA replication	19	141	0.893431	ko03030	Locus_11687_Transcript_1/1_Confidence_1.000;Locus_11990_Transcript_1/2_Confidence_1.000;Locus_11990_Transcript_2/2_Confidence_1.000;Locus_14903_Transcript_1/1_Confidence_1.000;Locus_17978_Transcript_1/4_Confidence_0.250;Locus_17978_Transcript_3/4_Confidence_0.375;Locus_17978_Transcript_4/4_Confidence_0.500;Locus_20693_Transcript_1/1_Confidence_1.000;Locus_24390_Transcript_3/3_Confidence_0.750;Loc…	K07466+K02542+K02542+K02684+K02541+K02541+K02541+K02320+K02335+K02320+K10739+K04802+K10747+K10747+K02540+K02320+K02327+K02335+K07466
Metabolism	Metabolism of terpenoids and polyketides	Terpenoid backbone biosynthesis	26	188	0.898649	ko00900	Locus_12182_Transcript_1/2_Confidence_1.000;Locus_13005_Transcript_1/1_Confidence_1.000;Locus_13777_Transcript_2/2_Confidence_1.000;Locus_15149_Transcript_1/2_Confidence_1.000;Locus_15149_Transcript_2/2_Confidence_1.000;Locus_16577_Transcript_1/1_Confidence_1.000;Locus_18169_Transcript_1/1_Confidence_1.000;Locus_2159_Transcript_1/2_Confidence_1.000;Locus_2159_Transcript_2/2_Confidence_1.000;Locus…	K13789+K00626+K03527+K15889+K15889+K06013+K15891+K05906+K05906+K00869+K10960+K10960+K15891+K15891+K15891+K15891+K01662+K11778+K01662+K00919+K01662+K00787+K01823+K00626+K00626+K00626
Metabolism	Carbohydrate metabolism	Propanoate metabolism	31	223	0.910638	ko00640	Locus_10031_Transcript_1/1_Confidence_1.000;Locus_10054_Transcript_1/1_Confidence_1.000;Locus_1091_Transcript_1/2_Confidence_1.000;Locus_13005_Transcript_1/1_Confidence_1.000;Locus_1326_Transcript_1/1_Confidence_1.000;Locus_1629_Transcript_1/1_Confidence_1.000;Locus_18080_Transcript_1/1_Confidence_1.000;Locus_2310_Transcript_2/3_Confidence_0.750;Locus_2310_Transcript_3/3_Confidence_0.750;Locus_23…	K11262+K01900+K01692+K00626+K01895+K05605+K05605+K01895+K01895+K11262+K05605+K05605+K05605+K05605+K00382+K00382+K09699+K09699+K11262+K11262+K00166+K00166+K00166+K00166+K00166+K01899+K01899+K11262+K00626+K00626+K00626
Metabolism	Metabolism of other amino acids	Phosphonate and phosphinate metabolism	1	13	0.911284	ko00440	Locus_1748_Transcript_2/2_Confidence_1.000	K00968
Metabolism	Lipid metabolism	Biosynthesis of unsaturated fatty acids	24	178	0.915492	ko01040	Locus_10176_Transcript_7/9_Confidence_0.286;Locus_10973_Transcript_1/2_Confidence_1.000;Locus_10973_Transcript_2/2_Confidence_1.000;Locus_13532_Transcript_2/3_Confidence_0.714;Locus_16841_Transcript_1/3_Confidence_0.667;Locus_16841_Transcript_2/3_Confidence_0.667;Locus_16841_Transcript_3/3_Confidence_0.667;Locus_16884_Transcript_1/2_Confidence_1.000;Locus_17278_Transcript_1/1_Confidence_1.000;Loc…	K00232+K10258+K10258+K03921+K00059+K00059+K00059+K00232+K00059+K03921+K03921+K00059+K10251+K07513+K07513+K10251+K00232+K10251+K10703+K00232+K00232+K01068+K07513+K07513
Genetic Information Processing	Transcription	Spliceosome	80	537	0.916983	ko03040	Locus_1012_Transcript_1/2_Confidence_1.000;Locus_10473_Transcript_4/4_Confidence_0.625;Locus_10538_Transcript_1/5_Confidence_0.500;Locus_10801_Transcript_1/1_Confidence_1.000;Locus_11553_Transcript_1/2_Confidence_1.000;Locus_11553_Transcript_2/2_Confidence_1.000;Locus_11593_Transcript_1/2_Confidence_1.000;Locus_11620_Transcript_1/1_Confidence_1.000;Locus_13021_Transcript_1/2_Confidence_1.000;Locu…	K12831+K12845+K12837+K03283+K03283+K03283+K12862+K12879+K12830+K12830+K12859+K12741+K12891+K03283+K12823+K03283+K12845+K12900+K11091+K12879+K03283+K03283+K12741+K12854+K12864+K03283+K03283+K12831+K12831+K12823+K03283+K12817+K12872+K12872+K12869+K12869+K03283+K12824+K12879+K12826+K12826+K12836+K13025+K12817+K03283+K03283+K12879+K11096+K03283+K03283+K03283+K12626+K12626+K03283+K03283+K03283+K03283+…
Genetic Information Processing	Folding, sorting and degradation	Protein export	21	159	0.920473	ko03060	Locus_14628_Transcript_1/1_Confidence_1.000;Locus_2299_Transcript_2/4_Confidence_0.444;Locus_24600_Transcript_2/2_Confidence_1.000;Locus_25991_Transcript_1/1_Confidence_1.000;Locus_2711_Transcript_1/3_Confidence_0.667;Locus_2711_Transcript_3/3_Confidence_0.667;Locus_3238_Transcript_4/4_Confidence_0.667;Locus_32407_Transcript_1/1_Confidence_1.000;Locus_36515_Transcript_1/1_Confidence_1.000;Locus_4…	K09490+K03100+K10956+K03106+K03100+K03100+K09481+K03100+K03217+K12272+K09490+K10956+K10956+K10956+K03106+K03106+K13431+K03110+K09490+K03116+K03116
Genetic Information Processing	Folding, sorting and degradation	Ubiquitin mediated proteolysis	44	311	0.92564	ko04120	Locus_10009_Transcript_1/2_Confidence_1.000;Locus_1019_Transcript_1/7_Confidence_0.412;Locus_1019_Transcript_2/7_Confidence_0.353;Locus_1019_Transcript_3/7_Confidence_0.294;Locus_1019_Transcript_5/7_Confidence_0.353;Locus_1019_Transcript_6/7_Confidence_0.294;Locus_1019_Transcript_7/7_Confidence_0.353;Locus_10868_Transcript_1/2_Confidence_1.000;Locus_10868_Transcript_2/2_Confidence_1.000;Locus_115…	K10579+K10573+K10573+K10573+K10573+K10573+K10573+K06689+K06689+K10575+K10144+K03094+K10590+K10590+K10590+K06689+K06689+K06689+K06689+K03094+K06689+K03875+K03875+K03875+K10590+K10580+K10581+K10580+K10144+K10144+K03875+K03178+K10575+K03869+K06689+K10140+K10590+K10578+K10577+K10576+K10576+K06689+K06689+K10581
Metabolism	Biosynthesis of other secondary metabolites	Monobactam biosynthesis	6	58	0.944562	ko00261	Locus_10748_Transcript_1/4_Confidence_0.500;Locus_10748_Transcript_2/4_Confidence_0.500;Locus_10748_Transcript_4/4_Confidence_0.500;Locus_19017_Transcript_1/1_Confidence_1.000;Locus_19061_Transcript_1/1_Confidence_1.000;Locus_928_Transcript_1/1_Confidence_1.000	K00928+K00928+K00928+K12524+K01714+K13811
Metabolism	Metabolism of terpenoids and polyketides	Carotenoid biosynthesis	10	88	0.946062	ko00906	Locus_1078_Transcript_1/1_Confidence_1.000;Locus_17884_Transcript_2/3_Confidence_0.667;Locus_20127_Transcript_1/1_Confidence_1.000;Locus_20664_Transcript_1/1_Confidence_1.000;Locus_29746_Transcript_3/4_Confidence_0.364;Locus_32800_Transcript_1/2_Confidence_1.000;Locus_35580_Transcript_2/2_Confidence_1.000;Locus_40655_Transcript_1/1_Confidence_1.000;Locus_58548_Transcript_1/1_Confidence_1.000;Locu…	K09843+K09842+K09838+K06443+K15747+K02291+K17913+K09839+K17913+K09840
Metabolism	Glycan biosynthesis and metabolism	Other glycan degradation	8	75	0.954216	ko00511	Locus_1753_Transcript_1/1_Confidence_1.000;Locus_20733_Transcript_1/1_Confidence_1.000;Locus_23522_Transcript_1/1_Confidence_1.000;Locus_3846_Transcript_1/1_Confidence_1.000;Locus_44245_Transcript_1/3_Confidence_0.571;Locus_44245_Transcript_2/3_Confidence_0.714;Locus_44245_Transcript_3/3_Confidence_0.571;Locus_7392_Transcript_2/3_Confidence_0.750	K17108+K01191+K12373+K17108+K01227+K01227+K01227+K12373
Metabolism	Amino acid metabolism	Phenylalanine, tyrosine and tryptophan biosynthesis	26	203	0.958711	ko00400	Locus_11183_Transcript_2/2_Confidence_1.000;Locus_12624_Transcript_1/2_Confidence_1.000;Locus_12624_Transcript_2/2_Confidence_1.000;Locus_1764_Transcript_2/3_Confidence_0.714;Locus_1764_Transcript_3/3_Confidence_0.714;Locus_1855_Transcript_1/5_Confidence_0.273;Locus_1855_Transcript_2/5_Confidence_0.545;Locus_1855_Transcript_4/5_Confidence_0.364;Locus_1855_Transcript_5/5_Confidence_0.636;Locus_188…	K14455+K15849+K15849+K01696+K01696+K05359+K05359+K05359+K05359+K00891+K01658+K01817+K01609+K01736+K01657+K01657+K13832+K01850+K00815+K00815+K00815+K14454+K14454+K14454+K01626+K01626
Metabolism	Metabolism of cofactors and vitamins	Ubiquinone and other terpenoid-quinone biosynthesis	24	190	0.96034	ko00130	Locus_10290_Transcript_1/7_Confidence_0.375;Locus_10290_Transcript_4/7_Confidence_0.312;Locus_10290_Transcript_7/7_Confidence_0.375;Locus_14290_Transcript_1/1_Confidence_1.000;Locus_15289_Transcript_2/2_Confidence_1.000;Locus_21793_Transcript_1/1_Confidence_1.000;Locus_2407_Transcript_1/1_Confidence_1.000;Locus_2475_Transcript_1/1_Confidence_1.000;Locus_24752_Transcript_1/2_Confidence_1.000;Locus…	K12502+K12502+K12502+K03809+K19222+K03809+K01904+K03809+K01661+K01661+K00487+K00487+K19222+K01661+K03809+K00815+K00815+K00815+K01904+K01904+K01904+K00487+K00487+K00487
Metabolism	Glycan biosynthesis and metabolism	N-Glycan biosynthesis	11	99	0.961379	ko00510	Locus_1069_Transcript_1/2_Confidence_1.000;Locus_1069_Transcript_2/2_Confidence_1.000;Locus_12288_Transcript_1/1_Confidence_1.000;Locus_12895_Transcript_2/2_Confidence_1.000;Locus_1572_Transcript_3/4_Confidence_0.600;Locus_256_Transcript_1/1_Confidence_1.000;Locus_30965_Transcript_3/3_Confidence_0.667;Locus_3131_Transcript_1/1_Confidence_1.000;Locus_5256_Transcript_1/1_Confidence_1.000;Locus_589_…	K00737+K00737+K07151+K12666+K12667+K12666+K07432+K07252+K05546+K12670+K00721
Metabolism	Global and overview maps	Metabolic pathways	1298	7892	0.964868	ko01100	Locus_1003_Transcript_3/9_Confidence_0.136;Locus_1003_Transcript_8/9_Confidence_0.273;Locus_10031_Transcript_1/1_Confidence_1.000;Locus_10054_Transcript_1/1_Confidence_1.000;Locus_1009_Transcript_1/1_Confidence_1.000;Locus_1011_Transcript_1/2_Confidence_1.000;Locus_10176_Transcript_7/9_Confidence_0.286;Locus_10181_Transcript_1/1_Confidence_1.000;Locus_10185_Transcript_1/1_Confidence_1.000;Locus_1…
_36819_Transcript_1/1_Confidence_1.000;Locus_3698_Transcript_1/1_Confidence_1.000;Locus_37019_Transcript_1/2_Confidence_1.000;Locus_37095_Transcript_2/2_Confidence_1.000;Locus_371_Transcript_1/1_Confidence_1.000;Locus_37236_Transcript_1/1_Confidence_1.000;Locus_3729_Transcript_1/2_Confidence_1.000;Locus_3729_Transcript_2/2_Confidence_1.000;Locus_37336_Transcript_1/1_Confidence_1.000;Locus_37357_T…	K18857+K18857+K11262+K01900+K03939+K00588+K00232+K01647+K01687+K10807+K00850+K00236+K00236+K12502+K12502+K12502+K22389+K01637+K05933+K05933+K05933+K05933+K03007+K01800+K01800+K01800+K01800+K01800+K09680+K17744+K13523+K01652+K01466+K00737+K00737+K00827+K00928+K00928+K00928+K02303+K01692+K00847+K10258+K10258+K05857+K00029+K02155+K03403+K03403+K03403+K00430+K01188+K00122+K00122+K00430+K00430+K02261+…
Metabolism	Energy metabolism	Sulfur metabolism	15	130	0.967688	ko00920	Locus_14828_Transcript_1/2_Confidence_1.000;Locus_15260_Transcript_1/1_Confidence_1.000;Locus_15307_Transcript_3/4_Confidence_0.375;Locus_15800_Transcript_1/1_Confidence_1.000;Locus_18563_Transcript_1/1_Confidence_1.000;Locus_19495_Transcript_1/1_Confidence_1.000;Locus_26404_Transcript_1/1_Confidence_1.000;Locus_3089_Transcript_1/1_Confidence_1.000;Locus_3855_Transcript_2/5_Confidence_0.500;Locus…	K01082+K01011+K00392+K00640+K00640+K01738+K15422+K17725+K13034+K13034+K13034+K13034+K00387+K01738+K13811
Genetic Information Processing	Folding, sorting and degradation	SNARE interactions in vesicular transport	6	64	0.971517	ko04130	Locus_11942_Transcript_1/1_Confidence_1.000;Locus_16358_Transcript_2/3_Confidence_0.400;Locus_3039_Transcript_1/1_Confidence_1.000;Locus_6043_Transcript_1/2_Confidence_1.000;Locus_8586_Transcript_2/2_Confidence_1.000;Locus_9975_Transcript_1/1_Confidence_1.000	K08504+K08516+K08517+K08493+K08506+K08486
Metabolism	Lipid metabolism	Sphingolipid metabolism	8	80	0.972468	ko00600	Locus_14664_Transcript_1/1_Confidence_1.000;Locus_1753_Transcript_1/1_Confidence_1.000;Locus_32033_Transcript_1/1_Confidence_1.000;Locus_3846_Transcript_1/1_Confidence_1.000;Locus_4171_Transcript_1/1_Confidence_1.000;Locus_6092_Transcript_1/1_Confidence_1.000;Locus_9244_Transcript_1/1_Confidence_1.000;Locus_9861_Transcript_1/3_Confidence_0.714	K04708+K17108+K07407+K17108+K00654+K01634+K07407+K00654
Metabolism	Lipid metabolism	Arachidonic acid metabolism	7	73	0.974712	ko00590	Locus_20268_Transcript_1/1_Confidence_1.000;Locus_28546_Transcript_1/1_Confidence_1.000;Locus_34558_Transcript_1/1_Confidence_1.000;Locus_4084_Transcript_2/2_Confidence_1.000;Locus_439_Transcript_1/2_Confidence_1.000;Locus_439_Transcript_2/2_Confidence_1.000;Locus_788_Transcript_1/2_Confidence_1.000	K00432+K18592+K00432+K00432+K00432+K00432+K00432
Metabolism	Amino acid metabolism	Phenylalanine metabolism	34	267	0.97766	ko00360	Locus_1011_Transcript_1/2_Confidence_1.000;Locus_1091_Transcript_1/2_Confidence_1.000;Locus_11183_Transcript_2/2_Confidence_1.000;Locus_12624_Transcript_1/2_Confidence_1.000;Locus_12624_Transcript_2/2_Confidence_1.000;Locus_1809_Transcript_6/8_Confidence_0.259;Locus_1924_Transcript_1/1_Confidence_1.000;Locus_2407_Transcript_1/1_Confidence_1.000;Locus_2547_Transcript_1/2_Confidence_1.000;Locus_254…	K00588+K01692+K14455+K15849+K15849+K10775+K00074+K01904+K00487+K00487+K00588+K00276+K00276+K01426+K01426+K01426+K00276+K07253+K13064+K00815+K00815+K00815+K00276+K14454+K14454+K14454+K01904+K01904+K01904+K07253+K07253+K00487+K00487+K00487
Metabolism	Global and overview maps	Biosynthesis of amino acids	187	1247	0.978105	ko01230	Locus_10181_Transcript_1/1_Confidence_1.000;Locus_10185_Transcript_1/1_Confidence_1.000;Locus_10234_Transcript_1/1_Confidence_1.000;Locus_106_Transcript_1/1_Confidence_1.000;Locus_10748_Transcript_1/4_Confidence_0.500;Locus_10748_Transcript_2/4_Confidence_0.500;Locus_10748_Transcript_4/4_Confidence_0.500;Locus_11183_Transcript_2/2_Confidence_1.000;Locus_1130_Transcript_1/5_Confidence_0.692;Locus_…	K01647+K01687+K00850+K01652+K00928+K00928+K00928+K14455+K00600+K00600+K00600+K00600+K00600+K00826+K01915+K01689+K01689+K01689+K01803+K00286+K15849+K15849+K12657+K00850+K00003+K01689+K01689+K01689+K14677+K14677+K01915+K01647+K00927+K00927+K00873+K14272+K14272+K14272+K00640+K00927+K01915+K00134+K00814+K00814+K01696+K01696+K01647+K00030+K00013+K05359+K05359+K05359+K05359+K00640+K00891+K01623+K12524+…
Metabolism	Biosynthesis of other secondary metabolites	Glucosinolate biosynthesis	3	41	0.978997	ko00966	Locus_11355_Transcript_1/1_Confidence_1.000;Locus_53277_Transcript_1/1_Confidence_1.000;Locus_56420_Transcript_1/1_Confidence_1.000	K00826+K12153+K12153
Organismal Systems	Environmental adaptation	Circadian rhythm - plant	11	108	0.983413	ko04712	Locus_11632_Transcript_2/2_Confidence_1.000;Locus_15357_Transcript_2/2_Confidence_1.000;Locus_185_Transcript_1/1_Confidence_1.000;Locus_32748_Transcript_1/1_Confidence_1.000;Locus_35511_Transcript_1/1_Confidence_1.000;Locus_3564_Transcript_1/3_Confidence_0.667;Locus_3564_Transcript_2/3_Confidence_0.667;Locus_3564_Transcript_3/3_Confidence_0.667;Locus_41851_Transcript_1/1_Confidence_1.000;Locus_57…	K12118+K12120+K00660+K16221+K16241+K12124+K12124+K12124+K16221+K16223+K12116
Metabolism	Energy metabolism	Nitrogen metabolism	21	182	0.984421	ko00910	Locus_11038_Transcript_1/1_Confidence_1.000;Locus_11400_Transcript_1/1_Confidence_1.000;Locus_13612_Transcript_1/1_Confidence_1.000;Locus_13946_Transcript_1/1_Confidence_1.000;Locus_1686_Transcript_1/1_Confidence_1.000;Locus_17901_Transcript_2/2_Confidence_1.000;Locus_201_Transcript_3/7_Confidence_0.625;Locus_29343_Transcript_1/1_Confidence_1.000;Locus_3280_Transcript_1/1_Confidence_1.000;Locus_3…	K01673+K01915+K01725+K01915+K01915+K10534+K01915+K01915+K01673+K01915+K01674+K01674+K01915+K00284+K01673+K01673+K01673+K01673+K01455+K01455+K01455
Metabolism	Amino acid metabolism	Lysine degradation	22	191	0.986529	ko00310	Locus_1091_Transcript_1/2_Confidence_1.000;Locus_11639_Transcript_1/1_Confidence_1.000;Locus_13005_Transcript_1/1_Confidence_1.000;Locus_1908_Transcript_1/1_Confidence_1.000;Locus_21385_Transcript_1/1_Confidence_1.000;Locus_24753_Transcript_1/2_Confidence_1.000;Locus_2485_Transcript_1/1_Confidence_1.000;Locus_26777_Transcript_1/1_Confidence_1.000;Locus_27070_Transcript_1/1_Confidence_1.000;Locus_…	K01692+K00658+K00626+K14085+K00164+K00128+K00128+K22748+K22748+K00128+K00128+K00128+K11420+K14157+K00658+K00658+K00128+K00128+K00306+K00626+K00626+K00626
Metabolism	Lipid metabolism	Ether lipid metabolism	10	103	0.987329	ko00565	Locus_12066_Transcript_1/1_Confidence_1.000;Locus_21601_Transcript_1/1_Confidence_1.000;Locus_25599_Transcript_1/1_Confidence_1.000;Locus_53597_Transcript_1/2_Confidence_1.000;Locus_6032_Transcript_3/8_Confidence_0.591;Locus_6032_Transcript_5/8_Confidence_0.591;Locus_6376_Transcript_2/6_Confidence_0.444;Locus_6376_Transcript_3/6_Confidence_0.389;Locus_6376_Transcript_4/6_Confidence_0.500;Locus_94…	K01114+K01114+K01115+K01115+K01115+K01115+K01114+K01114+K01114+K13510
Metabolism	Amino acid metabolism	Glycine, serine and threonine metabolism	42	331	0.987726	ko00260	Locus_1072_Transcript_2/2_Confidence_1.000;Locus_10748_Transcript_1/4_Confidence_0.500;Locus_10748_Transcript_2/4_Confidence_0.500;Locus_10748_Transcript_4/4_Confidence_0.500;Locus_1130_Transcript_1/5_Confidence_0.692;Locus_1130_Transcript_2/5_Confidence_0.615;Locus_1130_Transcript_3/5_Confidence_0.692;Locus_1130_Transcript_4/5_Confidence_0.692;Locus_1130_Transcript_5/5_Confidence_0.692;Locus_115…	K00827+K00928+K00928+K00928+K00600+K00600+K00600+K00600+K00600+K00281+K00003+K14272+K14272+K14272+K01696+K01696+K12524+K14085+K15918+K01079+K15633+K15633+K00827+K00827+K15919+K00276+K00276+K01834+K15893+K00276+K01834+K00831+K00831+K00382+K00382+K00108+K00276+K00058+K00058+K01620+K01620+K00306
Cellular Processes	Transport and catabolism	Autophagy - other eukaryotes	14	134	0.987947	ko04136	Locus_11274_Transcript_1/1_Confidence_1.000;Locus_15960_Transcript_1/1_Confidence_1.000;Locus_1780_Transcript_1/4_Confidence_0.556;Locus_1780_Transcript_2/4_Confidence_0.667;Locus_1780_Transcript_3/4_Confidence_0.667;Locus_1780_Transcript_4/4_Confidence_0.667;Locus_22247_Transcript_1/1_Confidence_1.000;Locus_23554_Transcript_1/1_Confidence_1.000;Locus_28695_Transcript_1/1_Confidence_1.000;Locus_3…	K08269+K08341+K08341+K08341+K08341+K08341+K17890+K08337+K07203+K07203+K08330+K08341+K08341+K08341
Metabolism	Glycan biosynthesis and metabolism	Other types of O-glycan biosynthesis	2	35	0.988017	ko00514	Locus_22915_Transcript_1/1_Confidence_1.000;Locus_5136_Transcript_1/2_Confidence_1.000	K09667+K20782
Metabolism	Metabolism of cofactors and vitamins	One carbon pool by folate	7	80	0.988523	ko00670	Locus_1130_Transcript_1/5_Confidence_0.692;Locus_1130_Transcript_2/5_Confidence_0.615;Locus_1130_Transcript_3/5_Confidence_0.692;Locus_1130_Transcript_4/5_Confidence_0.692;Locus_1130_Transcript_5/5_Confidence_0.692;Locus_7500_Transcript_4/6_Confidence_0.333;Locus_8237_Transcript_1/1_Confidence_1.000	K00600+K00600+K00600+K00600+K00600+K01938+K01433
Metabolism	Lipid metabolism	Fatty acid degradation	39	313	0.989471	ko00071	Locus_1003_Transcript_3/9_Confidence_0.136;Locus_1003_Transcript_8/9_Confidence_0.273;Locus_10176_Transcript_7/9_Confidence_0.286;Locus_1091_Transcript_1/2_Confidence_1.000;Locus_13005_Transcript_1/1_Confidence_1.000;Locus_16884_Transcript_1/2_Confidence_1.000;Locus_1768_Transcript_1/6_Confidence_0.667;Locus_1768_Transcript_2/6_Confidence_0.667;Locus_1768_Transcript_3/6_Confidence_0.667;Locus_176…	K18857+K18857+K00232+K01692+K00626+K00232+K10527+K10527+K10527+K10527+K10527+K10527+K14085+K00128+K00128+K00128+K00128+K00128+K01897+K07513+K07513+K00121+K00232+K01897+K01897+K00232+K00232+K01897+K00128+K00128+K18857+K18857+K18857+K18857+K07513+K07513+K00626+K00626+K00626
Genetic Information Processing	Folding, sorting and degradation	Sulfur relay system	3	46	0.989846	ko04122	Locus_15260_Transcript_1/1_Confidence_1.000;Locus_22856_Transcript_1/1_Confidence_1.000;Locus_30482_Transcript_1/1_Confidence_1.000	K01011+K11996+K11996
Metabolism	Amino acid metabolism	Lysine biosynthesis	6	73	0.990196	ko00300	Locus_10748_Transcript_1/4_Confidence_0.500;Locus_10748_Transcript_2/4_Confidence_0.500;Locus_10748_Transcript_4/4_Confidence_0.500;Locus_13183_Transcript_4/4_Confidence_0.625;Locus_19017_Transcript_1/1_Confidence_1.000;Locus_19061_Transcript_1/1_Confidence_1.000	K00928+K00928+K00928+K00003+K12524+K01714
Metabolism	Lipid metabolism	Glycerophospholipid metabolism	37	301	0.990596	ko00564	Locus_10297_Transcript_1/1_Confidence_1.000;Locus_10578_Transcript_1/2_Confidence_1.000;Locus_10721_Transcript_2/3_Confidence_0.667;Locus_12066_Transcript_1/1_Confidence_1.000;Locus_1235_Transcript_1/3_Confidence_0.667;Locus_1235_Transcript_2/3_Confidence_0.667;Locus_1235_Transcript_3/3_Confidence_0.667;Locus_1603_Transcript_4/7_Confidence_0.080;Locus_16899_Transcript_1/1_Confidence_1.000;Locus_1…	K22389+K13523+K05929+K01114+K18696+K18696+K18696+K13511+K18693+K00968+K18693+K01114+K13511+K01094+K05929+K01115+K00901+K22389+K00894+K01126+K13508+K13508+K18693+K18693+K18693+K01115+K13508+K01115+K01115+K01114+K01114+K01114+K01126+K01126+K06124+K00981+K13510
Metabolism	Metabolism of other amino acids	Taurine and hypotaurine metabolism	2	37	0.991336	ko00430	Locus_28546_Transcript_1/1_Confidence_1.000;Locus_6442_Transcript_2/3_Confidence_0.429	K18592+K01580
Cellular Processes	Transport and catabolism	Peroxisome	55	425	0.99152	ko04146	Locus_10176_Transcript_7/9_Confidence_0.286;Locus_1167_Transcript_2/2_Confidence_1.000;Locus_14278_Transcript_1/2_Confidence_1.000;Locus_1548_Transcript_1/1_Confidence_1.000;Locus_16884_Transcript_1/2_Confidence_1.000;Locus_17950_Transcript_1/1_Confidence_1.000;Locus_18582_Transcript_1/4_Confidence_0.375;Locus_18582_Transcript_2/4_Confidence_0.375;Locus_18582_Transcript_3/4_Confidence_0.500;Locus…	K00232+K13343+K13348+K04565+K00232+K04565+K11517+K11517+K11517+K11517+K00869+K04565+K04565+K04565+K04565+K00031+K00031+K13343+K13356+K03781+K03781+K03781+K03781+K03781+K01897+K03781+K07513+K07513+K03781+K03781+K03781+K00031+K00031+K00232+K01640+K01897+K01897+K00232+K04565+K00232+K04565+K04565+K04564+K04564+K04565+K13344+K01897+K04565+K04565+K04565+K00306+K13347+K07513+K07513+K11517
Metabolism	Lipid metabolism	Glycerolipid metabolism	28	243	0.993369	ko00561	Locus_10578_Transcript_1/2_Confidence_1.000;Locus_12297_Transcript_1/1_Confidence_1.000;Locus_16899_Transcript_1/1_Confidence_1.000;Locus_17578_Transcript_3/4_Confidence_0.700;Locus_1908_Transcript_1/1_Confidence_1.000;Locus_20801_Transcript_1/1_Confidence_1.000;Locus_24753_Transcript_1/2_Confidence_1.000;Locus_2485_Transcript_1/1_Confidence_1.000;Locus_2564_Transcript_1/1_Confidence_1.000;Locus_…	K13523+K11155+K18693+K18693+K14085+K15918+K00128+K00128+K00901+K00864+K01054+K00128+K07407+K00128+K00128+K13508+K13508+K18693+K18693+K18693+K00864+K13508+K06119+K00128+K00128+K07407+K00864+K00864
Metabolism	Metabolism of cofactors and vitamins	Folate biosynthesis	9	105	0.995705	ko00790	Locus_12639_Transcript_1/1_Confidence_1.000;Locus_2629_Transcript_4/5_Confidence_0.636;Locus_2629_Transcript_5/5_Confidence_0.636;Locus_36833_Transcript_1/1_Confidence_1.000;Locus_39310_Transcript_1/1_Confidence_1.000;Locus_44948_Transcript_1/1_Confidence_1.000;Locus_5431_Transcript_2/3_Confidence_0.667;Locus_5431_Transcript_3/3_Confidence_0.667;Locus_6556_Transcript_1/1_Confidence_1.000	K01307+K14652+K14652+K15631+K14652+K18482+K15376+K15376+K01930
Metabolism	Carbohydrate metabolism	Inositol phosphate metabolism	24	220	0.995808	ko00562	Locus_1041_Transcript_1/2_Confidence_1.000;Locus_1041_Transcript_2/2_Confidence_1.000;Locus_11_Transcript_7/7_Confidence_0.562;Locus_12066_Transcript_1/1_Confidence_1.000;Locus_12448_Transcript_1/1_Confidence_1.000;Locus_14610_Transcript_1/2_Confidence_1.000;Locus_14610_Transcript_2/2_Confidence_1.000;Locus_16654_Transcript_1/2_Confidence_1.000;Locus_16654_Transcript_2/2_Confidence_1.000;Locus_18…	K00469+K00469+K05857+K01114+K01803+K19801+K19801+K05857+K05857+K19801+K01114+K05857+K05857+K00921+K01092+K15422+K00913+K01803+K01803+K01803+K01803+K01114+K01114+K01114
Metabolism	Metabolism of cofactors and vitamins	Pantothenate and CoA biosynthesis	17	169	0.996174	ko00770	Locus_10185_Transcript_1/1_Confidence_1.000;Locus_10528_Transcript_1/1_Confidence_1.000;Locus_106_Transcript_1/1_Confidence_1.000;Locus_11355_Transcript_1/1_Confidence_1.000;Locus_12069_Transcript_1/2_Confidence_1.000;Locus_12069_Transcript_2/2_Confidence_1.000;Locus_1870_Transcript_1/5_Confidence_0.667;Locus_1870_Transcript_2/5_Confidence_0.583;Locus_1870_Transcript_3/5_Confidence_0.583;Locus_18…	K01687+K09680+K01652+K00826+K00207+K00207+K01431+K01431+K01431+K01431+K01431+K01922+K01922+K00053+K00053+K09680+K09680
Environmental Information Processing	Signal transduction	Phosphatidylinositol signaling system	22	207	0.996363	ko04070	Locus_11_Transcript_7/7_Confidence_0.562;Locus_11232_Transcript_1/1_Confidence_1.000;Locus_1243_Transcript_1/1_Confidence_1.000;Locus_14610_Transcript_1/2_Confidence_1.000;Locus_14610_Transcript_2/2_Confidence_1.000;Locus_16645_Transcript_2/2_Confidence_1.000;Locus_16654_Transcript_1/2_Confidence_1.000;Locus_16654_Transcript_2/2_Confidence_1.000;Locus_18744_Transcript_1/1_Confidence_1.000;Locus_2…	K05857+K02183+K02183+K19801+K19801+K02183+K05857+K05857+K19801+K05857+K05857+K00921+K01092+K00901+K15422+K02183+K02183+K02183+K02183+K00913+K02183+K00981
Metabolism	Metabolism of cofactors and vitamins	Nicotinate and nicotinamide metabolism	4	64	0.997006	ko00760	Locus_18546_Transcript_1/1_Confidence_1.000;Locus_2110_Transcript_1/1_Confidence_1.000;Locus_29491_Transcript_1/1_Confidence_1.000;Locus_4487_Transcript_1/1_Confidence_1.000	K01240+K03787+K00763+K01240
Environmental Information Processing	Signal transduction	Plant hormone signal transduction	73	569	0.997713	ko04075	Locus_10095_Transcript_1/1_Confidence_1.000;Locus_1074_Transcript_1/3_Confidence_0.400;Locus_11148_Transcript_1/2_Confidence_1.000;Locus_11148_Transcript_2/2_Confidence_1.000;Locus_1166_Transcript_2/2_Confidence_1.000;Locus_11727_Transcript_4/5_Confidence_0.692;Locus_11792_Transcript_1/1_Confidence_1.000;Locus_12062_Transcript_2/2_Confidence_1.000;Locus_13828_Transcript_1/1_Confidence_1.000;Locus…	K14498+K13422+K14486+K14486+K14496+K14503+K14508+K13464+K14492+K13463+K14484+K14432+K13464+K14484+K14490+K14489+K14514+K14498+K14486+K14488+K14484+K14484+K14484+K14506+K14504+K14504+K14504+K14504+K14508+K13464+K13464+K13464+K13946+K14484+K14488+K14498+K13464+K13464+K14497+K13449+K13449+K13449+K14488+K14484+K13464+K13464+K13464+K13464+K13464+K13464+K13464+K14508+K14494+K14494+K14491+K14491+K14493+…
Metabolism	Amino acid metabolism	Histidine metabolism	10	121	0.998221	ko00340	Locus_1849_Transcript_1/1_Confidence_1.000;Locus_1908_Transcript_1/1_Confidence_1.000;Locus_24753_Transcript_1/2_Confidence_1.000;Locus_2485_Transcript_1/1_Confidence_1.000;Locus_31793_Transcript_1/1_Confidence_1.000;Locus_32520_Transcript_1/3_Confidence_0.600;Locus_32520_Transcript_2/3_Confidence_0.600;Locus_38178_Transcript_1/2_Confidence_1.000;Locus_86_Transcript_1/2_Confidence_1.000;Locus_86_…	K00013+K14085+K00128+K00128+K00128+K00128+K00128+K00765+K00128+K00128
Genetic Information Processing	Transcription	RNA polymerase	16	171	0.998509	ko03020	Locus_10465_Transcript_1/3_Confidence_0.500;Locus_13452_Transcript_2/2_Confidence_1.000;Locus_1590_Transcript_1/7_Confidence_0.267;Locus_1590_Transcript_6/7_Confidence_0.267;Locus_17998_Transcript_1/2_Confidence_1.000;Locus_17998_Transcript_2/2_Confidence_1.000;Locus_18938_Transcript_1/1_Confidence_1.000;Locus_21361_Transcript_1/1_Confidence_1.000;Locus_2187_Transcript_6/7_Confidence_0.176;Locus_…	K03007+K03009+K03012+K03012+K03016+K03016+K03026+K02999+K03016+K03025+K03046+K03015+K03011+K03011+K03011+K03017
Metabolism	Biosynthesis of other secondary metabolites	Caffeine metabolism	3	59	0.998588	ko00232	Locus_1504_Transcript_6/9_Confidence_0.591;Locus_1504_Transcript_7/9_Confidence_0.318;Locus_1504_Transcript_8/9_Confidence_0.591	K00365+K00365+K00365
Metabolism	Nucleotide metabolism	Pyrimidine metabolism	61	496	0.998628	ko00240	Locus_10227_Transcript_3/3_Confidence_0.600;Locus_10465_Transcript_1/3_Confidence_0.500;Locus_11485_Transcript_1/2_Confidence_1.000;Locus_11485_Transcript_2/2_Confidence_1.000;Locus_12069_Transcript_1/2_Confidence_1.000;Locus_12069_Transcript_2/2_Confidence_1.000;Locus_12572_Transcript_1/2_Confidence_1.000;Locus_12572_Transcript_2/2_Confidence_1.000;Locus_12775_Transcript_1/1_Confidence_1.000;Loc…	K10807+K03007+K10808+K10808+K00207+K00207+K01937+K01937+K00962+K03009+K13421+K13421+K00940+K02684+K03012+K03012+K03016+K03016+K01240+K01431+K01431+K01431+K01431+K01431+K03026+K00940+K00940+K02320+K03787+K02999+K01937+K03016+K03025+K01510+K01510+K02335+K00940+K02320+K00940+K00940+K00940+K13421+K09903+K09903+K00962+K01240+K00940+K02320+K14641+K00940+K02327+K02335+K03046+K14641+K14641+K03015+K03011+…
Metabolism	Global and overview maps	Fatty acid metabolism	47	401	0.998814	ko01212	Locus_10031_Transcript_1/1_Confidence_1.000;Locus_10176_Transcript_7/9_Confidence_0.286;Locus_1091_Transcript_1/2_Confidence_1.000;Locus_10973_Transcript_1/2_Confidence_1.000;Locus_10973_Transcript_2/2_Confidence_1.000;Locus_13005_Transcript_1/1_Confidence_1.000;Locus_13532_Transcript_2/3_Confidence_0.714;Locus_16841_Transcript_1/3_Confidence_0.667;Locus_16841_Transcript_2/3_Confidence_0.667;Locu…	K11262+K00232+K01692+K10258+K10258+K00626+K03921+K00059+K00059+K00059+K00232+K00059+K03921+K03921+K10527+K10527+K10527+K10527+K10527+K10527+K00059+K10251+K11262+K10781+K01074+K01897+K07513+K07513+K10251+K00232+K10251+K10703+K01897+K01897+K11262+K11262+K00232+K00232+K11262+K01897+K07513+K07513+K00208+K10781+K00626+K00626+K00626
Genetic Information Processing	Replication and repair	Nucleotide excision repair	13	150	0.998902	ko03420	Locus_11687_Transcript_1/1_Confidence_1.000;Locus_20032_Transcript_1/1_Confidence_1.000;Locus_24390_Transcript_3/3_Confidence_0.750;Locus_30807_Transcript_1/1_Confidence_1.000;Locus_3264_Transcript_2/2_Confidence_1.000;Locus_3695_Transcript_1/1_Confidence_1.000;Locus_37059_Transcript_1/1_Confidence_1.000;Locus_39632_Transcript_1/1_Confidence_1.000;Locus_39737_Transcript_1/1_Confidence_1.000;Locus…	K07466+K10846+K02335+K10739+K10839+K04802+K10747+K10140+K10747+K02327+K02335+K10843+K07466
Metabolism	Lipid metabolism	Fatty acid biosynthesis	20	213	0.999484	ko00061	Locus_10031_Transcript_1/1_Confidence_1.000;Locus_13532_Transcript_2/3_Confidence_0.714;Locus_16841_Transcript_1/3_Confidence_0.667;Locus_16841_Transcript_2/3_Confidence_0.667;Locus_16841_Transcript_3/3_Confidence_0.667;Locus_17278_Transcript_1/1_Confidence_1.000;Locus_1752_Transcript_1/3_Confidence_0.571;Locus_1752_Transcript_3/3_Confidence_0.714;Locus_17873_Transcript_1/1_Confidence_1.000;Locus…	K11262+K03921+K00059+K00059+K00059+K00059+K03921+K03921+K00059+K11262+K10781+K01897+K01897+K01897+K11262+K11262+K11262+K01897+K00208+K10781
Genetic Information Processing	Transcription	Basal transcription factors	6	100	0.999719	ko03022	Locus_13433_Transcript_1/1_Confidence_1.000;Locus_16213_Transcript_3/3_Confidence_0.571;Locus_17624_Transcript_1/1_Confidence_1.000;Locus_51869_Transcript_1/1_Confidence_1.000;Locus_5974_Transcript_1/2_Confidence_1.000;Locus_7213_Transcript_1/1_Confidence_1.000	K03126+K03126+K03139+K03123+K03124+K10843
Genetic Information Processing	Replication and repair	Mismatch repair	7	110	0.999739	ko03430	Locus_11687_Transcript_1/1_Confidence_1.000;Locus_30807_Transcript_1/1_Confidence_1.000;Locus_3695_Transcript_1/1_Confidence_1.000;Locus_37059_Transcript_1/1_Confidence_1.000;Locus_39737_Transcript_1/1_Confidence_1.000;Locus_5731_Transcript_3/3_Confidence_0.400;Locus_7416_Transcript_1/2_Confidence_1.000	K07466+K10739+K04802+K10747+K10747+K02327+K07466
Genetic Information Processing	Folding, sorting and degradation	RNA degradation	41	380	0.999773	ko03018	Locus_10234_Transcript_1/1_Confidence_1.000;Locus_1164_Transcript_1/3_Confidence_0.714;Locus_1164_Transcript_2/3_Confidence_0.714;Locus_1164_Transcript_3/3_Confidence_0.714;Locus_12775_Transcript_1/1_Confidence_1.000;Locus_12960_Transcript_1/1_Confidence_1.000;Locus_1352_Transcript_1/3_Confidence_0.750;Locus_1352_Transcript_2/3_Confidence_0.625;Locus_1352_Transcript_3/3_Confidence_0.750;Locus_139…	K00850+K01689+K01689+K01689+K00962+K00850+K01689+K01689+K01689+K12581+K04077+K04077+K04077+K04077+K04077+K04077+K12590+K01689+K13126+K01689+K12602+K12602+K00850+K01689+K12603+K04077+K01689+K13126+K00962+K00850+K00850+K00850+K04077+K04077+K12626+K12626+K01689+K04043+K12619+K12619+K04043
Genetic Information Processing	Replication and repair	Base excision repair	9	130	0.999791	ko03410	Locus_24390_Transcript_3/3_Confidence_0.750;Locus_31274_Transcript_1/1_Confidence_1.000;Locus_36463_Transcript_1/1_Confidence_1.000;Locus_3695_Transcript_1/1_Confidence_1.000;Locus_37059_Transcript_1/1_Confidence_1.000;Locus_39737_Transcript_1/1_Confidence_1.000;Locus_53360_Transcript_1/1_Confidence_1.000;Locus_5731_Transcript_3/3_Confidence_0.400;Locus_58672_Transcript_1/1_Confidence_1.000	K02335+K01246+K01246+K04802+K10747+K10747+K10563+K02327+K02335
Genetic Information Processing	Translation	Ribosome biogenesis in eukaryotes	26	272	0.999844	ko03008	Locus_10041_Transcript_1/2_Confidence_1.000;Locus_10041_Transcript_2/2_Confidence_1.000;Locus_10473_Transcript_4/4_Confidence_0.625;Locus_12732_Transcript_1/1_Confidence_1.000;Locus_16036_Transcript_1/1_Confidence_1.000;Locus_16653_Transcript_1/1_Confidence_1.000;Locus_1853_Transcript_4/5_Confidence_0.625;Locus_18787_Transcript_1/1_Confidence_1.000;Locus_28629_Transcript_1/1_Confidence_1.000;Locu…	K07936+K07936+K12845+K07936+K07936+K07936+K11131+K12845+K07936+K07936+K07936+K07936+K14565+K11129+K07936+K07936+K07936+K03537+K14565+K14539+K14564+K14571+K14566+K06943+K12619+K12619
Metabolism	Amino acid metabolism	Alanine, aspartate and glutamate metabolism	33	336	0.99994	ko00250	Locus_1072_Transcript_2/2_Confidence_1.000;Locus_11183_Transcript_2/2_Confidence_1.000;Locus_11400_Transcript_1/1_Confidence_1.000;Locus_13946_Transcript_1/1_Confidence_1.000;Locus_14_Transcript_3/8_Confidence_0.591;Locus_14_Transcript_4/8_Confidence_0.591;Locus_14_Transcript_5/8_Confidence_0.591;Locus_14_Transcript_6/8_Confidence_0.591;Locus_14_Transcript_7/8_Confidence_0.636;Locus_14_Transcript…	K00827+K14455+K01915+K01915+K01953+K01953+K01953+K01953+K01953+K01953+K14272+K14272+K14272+K01915+K00814+K00814+K01915+K00814+K00814+K00827+K00827+K01915+K00814+K01940+K01915+K00820+K13566+K01755+K01915+K01580+K14454+K14454+K14454
Metabolism	Metabolism of cofactors and vitamins	Biotin metabolism	8	131	0.999945	ko00780	Locus_11648_Transcript_1/4_Confidence_0.286;Locus_11648_Transcript_4/4_Confidence_0.571;Locus_16841_Transcript_1/3_Confidence_0.667;Locus_16841_Transcript_2/3_Confidence_0.667;Locus_16841_Transcript_3/3_Confidence_0.667;Locus_17278_Transcript_1/1_Confidence_1.000;Locus_17873_Transcript_1/1_Confidence_1.000;Locus_9414_Transcript_3/3_Confidence_0.667	K00652+K00652+K00059+K00059+K00059+K00059+K00059+K00208
Genetic Information Processing	Replication and repair	Homologous recombination	8	141	0.999986	ko03440	Locus_11687_Transcript_1/1_Confidence_1.000;Locus_24390_Transcript_3/3_Confidence_0.750;Locus_28499_Transcript_1/1_Confidence_1.000;Locus_30807_Transcript_1/1_Confidence_1.000;Locus_5731_Transcript_3/3_Confidence_0.400;Locus_58672_Transcript_1/1_Confidence_1.000;Locus_6334_Transcript_1/2_Confidence_1.000;Locus_7416_Transcript_1/2_Confidence_1.000	K07466+K02335+K10683+K10739+K02327+K02335+K10683+K07466
Metabolism	Amino acid metabolism	Valine, leucine and isoleucine degradation	38	395	0.999991	ko00280	Locus_1072_Transcript_2/2_Confidence_1.000;Locus_1091_Transcript_1/2_Confidence_1.000;Locus_11355_Transcript_1/1_Confidence_1.000;Locus_13005_Transcript_1/1_Confidence_1.000;Locus_1629_Transcript_1/1_Confidence_1.000;Locus_18080_Transcript_1/1_Confidence_1.000;Locus_1908_Transcript_1/1_Confidence_1.000;Locus_24753_Transcript_1/2_Confidence_1.000;Locus_2485_Transcript_1/1_Confidence_1.000;Locus_26…	K00827+K01692+K00826+K00626+K05605+K05605+K14085+K00128+K00128+K05605+K05605+K00827+K00827+K00128+K00128+K00128+K05605+K05605+K07513+K07513+K00382+K00382+K09699+K09699+K00253+K01640+K00166+K00166+K00166+K00166+K00166+K00128+K00128+K07513+K07513+K00626+K00626+K00626
Metabolism	Amino acid metabolism	Valine, leucine and isoleucine biosynthesis	7	138	0.999995	ko00290	Locus_10185_Transcript_1/1_Confidence_1.000;Locus_106_Transcript_1/1_Confidence_1.000;Locus_11355_Transcript_1/1_Confidence_1.000;Locus_2228_Transcript_2/2_Confidence_1.000;Locus_24127_Transcript_1/1_Confidence_1.000;Locus_27182_Transcript_2/3_Confidence_0.538;Locus_9332_Transcript_1/2_Confidence_1.000	K01687+K01652+K00826+K00053+K00053+K01649+K01649
Metabolism	Metabolism of other amino acids	Selenocompound metabolism	7	139	0.999996	ko00450	Locus_10967_Transcript_4/5_Confidence_0.636;Locus_10967_Transcript_5/5_Confidence_0.545;Locus_18264_Transcript_1/1_Confidence_1.000;Locus_380_Transcript_1/2_Confidence_1.000;Locus_380_Transcript_2/2_Confidence_1.000;Locus_5002_Transcript_1/1_Confidence_1.000;Locus_928_Transcript_1/1_Confidence_1.000	K08247+K08247+K01874+K00549+K00549+K00549+K13811
Metabolism	Carbohydrate metabolism	C5-Branched dibasic acid metabolism	1	67	0.999996	ko00660	Locus_106_Transcript_1/1_Confidence_1.000	K01652
Metabolism	Glycan biosynthesis and metabolism	Glycosylphosphatidylinositol(GPI)-anchor biosynthesis	1	68	0.999997	ko00563	Locus_42194_Transcript_1/1_Confidence_1.000	K03434
Environmental Information Processing	Membrane transport	ABC transporters	10	179	0.999999	ko02010	Locus_10258_Transcript_1/1_Confidence_1.000;Locus_12002_Transcript_3/4_Confidence_0.333;Locus_12002_Transcript_4/4_Confidence_0.444;Locus_14115_Transcript_1/2_Confidence_1.000;Locus_14115_Transcript_2/2_Confidence_1.000;Locus_14627_Transcript_2/2_Confidence_1.000;Locus_15559_Transcript_1/1_Confidence_1.000;Locus_16244_Transcript_1/1_Confidence_1.000;Locus_37430_Transcript_1/1_Confidence_1.000;Loc…	K05658+K05658+K05658+K05658+K05658+K05658+K05658+K05658+K05658+K05658
Metabolism	Carbohydrate metabolism	Butanoate metabolism	9	176	1	ko00650	Locus_106_Transcript_1/1_Confidence_1.000;Locus_1091_Transcript_1/2_Confidence_1.000;Locus_13005_Transcript_1/1_Confidence_1.000;Locus_1924_Transcript_1/1_Confidence_1.000;Locus_5914_Transcript_1/1_Confidence_1.000;Locus_6442_Transcript_2/3_Confidence_0.429;Locus_9923_Transcript_3/9_Confidence_0.409;Locus_9923_Transcript_7/9_Confidence_0.409;Locus_9923_Transcript_9/9_Confidence_0.409	K01652+K01692+K00626+K00074+K01640+K01580+K00626+K00626+K00626
Genetic Information Processing	Translation	mRNA surveillance pathway	21	301	1	ko03015	Locus_12059_Transcript_2/2_Confidence_1.000;Locus_1486_Transcript_1/1_Confidence_1.000;Locus_15519_Transcript_2/3_Confidence_0.600;Locus_21268_Transcript_2/2_Confidence_1.000;Locus_2615_Transcript_2/2_Confidence_1.000;Locus_34439_Transcript_1/1_Confidence_1.000;Locus_37139_Transcript_1/1_Confidence_1.000;Locus_39339_Transcript_2/2_Confidence_1.000;Locus_4407_Transcript_1/1_Confidence_1.000;Locus_…	K11584+K14409+K14404+K13126+K14325+K13126+K14326+K11584+K13025+K14401+K03265+K12876+K12876+K12876+K13025+K06269+K03265+K03265+K12812+K03456+K14401
Metabolism	Nucleotide metabolism	Purine metabolism	68	754	1	ko00230	Locus_10227_Transcript_3/3_Confidence_0.600;Locus_10465_Transcript_1/3_Confidence_0.500;Locus_10667_Transcript_1/1_Confidence_1.000;Locus_11485_Transcript_1/2_Confidence_1.000;Locus_11485_Transcript_2/2_Confidence_1.000;Locus_11834_Transcript_1/1_Confidence_1.000;Locus_12775_Transcript_1/1_Confidence_1.000;Locus_13452_Transcript_2/2_Confidence_1.000;Locus_14568_Transcript_1/1_Confidence_1.000;Loc…	K10807+K03007+K01466+K10808+K10808+K01427+K00962+K03009+K00940+K00873+K02684+K00365+K00365+K00365+K03012+K03012+K03016+K03016+K01490+K03026+K00939+K00948+K00940+K00940+K02320+K03787+K02999+K03016+K00873+K03025+K01510+K01510+K02335+K00940+K02320+K00948+K00939+K00939+K00939+K00940+K00940+K00940+K14977+K00962+K00940+K02320+K14641+K00759+K00940+K00951+K02327+K02335+K03046+K14641+K14641+K03015+K03011+…
Genetic Information Processing	Translation	Aminoacyl-tRNA biosynthesis	9	384	1	ko00970	Locus_13260_Transcript_1/1_Confidence_1.000;Locus_13776_Transcript_1/1_Confidence_1.000;Locus_18264_Transcript_1/1_Confidence_1.000;Locus_19348_Transcript_1/1_Confidence_1.000;Locus_26132_Transcript_1/1_Confidence_1.000;Locus_28452_Transcript_1/1_Confidence_1.000;Locus_38510_Transcript_1/1_Confidence_1.000;Locus_45260_Transcript_1/1_Confidence_1.000;Locus_49856_Transcript_1/1_Confidence_1.000	K01889+K01875+K01874+K01868+K02433+K04567+K14164+K01872+K01866
