# Supplementary material for: Sugarcane Genotypes with Contrasting Biological Nitrogen Fixation Efficiencies Differentially Modulate Nitrogen Metabolism, Auxin Signaling, and Microorganism Perception Pathways
Source: Plants (Basel). 2022 Jul 29;11(15):1971. doi: 10.3390/plants11151971 (PMC9370643; doi:10.3390/plants11151971)
Supplement: Supplementary file 1 [file plants-11-01971-s001.zip › Table S5.xlsx]

## Sheet: Sheet1
Table S5 Receptors category annotated DETs between SP and CH in germinated stalk tissues.
Tissue	Category	transcriptome	Gene ID	Gene description	Stalk		Hydroponic		Dataset*	UNIPROT ANNOTATION			TAIR_info			Best hit S. spontaneum	Best hit S. hybrid	Best hit S. bicolor	Best hit O. sativa	Best hit Z. mays
		locus ID			SP/CH 1	SP/CH 2	SP/CH 1	SP/CH 2
	Stress				log2FC					transcriptName	GO	KEGG	A. thaliana	arabi-symbol	arabi-defline
Root	receptor like cytoplasmatic kinase V	locus_13551_transcript_2		protein kinase family protein	1.70015	1.27952	0.0366807	-1.43052	SP	C5YWY8_SORBI	GO:0004672; GO:0005524; GO:0016021	0	AT3G59110.1	0	Protein kinase superfamily protein	Sspon.07G0000430-1A	Sh02_g005150	Sobic.009G254000.1.p	LOC_Os10g35450.1	Zm00001d039180_P001
	receptor like cytoplasmatic kinase VI	locus_22832_transcript_1		protein kinase family protein	3.51937	3.22039	0	0	SP	Q7XTD9_ORYSJ	GO:0004674; GO:0005524	0	AT2G18890.1	0	Protein kinase superfamily protein	Sspon.05G0001930-1P	Sh07_g014210	Sobic.006G245600.1.p	LOC_Os04g56060.1	Zm00001d002026_P001
	receptor like cytoplasmatic kinase VII	locus_7435_transcript_1	PBL32	protein kinase, putative	-1.28598	-1.87356	0.560146	-2.0114	CH	C5Z2K0_SORBI	GO:0004674; GO:0005524	0	AT2G17220.2	0	Protein kinase superfamily protein	Sspon.08G0000860-2C	Sh02_g015500	Sobic.010G274900.1.p	LOC_Os06g51170.1	Zm00001d014850_P001
		locus_49620_transcript_1	PBL17	protein kinase, putative	-15.6953	-15.9373	-14.4285	-14.2666	both	A0A368SAS7_SETIT	GO:0004672; GO:0005524	0	AT5G16500.1	0	Protein kinase superfamily protein	Sspon.02G0055020-1C	0	Sobic.009G004900.4.p	LOC_Os11g39530.1	Zm00001d048793_P001
	receptor like cytoplasmatic kinase IX	locus_10827_transcript_1		protein kinase family protein / U-box domain-containing protein	1.07603	3.53507	2.61234	-0.529549	SP	A0A1B6PL06_SORBI	GO:0004672; GO:0004842; GO:0005524	0	AT2G45910.1	0	U-box domain-containing protein kinase family protein	Sspon.05G0011020-4D	0	Sobic.006G086700.1.p	LOC_Os10g01060.1	Zm00001d003621_P001
		locus_10827_transcript_2		protein kinase family protein / U-box domain-containing protein	1.8824	1.71593	0.367456	0.380604	SP	A0A1B6PL06_SORBI	GO:0004672; GO:0004842; GO:0005524	0	AT2G45910.1	0	U-box domain-containing protein kinase family protein	Sspon.05G0011020-4D	0	Sobic.006G086700.1.p	LOC_Os10g01060.1	Zm00001d003621_P001
	receptor kinases.leucine rich repeat XII	locus_26867_transcript_1		leucine-rich repeat transmembrane protein kinase, putative	-2.44541	-4.09536	0	0	CH	A0A4U6W7X1_SETVI	GO:0004672; GO:0005524; GO:0016021	0	AT3G24240.1	0	Leucine-rich repeat receptor-like protein kinase family protein	Sspon.07G0012710-1A	0	Sobic.006G187000.1.p	LOC_Os02g17710.1	Zm00001d000189_P001
		locus_31549_transcript_1		leucine-rich repeat transmembrane protein kinase, putative	-2.95156	-3.23175	0	-10.7649	CH	K3YQ93_SETIT	GO:0004672; GO:0005524; GO:0016021	0	AT1G35710.1	0	Protein kinase family protein with leucine-rich repeat domain	Sspon.07G0012710-1A	Sh01_g004890	Sobic.003G413201.3.p	LOC_Os10g02990.1	Zm00001d032745_P001
	receptor kinases.leucine rich repeat XI	locus_2335_transcript_2	HSL1	ATP binding / kinase/ protein serine/threonine kinase	1.23644	1.63042	-0.853611	-3.37333	SP	A0A4U6UBT9_SETVI	GO:0004672; GO:0005524; GO:0016021	0	AT1G28440.1	HSL1	HAESA-like 1	Sspon.03G0025290-3D	Sh03_g000130	Sobic.003G002100.1.p	LOC_Os01g13800.1	Zm00001d009029_P001
		locus_39170_transcript_1	GSO1	ATP binding / protein binding / protein kinase/ protein serine/threonine kinase/ protein tyrosine kinase	-2.11567	-2.52474	0	0	CH	B6UAL4_MAIZE	GO:0016021	0	AT4G20140.1	GSO1	Leucine-rich repeat transmembrane protein kinase	Sspon.01G0043840-2C	Sh06_g015010	Sobic.001G223550.1.p	LOC_Os10g33140.1	Zm00001d014062_P001
		locus_36732_transcript_1	BAM1	ATP binding / kinase/ protein serine/threonine kinase	2.71607	12.8842	11.697	-0.203533	SP	A0A446YYI8_TRITD	GO:0004672; GO:0005524; GO:0016021	0	AT3G49670.1	BAM2	Leucine-rich receptor-like protein kinase family protein	Sspon.08G0001240-4D	Sh01_g036450	Sobic.010G267700.1.p	LOC_Os06g50340.1	Zm00001d014793_P001
		locus_40892_transcript_2	BAM1	ATP binding / kinase/ protein serine/threonine kinase	1.079	1.63077	-0.827819	-3.75147	SP	C5WZ66_SORBI	GO:0004672; GO:0005524; GO:0005886; GO:0009755; GO:0016021	0	AT5G65700.2	BAM1	Leucine-rich receptor-like protein kinase family protein	Sspon.01G0029040-1A	0	Sobic.001G074000.1.p	LOC_Os03g56270.2	Zm00001d034240_P003
		locus_23211_transcript_1	EDA23/GSO2	ATP binding / protein binding / protein kinase/ protein serine/threonine kinase/ protein tyrosine kinase	2.719	3.01686	0	10.7895	SP	C0P3Z6_MAIZE	GO:0004672; GO:0005524; GO:0016021	0	AT5G44700.1	EDA23,GSO2	Leucine-rich repeat transmembrane protein kinase	Sspon.02G0035680-1B	Sh02_g021880	Sobic.002G308200.1.p	LOC_Os07g31500.1	Zm00001d021535_P001
	receptor kinases.leucine rich repeat VI	locus_8427_transcript_2	MRH1	ATP binding / protein binding / protein kinase/ protein serine/threonine kinase/ protein tyrosine kinase	-1.18914	-1.50855	-1.44746	-3.37346	CH	A0A0A9DFU7_ARUDO	GO:0004672; GO:0005524; GO:0016021	0	AT4G18640.1	MRH1	Leucine-rich repeat protein kinase family protein	Sspon.02G0000470-2B	Sh01_g032440	Sobic.001G405000.1.p	LOC_Os07g49240.1	Zm00001d028770_P001
		locus_9817_transcript_1	MRH1	ATP binding / protein binding / protein kinase/ protein serine/threonine kinase/ protein tyrosine kinase	1.01186	1.88216	-9.69697	-12.3853	SP	A0A1B6P7M1_SORBI	GO:0004672; GO:0005524; GO:0016021	0	AT4G18640.1	MRH1	Leucine-rich repeat protein kinase family protein	Sspon.07G0010140-2B	Sh09_g007530	Sobic.009G102800.1.p	LOC_Os05g28520.2	Zm00001d038020_P001
		locus_21774_transcript_2		leucine-rich repeat transmembrane protein kinase, putative	1.15526	2.60991	0.713696	-3.38277	SP	A0A1B6Q967_SORBI	GO:0004672; GO:0005524; GO:0005886; GO:0009506; GO:0016021; GO:0046777	0	AT3G03770.2	0	Leucine-rich repeat protein kinase family protein	Sspon.02G0042100-1B	Sh02_g003190	Sobic.002G045200.1.p	LOC_Os07g07230.2	Zm00001d018883_P001
		locus_22717_transcript_1		leucine-rich repeat transmembrane protein kinase, putative	1.08124	11.1674	0	-9.43045	SP	A0A1B6Q967_SORBI	GO:0004672; GO:0005524; GO:0005886; GO:0009506; GO:0016021; GO:0046777	0	AT3G03770.2	0	Leucine-rich repeat protein kinase family protein	Sspon.02G0042100-3D	Sh02_g003190	Sobic.002G045200.1.p	LOC_Os07g07230.2	Zm00001d018883_P001
		locus_16843_transcript_1		leucine-rich repeat transmembrane protein kinase, putative	1.33719	1.05746	2.68475	-1.85798	SP	C5YAN8_SORBI	GO:0004672; GO:0005524; GO:0016021	0	AT1G63430.1	0	Leucine-rich repeat protein kinase family protein	Sspon.05G0000410-2D	0	Sobic.006G272500.1.p	LOC_Os04g58700.1	Zm00001d001786_P001
	receptor kinases.leucine rich repeat III	locus_31978_transcript_1		ATP binding / protein binding / protein kinase/ protein serine/threonine kinase/ protein tyrosine kinase	1.43147	3.01919	0	-12.5167	SP	A0A1D6PBL6_MAIZE	GO:0004672; GO:0005524; GO:0016021	0	AT2G27060.1	0	Leucine-rich repeat protein kinase family protein	Sspon.01G0008560-3D	Sh01_g030890	Sobic.001G389600.1.p	LOC_Os03g20450.1	Zm00001d047570_P011
		locus_5956_transcript_1		leucine-rich repeat family protein	3.08244	13.5651	0	0	SP	A0A368QD99_SETIT	GO:0004672; GO:0005524; GO:0016021	0	AT1G67510.1	0	Leucine-rich repeat protein kinase family protein	Sspon.07G0033960-1C	Sh08_g005660	Sobic.008G083300.1.p	LOC_Os11g19480.1	Zm00001d024047_P001
		locus_1016_transcript_1		leucine-rich repeat transmembrane protein kinase, putative	1.15754	1.43074	-2.42786	-5	SP	C5XQD5_SORBI	GO:0004672; GO:0005524; GO:0016021	0	AT2G26730.1	0	Leucine-rich repeat protein kinase family protein	Sspon.03G0032650-2D	Sh01_g036810	Sobic.003G214900.1.p	LOC_Os01g42294.1	Zm00001d044434_P001
		locus_13262_transcript_1		leucine-rich repeat transmembrane protein kinase, putative	2.24304	1.34958	0.728853	-3.42494	SP	C5YZU1_SORBI	GO:0004672; GO:0005524; GO:0016021	0	AT5G58300.2	0	Leucine-rich repeat protein kinase family protein	Sspon.07G0005600-2C	Sh09_g014030	Sobic.009G175100.1.p	LOC_Os05g40200.1	Zm00001d038487_P004
		locus_27181_transcript_1	SIRK1	leucine-rich repeat transmembrane protein kinase, putative	1.53644	1.34412	0	-4.64829	SP	C5X9H3_SORBI	GO:0004672; GO:0005524; GO:0005886; GO:0009737; GO:0009789; GO:0016021; GO:0071244; GO:0071485; GO:0090333; GO:1901528	0	AT5G10020.2	0	Leucine-rich receptor-like protein kinase family protein	Sspon.02G0018300-1A	Sh02_g002150	Sobic.002G032500.1.p	LOC_Os07g05190.1	Zm00001d007862_P001
		locus_16861_transcript_1		leucine-rich repeat family protein / protein kinase family protein	1.48333	2.41598	9.93664	-13.1954	SP	A0A3L6DFS4_MAIZE	GO:0004672; GO:0005524; GO:0016021	0	AT4G37250.1	0	Leucine-rich repeat protein kinase family protein	Sspon.08G0019890-2C	Sh08_g005660	Sobic.010G202100.1.p	LOC_Os06g43170.1	Zm00001d046626_P001
	receptor kinases.leucine rich repeat II	locus_4129_transcript_2		leucine-rich repeat family protein / protein kinase family protein	-1.06925	-1.88165	1.15433	-1.42667	CH	A0A0A7HCH4_9POAL	GO:0004672; GO:0005524; GO:0016021	0	AT5G10290.1	0	leucine-rich repeat transmembrane protein kinase family protein	Sspon.06G0016880-1P	Sh06_g009150	Sobic.005G182400.1.p	LOC_Os11g39370.1	Zm00001d048877_P002
		locus_50504_transcript_1	SERK2	kinase	-1.87447	-12.3304	-2.84629	-4.36882	CH	C7EP41_9POAL	GO:0004675; GO:0005102; GO:0005524; GO:0016021	K13418	AT1G34210.1	ATSERK2,SERK2	somatic embryogenesis receptor-like kinase 2	Sspon.05G0010060-1A	0	Sobic.006G104500.1.p	LOC_Os04g38480.1	Zm00001d025580_P001
	receptor kinases.leucine rich repeat VII	locus_15164_transcript_1		leucine-rich repeat transmembrane protein kinase, putative	1.76397	1.38543	0	-11.0362	SP	C5X001_SORBI	GO:0004672; GO:0005524; GO:0016020; GO:0016021	0	AT1G12460.1	0	Leucine-rich repeat protein kinase family protein	Sspon.01G0034420-2C	0	Sobic.001G522300.1.p	LOC_Os03g03570.2	Zm00001d027463_P001
		locus_16359_transcript_1		leucine-rich repeat family protein	1.0697	1.69797	-0.26829	-1.61686	SP	A0A2K2CI40_BRADI	GO:0004672; GO:0005524; GO:0016021	0	AT4G36180.1	0	Leucine-rich receptor-like protein kinase family protein	Sspon.05G0004920-2B	Sh04_g000360	Sobic.006G187000.1.p	LOC_Os04g48760.1	Zm00001d002599_P001
		locus_31273_transcript_1		leucine-rich repeat family protein	1.03428	3.66819	0	0	SP	A0A3L6GDF9_MAIZE	GO:0004672; GO:0005524; GO:0016021	0	AT1G75640.1	0	Leucine-rich receptor-like protein kinase family protein	Sspon.05G0004920-1A	0	Sobic.006G187000.1.p	LOC_Os04g48760.1	Zm00001d026063_P001
		locus_45794_transcript_1		leucine-rich repeat family protein	1.96095	12.2015	0	-10.7895	SP	A0A1D6MEC4_MAIZE	GO:0004672; GO:0005524; GO:0016021	0	AT3G42880.1	0	Leucine-rich repeat protein kinase family protein	Sspon.07G0021120-3D	Sh09_g020210	Sobic.009G251800.1.p	LOC_Os05g51070.1	Zm00001d039188_P001
		locus_31355_transcript_1		leucine-rich repeat transmembrane protein kinase, putative	2.32317	1.73794	0.145198	-4.37297	SP	B4FJJ1_MAIZE	GO:0004672; GO:0005524; GO:0016021	0	AT3G28040.1	0	Leucine-rich receptor-like protein kinase family protein	Sspon.03G0026210-2C	Sh03_g033030	Sobic.003G432000.1.p	LOC_Os01g72700.1	Zm00001d042051_P001
		locus_32632_transcript_1		leucine-rich repeat transmembrane protein kinase, putative	1.71279	2.54226	0	-13.2107	SP	A0A1B6Q8A7_SORBI	GO:0004672; GO:0005524; GO:0005886; GO:0016021	0	AT3G28040.1	0	Leucine-rich receptor-like protein kinase family protein	Sspon.03G0026210-2C	Sh03_g033030	Sobic.003G432000.1.p	LOC_Os01g72700.1	Zm00001d042051_P001
	receptor kinases.leucine rich repeat VIII-1	locus_15893_transcript_1		leucine-rich repeat transmembrane protein kinase, putative	-1.87891	-1.96708	0	0	CH	A0A1D6N8E6_MAIZE	GO:0016301	0	AT5G01950.1	0	Leucine-rich repeat protein kinase family protein	Sspon.03G0003820-2B	0	Sobic.003G336700.1.p	LOC_Os01g60280.1	Zm00001d043075_P015
	receptor kinases.leucine rich repeat VIII-2	locus_17041_transcript_1	RKF1	ATP binding / kinase/ protein serine/threonine kinase/ receptor signaling protein serine/threonine kinase	12.3021	13.2288	0	0	SP	A0A0A9S6J2_ARUDO	GO:0004674; GO:0005524	0	AT4G23150.1	CRK7	cysteine-rich RLK (RECEPTOR-like protein kinase) 7	Sspon.05G0034590-1C	0	Sobic.005G061500.1.p	LOC_Os10g12620.1	Zm00001d052990_P001
		locus_3999_transcript_1	CRPK1	protein kinase family protein	-1.48432	-1.44442	-0.845277	-11.6573	CH	A0A678TQ05_SACSP	GO:0004672; GO:0005524	0	AT1G16670.1	0	Protein kinase superfamily protein	Sspon.08G0018710-1P	0	Sobic.010G228000.1.p	LOC_Os06g46330.1	Zm00001d036602_P001
		locus_16363_transcript_1		leucine-rich repeat family protein / protein kinase family protein	-1.99835	-1.10962	-12.5793	-6.92705	both	Q4PLL4_9POAL	GO:0004672; GO:0005524; GO:0016021	0	AT1G56130.1	0	Leucine-rich repeat transmembrane protein kinase	Sspon.06G0009370-1A	Sh02_g023750	Sobic.007G073400.3.p	LOC_Os08g10310.1	Zm00001d024291_P007
		locus_17121_transcript_1		leucine-rich repeat family protein / protein kinase family protein	12.6684	12.6729	14.5609	13.9649	both	A0A1E5VW21_9POAL	0	0	AT1G56140.1	0	Leucine-rich repeat transmembrane protein kinase	Sspon.05G0003830-2B	0	Sobic.006G215600.2.p	LOC_Os04g52600.1	Zm00001d026303_P034
	signalling.receptor kinases.leucine rich repeat X	locus_3997_transcript_1	PRKR1	leucine-rich repeat transmembrane protein kinase, putative	-2.4607	-1.72476	0	-11.3049	CH	C5Z8Q1_SORBI	GO:0004672; GO:0005524; GO:0016021	0	AT1G72300.1	0	Leucine-rich receptor-like protein kinase family protein	Sspon.08G0002980-3C	Sh04_g003100	Sobic.010G241500.1.p	LOC_Os06g47650.1	Zm00001d036534_P001
		locus_22227_transcript_1	PSKR1	ATP binding / peptide receptor/ protein serine/threonine kinase	2.8893	1.07651	0.144195	-12.1196	SP	C5X772_SORBI	GO:0001653; GO:0004672; GO:0005524; GO:0005886; GO:0009507; GO:0016021	0	AT2G02220.1	ATPSKR1,PSKR1	phytosulfokin receptor 1	Sspon.02G0026070-1A	0	Sobic.002G006100.1.p	LOC_Os07g01710.1	Zm00001d018635_P001
	receptor kinases.DUF 26	locus_13812_transcript_1	CRK22	protein kinase family protein	11.9801	13.5142	10.6528	12.7078	SP	A0A0A9S6J2_ARUDO	GO:0004674; GO:0005524	0	AT4G23300.1	0	cysteine-rich RLK (RECEPTOR-like protein kinase) 22	0	0	Sobic.005G096400.1.p	LOC_Os11g11780.1	Zm00001d052998_P002
		locus_5692_transcript_1		protein kinase family protein	-2.02615	-2.807	-1.12455	-2.53434	CH	A0A1B6PRA0_SORBI	GO:0004674; GO:0005524	0	AT4G00970.1	CRK41	cysteine-rich RLK (RECEPTOR-like protein kinase) 41	Sspon.05G0028390-1B	Sh05_g005540	Sobic.005G096600.1.p	LOC_Os11g11780.1	Zm00001d052990_P004
		locus_5692_transcript_3		protein kinase family protein	-10.8455	-2.70351	-1.17319	-11.3934	CH	A0A1B6PRA0_SORBI	GO:0004674; GO:0005524	0	AT4G00970.1	CRK41	cysteine-rich RLK (RECEPTOR-like protein kinase) 41	Sspon.05G0028390-1B	Sh05_g005540	Sobic.005G096600.1.p	LOC_Os11g11780.1	Zm00001d052990_P004
		locus_18359_transcript_1	CRK34	kinase	-1.23143	-1.83142	9.43045	-2.66343	CH	C5XLM7_SORBI	GO:0004672; GO:0005524; GO:0016021	0	AT4G11530.1	CRK34	cysteine-rich RLK (RECEPTOR-like protein kinase) 34	Sspon.03G0030790-1B	0	Sobic.003G314200.1.p	LOC_Os04g12080.1	Zm00001d012636_P001
		locus_30257_transcript_1		protein kinase family protein	-1.14555	-1.36969	1.84327	1.2108	CH	A0A059Q0R0_9POAL	GO:0004674; GO:0005524	0	AT4G23160.1	CRK8	cysteine-rich RLK (RECEPTOR-like protein kinase) 8	Sspon.07G0000520-1A	Sh05_g005540	Sobic.005G095900.3.p	LOC_Os11g11780.1	Zm00001d052990_P003
		locus_34085_transcript_1		protein kinase family protein	-2.01902	-2.97835	0	-3.52513	CH	A0A2T7CLU0_9POAL	GO:0004672; GO:0005524	0	AT4G00960.1	0	Protein kinase superfamily protein	Sspon.05G0016520-1A	Sh05_g005540	Sobic.005G094800.4.p	LOC_Os11g11780.1	Zm00001d052990_P003
		locus_53924_transcript_1		protein kinase family protein	-4.04075	-11.7895	0	-14.7865	CH	Q2R8L4_ORYSJ	GO:0004674; GO:0005524	0	AT4G23160.1	CRK8	cysteine-rich RLK (RECEPTOR-like protein kinase) 8	0	Sh08_g011480	Sobic.008G055432.1.p	LOC_Os11g11780.1	Zm00001d052998_P004
		locus_6229_transcript_1		protein kinase family protein	-1.21271	-1.93821	0.73954	-12.7377	CH	C5Y1K7_SORBI	GO:0004672; GO:0005524	0	AT4G23280.1	CRK20	cysteine-rich RLK (RECEPTOR-like protein kinase) 20	Sspon.05G0016550-1A	Sh05_g005540	Sobic.005G095900.1.p	LOC_Os11g11780.1	Zm00001d052990_P004
		locus_10496_transcript_1		protein kinase family protein	-3.42782	-2.187	-0.991307	-1.37578	both	A0A1B6PR96_SORBI	GO:0004672; GO:0005524	0	AT4G00960.1	0	Protein kinase superfamily protein	Sspon.05G0028420-2C	Sh05_g005540	Sobic.005G094800.4.p	LOC_Os11g11780.1	Zm00001d052990_P003
		locus_49357_transcript_1		protein kinase family protein	-13.5899	-13.5734	-13.031	-14.4001	both	A0A0A9NNE2_ARUDO	0	K14508	AT4G23270.1	0	cysteine-rich RLK (RECEPTOR-like protein kinase) 19	Sspon.06G0018570-1A	Sh06_g020450	Sobic.005G214000.1.p	LOC_Os12g30180.1	Zm00001d048876_P078
		locus_38637_transcript_1		protein kinase family protein	-3.74846	-1.92283	0	-10.2644	CH	A0A4U6TRK1_SETVI	GO:0004672; GO:0005524	0	AT4G21410.1	CRK29	cysteine-rich RLK (RECEPTOR-like protein kinase) 29	Sspon.05G0016520-1A	0	Sobic.005G094800.4.p	LOC_Os11g11890.1	Zm00001d052990_P004
		locus_19018_transcript_5	CRK10	CYSTEINE-RICH RLK10	-1.54926	-1.05319	-0.0466851	-1.11286	CH	A0A0A9C8Q8_ARUDO	GO:0004672; GO:0005524	0	AT4G23180.1	CRK10,RLK4	cysteine-rich RLK (RECEPTOR-like protein kinase) 10	Sspon.02G0006190-2B	Sh02_g023750	Sobic.002G328400.1.p	LOC_Os07g35390.1	Zm00001d021689_P004
		locus_6229_transcript_2		protein kinase family protein	-1.07994	-1.24158	0.736966	-3.66419	CH	C5Y1K7_SORBI	GO:0004672; GO:0005524	0	AT4G23270.1	0	cysteine-rich RLK (RECEPTOR-like protein kinase) 19	Sspon.05G0016550-1A	Sh05_g005540	Sobic.005G095900.1.p	LOC_Os11g11780.1	Zm00001d052990_P004
		locus_6229_transcript_3		protein kinase family protein	-1.58803	-2.06891	0.471621	-12.6119	CH	C5Y1K7_SORBI	GO:0004672; GO:0005524	0	AT4G23270.1	0	cysteine-rich RLK (RECEPTOR-like protein kinase) 19	Sspon.05G0016550-1A	Sh05_g005540	Sobic.005G095900.1.p	LOC_Os11g11780.1	Zm00001d052990_P004
		locus_35491_transcript_1		protein kinase family protein	-3.28269	-2.89578	-3.85594	-5.09707	both	A0A2S3IDF9_9POAL	GO:0004672; GO:0005524	0	AT1G70740.1	0	Protein kinase superfamily protein	Sspon.05G0016520-2B	Sh05_g005540	Sobic.005G094800.5.p	LOC_Os11g11780.1	Zm00001d052990_P003
	receptor kinases.proline extensin like	locus_22515_transcript_1	PERK8	protein kinase family protein	2.54611	1.61191	0	-11.8572	SP	C5XJ70_SORBI	GO:0004674; GO:0005524; GO:0005886; GO:0006468; GO:0016021	0	AT5G38560.1	0	Protein kinase superfamily protein	Sspon.03G0006910-2D	Sh_229A01_g000050	Sobic.003G289800.1.p	LOC_Os01g53640.1	Zm00001d012774_P004
	signalling.receptor kinases.S-locus glycoprotein like	locus_16094_transcript_1		lectin protein kinase family protein	-1.54855	-1.28839	0	-10.6165	CH	C5YV85_SORBI	GO:0004674; GO:0005524; GO:0016021; GO:0048544	0	AT1G34300.1	0	lectin protein kinase family protein	Sspon.07G0010720-1A	0	Sobic.009G087600.1.p	LOC_Os03g30890.2	Zm00001d037783_P001
		locus_16120_transcript_3		lectin protein kinase family protein	-1.17862	-2.15781	1.46297	-14.1008	CH	A0A1W0VTK0_SORBI	GO:0004674; GO:0005524; GO:0016021; GO:0048544	0	AT1G34300.1	0	lectin protein kinase family protein	Sspon.08G0006950-1A	0	Sobic.010G175100.1.p	LOC_Os06g37670.1	Zm00001d046370_P001
		locus_40528_transcript_1		ATP binding / carbohydrate binding / kinase/ protein kinase/ protein serine/threonine kinase/ protein tyrosine kinase/ sugar binding	-13.654	-3.48737	0	0	CH	A0A2T7CLV4_9POAL	GO:0004672; GO:0005524	0	AT1G11300.1	0	protein serine/threonine kinases;protein kinases;ATP binding;sugar binding;kinases;carbohydrate binding	Sspon.05G0016520-1A	0	Sobic.005G094800.4.p	LOC_Os11g11780.1	Zm00001d052989_P001
		locus_7669_transcript_1		S-locus lectin protein kinase family protein	-1.84367	-1.7859	-10.2761	-10.8765	CH	A0A1B6PR82_SORBI	GO:0004672; GO:0005524	0	AT1G11300.1	0	protein serine/threonine kinases;protein kinases;ATP binding;sugar binding;kinases;carbohydrate binding	Sspon.05G0028430-3D	Sh08_g011480	Sobic.005G094800.5.p	LOC_Os11g11890.1	Zm00001d052990_P004
	receptor kinases.wall associated kinase	locus_27250_transcript_1	WALK2	wall associated kinase-like	3.37977	2.09192	11.1421	-10.3772	SP	A0A4U6TJJ0_SETVI	GO:0004674; GO:0005509; GO:0005524; GO:0016021; GO:0030247	0	AT1G16130.1	WAKL2	wall associated kinase-like 2	Sspon.06G0027530-1B	Sh09_g004900	Sobic.005G220300.1.p	LOC_Os11g47140.1	Zm00001d007745_P001
		locus_27250_transcript_2	WALK2	wall associated kinase-like	-4.63952	-12.8297	8.49185	-12.7419	CH	K3ZP23_SETIT	GO:0004674; GO:0005509; GO:0005524; GO:0016020; GO:0030247	0	AT1G16130.1	WAKL2	wall associated kinase-like 2	Sspon.06G0027530-1B	Sh09_g004900	Sobic.005G220300.1.p	LOC_Os11g46950.1	Zm00001d007745_P001
		locus_27250_transcript_3	WALK2	wall associated kinase-like	-2.24554	-10.7142	0	8.71425	CH	K3ZP23_SETIT	GO:0004674; GO:0005509; GO:0005524; GO:0016020; GO:0030247	0	AT1G16130.1	WAKL2	wall associated kinase-like 2	Sspon.06G0027530-1B	Sh09_g004900	Sobic.005G220300.1.p	LOC_Os11g46950.1	Zm00001d007745_P001
		locus_48062_transcript_1	WAK2	wall associated kinase	-14.5118	-4.48259	0	-9.79766	CH	A0A4U6TN16_SETVI	GO:0004674; GO:0005509; GO:0005524; GO:0016021; GO:0030247	0	AT1G21240.1	WAK3	wall associated kinase 3	0	Sh02_g004120	Sobic.005G220300.1.p	LOC_Os11g46900.1	Zm00001d007745_P001
		locus_50293_transcript_1	WAK2	wall associated kinase	-14.8128	-13.4027	0	0	CH	A0A1B6PU13_SORBI	GO:0004674; GO:0005509; GO:0005524; GO:0005886; GO:0006468; GO:0007166; GO:0016021; GO:0030247	0	AT1G21270.1	WAK2	wall-associated kinase 2	0	Sh02_g004120	Sobic.005G220300.1.p	LOC_Os11g46870.1	Zm00001d048631_P001
		locus_19224_transcript_1	WALK22	wall associated kinase-like	-2.28586	-2.54057	-1.11778	-3.66428	CH	A0A4U6VJ99_SETVI	GO:0004674; GO:0005524; GO:0016021; GO:0030247	0	AT1G79670.2	0	Wall-associated kinase family protein	Sspon.05G0027790-1B	Sh03_g023130	Sobic.007G140000.1.p	LOC_Os10g07556.1	Zm00001d035479_P001
		locus_38527_transcript_1	WAK3	wall associated kinase	1.01567	12.8396	0	0	SP	A0A1X7YG27_MAIZE	GO:0004674; GO:0005524; GO:0005886; GO:0006468; GO:0007166	0	AT1G21240.1	WAK3	wall associated kinase 3	Sspon.05G0035640-2D	Sh04_g025970	Sobic.005G049600.2.p	LOC_Os04g30160.1	Zm00001d000185_P001
	receptor kinases.legume-lectin	locus_31782_transcript_1	LECRK IX,1	lectin protein kinase, putative	1.8114	1.51275	10.1799	-2.66873	SP	A0A1B6PT98_SORBI	GO:0002229; GO:0004675; GO:0005524; GO:0005886; GO:0006952; GO:0016021; GO:0030246; GO:0042742	0	AT5G10530.1	0	Concanavalin A-like lectin protein kinase family protein	Sspon.07G0017100-3D	Sh05_g009430	Sobic.005G181200.1.p	LOC_Os09g16950.1	Zm00001d044639_P001
		locus_34047_transcript_1	LECRK IX,1	lectin protein kinase, putative	2.1728	1.03236	0	8.74819	SP	A0A2S3GYW3_9POAL	GO:0004672; GO:0005524; GO:0005886; GO:0016021; GO:0030246	0	AT5G10530.1	0	Concanavalin A-like lectin protein kinase family protein	0	0	Sobic.002G174801.1.p	LOC_Os09g16540.1	Zm00001d020138_P001
		locus_40035_transcript_1	LECRK IX,1	lectin protein kinase, putative	2.12869	1.9482	10.9944	0	SP	A0A5J9SC07_9POAL	GO:0004672; GO:0005524; GO:0005886; GO:0016021; GO:0030246	0	0	0	0	Sspon.02G0050070-2D	Sh02_g010800	Sobic.008G013800.1.p	LOC_Os09g16950.1	Zm00001d023253_P001
Shoot	kinase.receptor like cytoplasmatic kinase VII	locus_30600_transcript_1	PBL32	protein kinase, putative	-1.76356	-1.17963	-0.915037	-2.08765	both	A0A1B6PMK6_SORBI	GO:0004674; GO:0005524	0	AT2G17220.1	0	Protein kinase superfamily protein	Sspon.04G0006540-4D	Sh09_g011220	Sobic.006G179500.1.p	LOC_Os04g47620.1	Zm00001d026126_P001
		locus_7435_transcript_1	PBL32	protein kinase, putative	-1.95635	-3.22959	0.639302	-1.58496	CH	C5Z2K0_SORBI	GO:0004674; GO:0005524	0	AT2G17220.2	0	Protein kinase superfamily protein	Sspon.08G0000860-2C	Sh02_g015500	Sobic.010G274900.1.p	LOC_Os06g51170.1	Zm00001d014850_P001
		locus_18837_transcript_2	PBL15	protein kinase, putative	-1.21068	-2.27711	2.12414	0.459609	CH	A0A317Y5X0_MAIZE	GO:0004674; GO:0005524	0	AT1G61590.1	0	Protein kinase superfamily protein	Sspon.01G0039560-1B	0	Sobic.001G362001.1.p	LOC_Os03g24930.2	Zm00001d029258_P001
		locus_19152_transcript_1	PBL17	protein kinase family protein	2.13609	13.3867	12.0049	11.7731	SP	A0A4U6VG00_SETVI	GO:0004674; GO:0005524; GO:0016021	0	AT1G51805.2	0	Leucine-rich repeat protein kinase family protein	Sspon.06G0015500-3C	Sh02_g003840	Sobic.007G140000.1.p	LOC_Os10g17910.1	Zm00001d048631_P001
		locus_49620_transcript_1	PBL9	protein kinase, putative	-14.8654	-15.3622	-13.5746	-14.4893	both	A0A368SAS7_SETIT	GO:0004672; GO:0005524	0	AT5G16500.1	0	Protein kinase superfamily protein	Sspon.02G0055020-1C	0	Sobic.009G004900.4.p	LOC_Os11g39530.1	Zm00001d048793_P001
		locus_18401_transcript_1	APK1	kinase/ protein serine/threonine kinase	3.28716	4.02237	-11.0634	-0.584963	SP	C5X6B1_SORBI	GO:0004672; GO:0005524	0	AT1G07570.2	APK1,APK1A	Protein kinase superfamily protein	Sspon.02G0046370-1C	Sh04_g000700	Sobic.002G424800.1.p	LOC_Os07g48730.1	Zm00001d022549_P001
	receptor kinases.leucine rich repeat XII	locus_5732_transcript_1	FLS2	(FLAGELLIN-SENSITIVE 2); ATP binding / kinase/ protein binding / protein serine/threonine	-1.69679	-2.05545	-0.191468	-3.85626	CH	A0A1Z5RFQ4_SORBI	GO:0004672; GO:0005524; GO:0016021	K13420	AT5G46330.1	FLS2	Leucine-rich receptor-like protein kinase family protein	Sspon.05G0002780-1A	Sh06_g015810	Sobic.006G217900.2.p	LOC_Os04g52780.1	Zm00001d002287_P001
		locus_31549_transcript_1		leucine-rich repeat transmembrane protein kinase, putative	-4.53916	-3.43229	-10.944	-10.9366	CH	K3YQ93_SETIT	GO:0004672; GO:0005524; GO:0016021	0	AT1G35710.1	0	Protein kinase family protein with leucine-rich repeat domain	Sspon.07G0012710-1A	Sh01_g004890	Sobic.003G413201.3.p	LOC_Os10g02990.1	Zm00001d032745_P001
		locus_7486_transcript_1		leucine-rich repeat transmembrane protein kinase, putative	-13.0084	-13.1923	3.01582	-2.59216	CH	A0A3L6RXT3_PANMI	GO:0004672; GO:0005524; GO:0016021	0	AT3G47570.1	0	Leucine-rich repeat protein kinase family protein	Sspon.05G0015730-1A	Sh05_g003250	Sobic.005G057700.1.p	LOC_Os11g07130.1	Zm00001d051083_P001
		locus_7486_transcript_2		leucine-rich repeat transmembrane protein kinase, putative	-5.50144	-6.37912	11.6573	-2.58747	CH	A0A3L6RXT3_PANMI	GO:0004672; GO:0005524; GO:0016021	0	AT3G47570.1	0	Leucine-rich repeat protein kinase family protein	Sspon.05G0029510-1B	Sh05_g003250	Sobic.005G057700.1.p	LOC_Os11g07130.1	Zm00001d051083_P001
	receptor kinases.leucine rich repeat XI	locus_19809_transcript_1		leucine-rich repeat family protein / protein kinase family protein	1.56594	3.74802	0	-11.4252	SP	C5Z1D4_SORBI	GO:0004674; GO:0005524; GO:0005886; GO:0016021	0	AT5G25930.1	0	Protein kinase family protein with leucine-rich repeat domain	Sspon.07G0003910-2B	Sh03_g020660	Sobic.009G203600.1.p	LOC_Os05g44770.1	Zm00001d038791_P001
		locus_508_transcript_1		leucine-rich repeat family protein / protein kinase family protein	1.27582	1.53374	0.553744	-0.602665	SP	C5Z1D4_SORBI	GO:0004674; GO:0005524; GO:0005886; GO:0016021	0	AT5G25930.1	0	Protein kinase family protein with leucine-rich repeat domain	Sspon.07G0003910-1A	0	Sobic.009G203600.1.p	LOC_Os05g44770.1	Zm00001d038791_P001
		locus_16710_transcript_1	GSO1	ATP binding / protein binding / protein kinase/ protein serine/threonine kinase	-1.36454	-1.61108	-0.292158	2	CH	A0A0A9KCK3_ARUDO	GO:0004672; GO:0005524	0	AT4G20140.1	GSO1	Leucine-rich repeat transmembrane protein kinase	Sspon.02G0007220-1A	Sh02_g021880	Sobic.002G308200.1.p	LOC_Os07g31500.1	Zm00001d021535_P001
		locus_14067_transcript_1	RLK5	ATP binding / kinase/ protein kinase/ protein serine/threonine kinase	1.13127	1.78869	0	-0.577309	SP	C5Z1D4_SORBI	GO:0004674; GO:0005524; GO:0005886; GO:0016021	0	AT5G65710.1	HSL2	HAESA-like 2	Sspon.07G0003910-1A	0	Sobic.009G203600.1.p	LOC_Os05g44770.1	Zm00001d038791_P001
	receptor kinases.leucine rich repeat VI	locus_15820_transcript_2		leucine-rich repeat transmembrane protein kinase, putative	-1.23988	-1.32721	-1.1375	-1.14897	CH	A0A059Q0H9_9POAL	GO:0004672; GO:0005524; GO:0016021	0	AT1G14390.1	0	Leucine-rich repeat protein kinase family protein	Sspon.08G0006840-1A	Sh10_g012240	Sobic.010G177100.1.p	LOC_Os06g38970.1	Zm00001d046488_P002
		locus_21774_transcript_1		leucine-rich repeat transmembrane protein kinase, putative	-1.55524	-1.31772	1.23001	1.85853	CH	A0A1B6Q967_SORBI	GO:0004672; GO:0005524; GO:0005886; GO:0009506; GO:0016021; GO:0046777	0	AT3G03770.2	0	Leucine-rich repeat protein kinase family protein	Sspon.02G0042100-1B	Sh02_g003190	Sobic.002G045200.1.p	LOC_Os07g07230.2	Zm00001d018883_P001
	receptor kinases.leucine rich repeat I	locus_28863_transcript_1		kinase	-1.61915	-1.85406	-0.0757675	-0.0364549	CH	C5XJF5_SORBI	GO:0004674; GO:0005524; GO:0016021	0	AT2G37050.1	0	Leucine-rich repeat protein kinase family protein	Sspon.03G0025600-1B	Sh10_g001430	Sobic.003G445900.1.p	LOC_Os12g01200.3	Zm00001d052306_P005
	receptor kinases.leucine rich repeat III	locus_24337_transcript_1		leucine-rich repeat transmembrane protein kinase, putative	1.66226	1.30002	0.374848	1.09653	SP	A0A1B6QND6_SORBI	GO:0004672; GO:0005524; GO:0016021	0	AT5G58300.2	0	Leucine-rich repeat protein kinase family protein	Sspon.01G0008950-2B	Sh02_g031070	Sobic.001G382700.4.p	LOC_Os03g21510.2	Zm00001d029040_P001
		locus_20793_transcript_1	TMKL1	ATP binding / kinase/ protein serine/threonine kinase	-1.48899	-12.5507	11.1163	-0.582416	CH	C5YMS1_SORBI	GO:0004672; GO:0005524; GO:0005886; GO:0009506; GO:0016021	0	AT3G24660.1	TMKL1	transmembrane kinase-like 1	Sspon.06G0004620-1A	0	Sobic.007G163400.1.p	LOC_Os08g45060.1	Zm00001d031866_P001
		locus_54206_transcript_1	RLK1	ATP binding / kinase/ protein serine/threonine kinase	-1.66361	-1.22548	13.8679	-1.10018	CH	C5XC53_SORBI	GO:0004672; GO:0005524; GO:0016021	0	AT1G48480.1	RKL1	receptor-like kinase 1	Sspon.02G0038090-1B	Sh07_g009620	Sobic.002G195800.4.p	LOC_Os09g23570.1	Zm00001d020403_P001
		locus_16861_transcript_1		leucine-rich repeat family protein / protein kinase family protein	-1.5022	-1.22517	12.2107	1.87664	CH	A0A3L6DFS4_MAIZE	GO:0004672; GO:0005524; GO:0016021	0	AT4G37250.1	0	Leucine-rich repeat protein kinase family protein	Sspon.08G0019890-2C	Sh08_g005660	Sobic.010G202100.1.p	LOC_Os06g43170.1	Zm00001d046626_P001
	receptor kinases.leucine rich repeat II	locus_50504_transcript_1	SERK2	kinase	-2.10568	-2.78871	-12.8357	-11.8258	both	C7EP41_9POAL	GO:0004675; GO:0005102; GO:0005524; GO:0016021	K13418	AT1G34210.1	ATSERK2,SERK2	somatic embryogenesis receptor-like kinase 2	Sspon.05G0010060-1A	0	Sobic.006G104500.1.p	LOC_Os04g38480.1	Zm00001d025580_P001
	receptor kinases.leucine rich repeat VII	locus_54239_transcript_1		leucine-rich repeat transmembrane protein kinase, putative	-1.55861	-3.21594	0	-0.580846	CH	A0A1D6N0R7_MAIZE	GO:0004672; GO:0005524; GO:0016021	0	AT3G28040.1	0	Leucine-rich receptor-like protein kinase family protein	Sspon.03G0026210-2C	Sh03_g033030	Sobic.003G432000.1.p	LOC_Os01g72700.1	Zm00001d042051_P002
	receptor kinases.leucine rich repeat VIII-2	locus_11721_transcript_1		leucine-rich repeat transmembrane protein kinase, putative	1.83633	1.32383	1.39232	-0.584963	SP	A0A5J9TE28_9POAL	GO:0004674; GO:0005524; GO:0016021	0	AT1G07650.1	0	Leucine-rich repeat transmembrane protein kinase	Sspon.02G0016360-2P	0	Sobic.002G176500.1.p	LOC_Os09g17630.1	Zm00001d020172_P001
		locus_3409_transcript_1		kinase	1.18254	1.31812	3.23704	1.29158	SP	A0A1B6QK74_SORBI	GO:0004674; GO:0005524; GO:0016021	0	AT1G16670.1	0	Protein kinase superfamily protein	Sspon.01G0019740-2C	0	Sobic.001G215900.1.p	LOC_Os10g34220.1	Zm00001d001993_P002
		locus_15687_transcript_2		leucine-rich repeat family protein / protein kinase family protein	1.01079	1.05392	0.6357	0.485427	SP	A0A368RZ02_SETIT	0	0	AT1G56130.1	0	Leucine-rich repeat transmembrane protein kinase	Sspon.08G0026970-1C	Sh02_g020800	Sobic.006G215600.3.p	LOC_Os04g52600.1	Zm00001d026306_P003
		locus_16363_transcript_1		leucine-rich repeat family protein / protein kinase family protein	-2.8626	-4.0347	1.43051	-1.30702	CH	Q4PLL4_9POAL	GO:0004672; GO:0005524; GO:0016021	0	AT1G56130.1	0	Leucine-rich repeat transmembrane protein kinase	Sspon.06G0009370-1A	Sh02_g023750	Sobic.007G073400.3.p	LOC_Os08g10310.1	Zm00001d024291_P007
		locus_16363_transcript_2		leucine-rich repeat family protein / protein kinase family protein	-1.90224	-2.15993	2.17525	-0.975204	CH	Q4PLL4_9POAL	GO:0004672; GO:0005524; GO:0016021	0	AT1G56130.1	0	Leucine-rich repeat transmembrane protein kinase	Sspon.06G0009370-1A	Sh02_g023750	Sobic.007G073400.3.p	LOC_Os08g10310.1	Zm00001d024291_P007
		locus_17121_transcript_1		leucine-rich repeat family protein / protein kinase family protein	12.3163	12.4666	12.4094	13.1752	both	A0A1E5VW21_9POAL	0	0	AT1G56140.1	0	Leucine-rich repeat transmembrane protein kinase	Sspon.05G0003830-2B	0	Sobic.006G215600.2.p	LOC_Os04g52600.1	Zm00001d026303_P034
		locus_54918_transcript_1		leucine-rich repeat family protein / protein kinase family protein	-2.03882	-12.158	10.4615	0	CH	A0A1B6PGF3_SORBI	GO:0004674; GO:0005524; GO:0005886; GO:0016021; GO:0046777	0	AT1G56130.1	0	Leucine-rich repeat transmembrane protein kinase	Sspon.06G0009370-1A	Sh07_g006390	Sobic.007G073400.1.p	LOC_Os08g10300.1	Zm00001d024291_P002
	receptor kinases.leucine rich repeat X	locus_4232_transcript_3	BIR1	leucine-rich repeat family protein / protein kinase family protein	1.59335	1.86703	11.6751	0.223626	SP	C5YXV5_SORBI	GO:0004672; GO:0005524; GO:0016021	0	AT5G48380.1	BIR1	BAK1-interacting receptor-like kinase 1	Sspon.07G0007910-2B	Sh10_g005000	Sobic.009G138200.1.p	LOC_Os05g34270.1	Zm00001d038195_P001
		locus_4232_transcript_5	BIR1	leucine-rich repeat family protein / protein kinase family protein	1.2744	1.0458	2.81103	0.641546	SP	C5YXV5_SORBI	GO:0004672; GO:0005524; GO:0016021	0	AT5G48380.1	BIR1	BAK1-interacting receptor-like kinase 1	Sspon.07G0007910-2B	Sh10_g005000	Sobic.009G138200.1.p	LOC_Os05g34270.1	Zm00001d038195_P001
		locus_42802_transcript_1	EMS1	kinase/ transmembrane receptor protein kinase	1.62412	2.40184	-1.7789	10.2167	SP	A0A0A9NGW0_ARUDO	GO:0004672; GO:0005524	0	AT5G07280.1	EMS1,EXS	Leucine-rich repeat transmembrane protein kinase	Sspon.03G0028200-3D	Sh04_g005920	Sobic.003G402100.2.p	LOC_Os01g68870.1	Zm00001d042362_P001
	receptor kinases.extensin	locus_61024_transcript_1		protein kinase family protein	-1.96347	-2.37851	0	-0.722015	CH	C5YXM0_SORBI	GO:0004672; GO:0005524; GO:0016021	0	AT1G54820.1	0	Protein kinase superfamily protein	Sspon.03G0033730-1B	Sh06_g015010	Sobic.009G129700.1.p	LOC_Os05g33080.1	Zm00001d038135_P001
	receptor kinases.lysine motif	locus_42332_transcript_1	LYK5	protein kinase family protein / peptidoglycan-binding LysM domain-containing protein	-2.57353	-2.71528	12.5699	-3.3971	CH	A0A446VB40_TRITD	GO:0004672; GO:0005524; GO:0005886; GO:0016021	0	AT2G33580.1	0	Protein kinase superfamily protein	Sspon.04G0016130-3D	0	Sobic.004G076100.1.p	LOC_Os02g09960.1	Zm00001d015884_P001
	receptor kinases.crinkly like	locus_2871_transcript_1	CCR3	kinase	-2.4302	-1.51477	0.810966	-3.20968	CH	A0A3L6FGC8_MAIZE	GO:0004672; GO:0005524; GO:0007166	0	AT1G20650.1	0	Protein kinase superfamily protein	Sspon.04G0033970-2D	Sh06_g001040	Sobic.008G002700.1.p	LOC_Os08g28710.1	Zm00001d044604_P001
	receptor kinases.DUF 26	locus_51543_transcript_1	CRK14	kinase	-11.865	-13.62	-13.9421	-11.6119	CH	A0A1B6QER9_SORBI	GO:0004674; GO:0005524; GO:0016021	0	AT4G23310.1	CRK23	cysteine-rich RLK (RECEPTOR-like protein kinase) 23	Sspon.02G0047770-2D	0	Sobic.002G328800.11.p	LOC_Os07g35340.3	Zm00001d021696_P005
		locus_13812_transcript_1	CRK22	protein kinase family protein	11.4252	13.158	13.7366	14.0189	both	A0A0A9S6J2_ARUDO	GO:0004674; GO:0005524	0	AT4G23300.1	0	cysteine-rich RLK (RECEPTOR-like protein kinase) 22	0	0	Sobic.005G096400.1.p	LOC_Os11g11780.1	Zm00001d052998_P002
		locus_5692_transcript_2		protein kinase family protein	1.16993	1.34489	-0.777608	0.432959	SP	A0A1B6PRA0_SORBI	GO:0004674; GO:0005524	0	AT4G00970.1	CRK41	cysteine-rich RLK (RECEPTOR-like protein kinase) 41	Sspon.05G0028390-1B	Sh05_g005540	Sobic.005G096600.1.p	LOC_Os11g11780.1	Zm00001d052990_P004
		locus_28756_transcript_1	CRK2	protein kinase family protein	2.30364	3.26127	1.81312	11.6439	SP	A0A368QBK2_SETIT	GO:0004674; GO:0005524	0	AT1G70520.1	CRK2	cysteine-rich RLK (RECEPTOR-like protein kinase) 2	Sspon.07G0014200-4D	Sh09_g011220	Sobic.009G030600.1.p	LOC_Os05g03920.1	Zm00001d010945_P001
		locus_18359_transcript_1	CRK34	kinase	-4.02578	-3.80972	12.2906	-0.722282	CH	C5XLM7_SORBI	GO:0004672; GO:0005524; GO:0016021	0	AT4G11530.1	CRK34	cysteine-rich RLK (RECEPTOR-like protein kinase) 34	Sspon.03G0030790-1B	0	Sobic.003G314200.1.p	LOC_Os04g12080.1	Zm00001d012636_P001
		locus_38134_transcript_1	CRK34	kinase	-3.35337	-2.13683	11.6795	-1	CH	C5XLM7_SORBI	GO:0004672; GO:0005524; GO:0016021	0	AT4G11530.1	CRK34	cysteine-rich RLK (RECEPTOR-like protein kinase) 34	Sspon.03G0030790-2C	Sh07_g007480	Sobic.003G314200.1.p	LOC_Os04g12080.1	Zm00001d021255_P001
		locus_24494_transcript_1		protein kinase family protein	1.95183	1.53004	-2.28157	-1	SP	C5XAS5_SORBI	GO:0004674; GO:0005524; GO:0005886; GO:0006468; GO:0016021	0	AT4G23150.1	CRK7	cysteine-rich RLK (RECEPTOR-like protein kinase) 7	Sspon.02G0006200-1P	Sh10_g002570	Sobic.002G328500.1.p	LOC_Os07g35290.1	Zm00001d021688_P001
		locus_53924_transcript_1		protein kinase family protein	-3.50163	-13.6303	0	-5.18081	CH	Q2R8L4_ORYSJ	GO:0004674; GO:0005524	0	AT4G23160.1	CRK8	cysteine-rich RLK (RECEPTOR-like protein kinase) 8	0	Sh08_g011480	Sobic.008G055432.1.p	LOC_Os11g11780.1	Zm00001d052998_P004
		locus_26650_transcript_1		protein kinase family protein	3.69238	1.22296	3.06149	1.08323	both	A0A1E5W3M8_9POAL	GO:0004672; GO:0005524	0	AT4G04570.1	CRK40	cysteine-rich RLK (RECEPTOR-like protein kinase) 40	Sspon.05G0016550-1A	Sh05_g005540	Sobic.005G095900.2.p	LOC_Os11g11780.1	Zm00001d052990_P003
		locus_18448_transcript_1	PDL6	PLASMODESMATA-LOCATED PROTEIN 6	1.37564	12.769	0	0.406817	SP	C5Z7Z1_SORBI	GO:0009506; GO:0016021	0	AT2G01660.1	0	plasmodesmata-located protein 6	Sspon.08G0010630-1P	Sh04_g017660	Sobic.010G104400.1.p	LOC_Os06g14280.1	Zm00001d037342_P001
		locus_49357_transcript_1		protein kinase family protein	-12.9458	-13.7885	-12.8198	-14.2956	both	A0A0A9NNE2_ARUDO	0	K14508	AT4G23270.1	0	cysteine-rich RLK (RECEPTOR-like protein kinase) 19	Sspon.06G0018570-1A	Sh06_g020450	Sobic.005G214000.1.p	LOC_Os12g30180.1	Zm00001d048876_P078
		locus_18591_transcript_1	CRK7	protein kinase family protein	1.04957	1.18275	1.22827	0.415037	SP	C5XAS1_SORBI	GO:0004674; GO:0005524; GO:0005886; GO:0006468; GO:0016021	0	AT4G23150.1	CRK7	cysteine-rich RLK (RECEPTOR-like protein kinase) 7	Sspon.02G0006170-2B	0	Sobic.002G327800.1.p	LOC_Os07g35260.1	Zm00001d021689_P004
	receptor kinases.wheat LRK10 like	locus_27667_transcript_1	LRK10L1.2	ATP binding / kinase/ protein kinase/ protein serine/threonine kinase/ protein tyrosine kinase	-1.33797	-1.49659	1.73788	0.0633199	CH	A0A1W0VZ17_SORBI	GO:0004674; GO:0005524; GO:0005886; GO:0006468; GO:0007166; GO:0016021; GO:0030247	0	AT1G18390.2	0	Protein kinase superfamily protein	Sspon.03G0008630-1A	Sh03_g018340	Sobic.003G262600.3.p	LOC_Os01g49529.1	Zm00001d043800_P002
		locus_27667_transcript_2	LRK10L1.2	ATP binding / kinase/ protein kinase/ protein serine/threonine kinase/ protein tyrosine kinase	-1.19952	-1.41475	2.70186	0.325084	CH	A0A1W0VZ17_SORBI	GO:0004674; GO:0005524; GO:0005886; GO:0006468; GO:0007166; GO:0016021; GO:0030247	0	AT1G18390.2	0	Protein kinase superfamily protein	Sspon.03G0008630-1A	Sh03_g018340	Sobic.003G262600.3.p	LOC_Os01g49529.1	Zm00001d043800_P002
	receptor kinases.S-locus glycoprotein like	locus_21955_transcript_3		lectin protein kinase family protein	2.36895	2.16562	-0.236858	-1.85374	SP	C5YV85_SORBI	GO:0004674; GO:0005524; GO:0016021; GO:0048544	0	AT1G34300.1	0	lectin protein kinase family protein	Sspon.07G0010720-4D	Sh10_g004430	Sobic.009G087600.1.p	LOC_Os03g30890.2	Zm00001d037783_P001
		locus_2871_transcript_2		S-locus protein kinase, putative	-1.96532	-1.76178	-9.43045	-2.58496	CH	C5YQ08_SORBI	GO:0004672; GO:0005524; GO:0005886; GO:0006468; GO:0007166	0	AT4G35920.3	MCA1	PLAC8 family protein	Sspon.04G0033970-2D	Sh09_g007880	Sobic.008G002700.1.p	LOC_Os11g44520.1	Zm00001d044604_P001
		locus_54325_transcript_1		S-locus protein kinase, putative	-1.61441	-1.56087	2.62248	-1.95052	CH	C5YJI1_SORBI	GO:0004674; GO:0005524; GO:0005886; GO:0006468; GO:0016021	0	AT1G11410.1	0	S-locus lectin protein kinase family protein	Sspon.02G0006210-1A	Sh07_g007480	Sobic.007G089300.1.p	LOC_Os04g12080.1	Zm00001d021255_P001
		locus_15762_transcript_1	ARK3	kinase/ transmembrane receptor protein serine/threonine kinase	-1.20579	-1.40054	-0.683342	-0.646511	CH	C5WV97_SORBI	GO:0004674; GO:0005524; GO:0005886; GO:0006468; GO:0016021; GO:0048544	0	AT4G21380.1	ARK3,RK3	receptor kinase 3	Sspon.01G0021900-4D	Sh02_g023750	Sobic.001G190100.1.p	LOC_Os03g35600.1	Zm00001d032408_P002
		locus_53226_transcript_1		ATP binding / carbohydrate binding / kinase/ protein kinase/ protein serine/threonine kinase/ protein tyrosine kinase/ sugar binding	-1.11222	-12.8823	0	-12.5362	CH	A0A368QXP3_SETIT	GO:0004674; GO:0005524; GO:0016021; GO:0048544	0	AT1G11300.1	0	protein serine/threonine kinases;protein kinases;ATP binding;sugar binding;kinases;carbohydrate binding	Sspon.08G0006950-1A	0	Sobic.010G175100.1.p	LOC_Os06g40030.1	Zm00001d046370_P001
	receptor kinases.wall associated kinase	locus_27250_transcript_1	WALK2	wall associated kinase-like	3.69834	2.1486	12.2015	1.87971	SP	A0A4U6TJJ0_SETVI	GO:0004674; GO:0005509; GO:0005524; GO:0016021; GO:0030247	0	AT1G16130.1	WAKL2	wall associated kinase-like 2	Sspon.06G0027530-1B	Sh09_g004900	Sobic.005G220300.1.p	LOC_Os11g47140.1	Zm00001d007745_P001
		locus_27250_transcript_2	WALK2	wall associated kinase-like	-3.76081	-3.24504	-10.5314	-1.58823	CH	K3ZP23_SETIT	GO:0004674; GO:0005509; GO:0005524; GO:0016020; GO:0030247	0	AT1G16130.1	WAKL2	wall associated kinase-like 2	Sspon.06G0027530-1B	Sh09_g004900	Sobic.005G220300.1.p	LOC_Os11g46950.1	Zm00001d007745_P001
		locus_59282_transcript_1	WALK10	wall associated kinase-like	3.89422	1.94562	0	0	SP	A0A1E5V9J6_9POAL	GO:0004672; GO:0005524; GO:0030247	0	AT1G79680.1	0	WALL ASSOCIATED KINASE (WAK)-LIKE 10	Sspon.06G0027560-1B	Sh09_g005590	Sobic.005G220300.1.p	LOC_Os11g46900.1	Zm00001d007745_P001
		locus_48062_transcript_1	WAK2	wall associated kinase	-1.81962	-12.5362	0	9.38802	CH	A0A4U6TN16_SETVI	GO:0004674; GO:0005509; GO:0005524; GO:0016021; GO:0030247	0	AT1G21240.1	WAK3	wall associated kinase 3	0	Sh02_g004120	Sobic.005G220300.1.p	LOC_Os11g46900.1	Zm00001d007745_P001
		locus_42821_transcript_1	WALK1	wall associated kinase-like	-1.40543	-3.51409	10.0768	-10.4305	CH	C5YQY1_SORBI	GO:0004674; GO:0005509; GO:0005524; GO:0005886; GO:0006468; GO:0007166; GO:0016021; GO:0030247	0	AT1G16120.1	WAKL1	wall associated kinase-like 1	Sspon.04G0026300-1B	Sh04_g025970	Sobic.008G151000.1.p	LOC_Os04g30260.1	Zm00001d018431_P001
		locus_48724_transcript_1	WAK4	wall associated kinase	-2.28141	-2.05585	0	-0.595851	CH	C5YQY1_SORBI	GO:0004674; GO:0005509; GO:0005524; GO:0005886; GO:0006468; GO:0007166; GO:0016021; GO:0030247	0	AT1G21210.1	WAK4	wall associated kinase 4	0	0	Sobic.008G151000.1.p	LOC_Os04g30260.1	Zm00001d017264_P001
		locus_16264_transcript_1		wall associated kinase, putative	-1.16202	-1.64027	10.4409	-2.90122	CH	C5YQ08_SORBI	GO:0004672; GO:0005524; GO:0005886; GO:0006468; GO:0007166	0	AT4G31100.1	0	wall-associated kinase, putative	Sspon.04G0033970-2D	Sh06_g001040	Sobic.008G002700.1.p	LOC_Os12g31560.1	Zm00001d044604_P001
	receptor kinases.legume-lectin	locus_25609_transcript_1	LECRK IX,1	lectin protein kinase, putative	-1.80792	-1.3604	0.444302	-1.68078	CH	A0A1B6QC58_SORBI	GO:0004556; GO:0004672; GO:0005509; GO:0005524; GO:0005975; GO:0016021; GO:0103025	0	AT5G10530.1	0	Concanavalin A-like lectin protein kinase family protein	Sspon.02G0017910-1A	Sh02_g011670	Sobic.002G184500.1.p	LOC_Os09g16540.1	Zm00001d044639_P001
		locus_25609_transcript_2	LECRK IX,1	lectin protein kinase, putative	-1.87421	-2.42008	2.92413	-1.3576	CH	A0A1B6QC58_SORBI	GO:0004556; GO:0004672; GO:0005509; GO:0005524; GO:0005975; GO:0016021; GO:0103025	0	AT5G10530.1	0	Concanavalin A-like lectin protein kinase family protein	Sspon.02G0017910-1A	Sh02_g011670	Sobic.002G184500.1.p	LOC_Os09g16540.1	Zm00001d044639_P001
		locus_25609_transcript_3	LECRK IX,1	lectin protein kinase, putative	-1.48558	-1.89971	3.21901	-1.24106	CH	A0A1B6QC58_SORBI	GO:0004556; GO:0004672; GO:0005509; GO:0005524; GO:0005975; GO:0016021; GO:0103025	0	AT5G10530.1	0	Concanavalin A-like lectin protein kinase family protein	Sspon.02G0017910-1A	Sh02_g011670	Sobic.002G184500.1.p	LOC_Os09g16540.1	Zm00001d044639_P001
		locus_34047_transcript_1	LECRK IX,1	lectin protein kinase, putative	1.46934	2.18393	0	0	SP	A0A2S3GYW3_9POAL	GO:0004672; GO:0005524; GO:0005886; GO:0016021; GO:0030246	0	AT5G10530.1	0	Concanavalin A-like lectin protein kinase family protein	0	0	Sobic.002G174801.1.p	LOC_Os09g16540.1	Zm00001d020138_P001
		locus_23073_transcript_1	LECRK IV,2	lectin protein kinase, putative	-2.6285	-1.39599	1.60111	-0.722177	CH	A0A1D6F9A2_MAIZE	GO:0002229; GO:0004675; GO:0005524; GO:0005886; GO:0006952; GO:0016021; GO:0030246; GO:0042742	0	AT3G53810.1	0	Concanavalin A-like lectin protein kinase family protein	Sspon.02G0042800-1B	Sh04_g022720	Sobic.002G025000.1.p	LOC_Os07g03870.1	Zm00001d007843_P001
		locus_57312_transcript_1	LECRK IV,2	lectin protein kinase, putative	-12.0119	-13.4265	14.9449	1.78523	CH	C5X8T9_SORBI	GO:0002229; GO:0004675; GO:0005524; GO:0005886; GO:0006952; GO:0016021; GO:0030246; GO:0042742	0	AT3G53810.1	0	Concanavalin A-like lectin protein kinase family protein	Sspon.02G0058630-1D	Sh02_g001690	Sobic.002G025700.1.p	LOC_Os04g44900.1	Zm00001d025920_P001
