# Supplementary material for: Sugarcane Genotypes with Contrasting Biological Nitrogen Fixation Efficiencies Differentially Modulate Nitrogen Metabolism, Auxin Signaling, and Microorganism Perception Pathways
Source: Plants (Basel). 2022 Jul 29;11(15):1971. doi: 10.3390/plants11151971 (PMC9370643; doi:10.3390/plants11151971)
Supplement: Supplementary file 1 [file plants-11-01971-s001.zip › Table S6.xlsx]

## Sheet: Sheet1
Table S6 Annotated DET between SP and CH germinated stalk tissues belonging to the N-metabolism and amino acid metabolism functional category.
Tissue	Category	transcriptome	Gene ID	Gene description	Stalk		Hydroponic		Dataset*	UNIPROT ANNOTATION			TAIR_info			Best hit S. spontaneum	Best hit S. hybrid	Best hit S. bicolor	Best hit O. sativa	Best hit Z. mays
		locus ID			SP/CH 1	SP/CH 2	SP/CH 1	SP/CH 2
	Nitrogen Metabolism				log2FC					transcriptName	GO	KEGG	A. thaliana	arabi-symbol	arabi-defline
Root	Assimilation	Locus_15168_Transcript_1	GS2	glutamine synthetase 2	2.03486	1.58345	0	0	SP	A0A1D1XW58_9ARAE	GO:0004356; GO:0005524; GO:0006542	K01915	AT5G35630.3	0	glutamine synthetase 2	Sspon.01G0007760-1P	Sh01_g036780	Sobic.004G247000.2.p	LOC_Os02g50240.2	Zm00001d048050_P005
		Locus_8099_Transcript_1	GSb	glutamine synthetase	2.52181	1.72312	0	0	SP	A0A0D6R0Z6_ARACU	GO:0004356; GO:0005524; GO:0006542	K01915	AT1G48470.1	0	glutamine synthetase 1;5	Sspon.04G0004050-2B	Sh04_g017630	Sobic.004G247000.3.p	LOC_Os02g50240.2	Zm00001d026501_P006
		Locus_29343_Transcript_1	GSc	glutamine synthetase	0.916689	0.936512	-0.856265	-2.86634	SP	Q5MD09_SACOF	GO:0004356; GO:0005524; GO:0006542	K01915	AT1G66200.1	ATGSR2,GSR2	glutamine synthase clone F11	Sspon.01G0026870-1A	Sh_018K13_g000030	Sobic.001G116400.2.p	LOC_Os03g50490.1	Zm00001d033747_P001
		Locus_14_Transcript_1	AS	asparagine synthetase	1.94753	3.04897	-0.186816	1.28473	SP	B5U8J7_MAIZE	GO:0004066; GO:0005524; GO:0005829; GO:0006529; GO:0006541	K01953	AT3G47340.1	ASN1,AT-ASN1,DIN6	glutamine-dependent asparagine synthase 1	Sspon.05G0036630-1C	Sh08_g000370	Sobic.005G003200.1.p	LOC_Os06g15420.1	Zm00001d044608_P001
		Locus_14_Transcript_2	AS	asparagine synthetase	2.44171	2.69931	-0.266237	-0.198684	SP	B5U8J7_MAIZE	GO:0004066; GO:0005524; GO:0005829; GO:0006529; GO:0006541	K01953	AT3G47340.1	ASN1,AT-ASN1,DIN6	glutamine-dependent asparagine synthase 1	Sspon.05G0036630-1C	Sh08_g000370	Sobic.005G003200.1.p	LOC_Os06g15420.1	Zm00001d044608_P001
		Locus_14_Transcript_3	AS	asparagine synthetase	2.3294	2.58236	-0.0462038	1.64909	SP	B5U8J7_MAIZE	GO:0004066; GO:0005524; GO:0005829; GO:0006529; GO:0006541	K01953	AT3G47340.1	ASN1,AT-ASN1,DIN6	glutamine-dependent asparagine synthase 1	Sspon.05G0036630-1C	Sh08_g000370	Sobic.005G003200.1.p	LOC_Os06g15420.1	Zm00001d044608_P001
		Locus_14_Transcript_4	AS	asparagine synthetase	4.89812	3.35908	2.26442	1.85949	both	B5U8J7_MAIZE	GO:0004066; GO:0005524; GO:0005829; GO:0006529; GO:0006541	K01953	AT3G47340.1	ASN1,AT-ASN1,DIN6	glutamine-dependent asparagine synthase 1	Sspon.05G0036630-1C	Sh08_g000370	Sobic.005G003200.1.p	LOC_Os06g15420.1	Zm00001d044608_P001
		Locus_14_Transcript_5	AS	asparagine synthetase	3.64071	3.20053	0.281851	2.03602	SP	B5U8J7_MAIZE	GO:0004066; GO:0005524; GO:0005829; GO:0006529; GO:0006541	K01953	AT3G47340.1	ASN1,AT-ASN1,DIN6	glutamine-dependent asparagine synthase 1	Sspon.05G0036630-1C	Sh08_g000370	Sobic.005G003200.1.p	LOC_Os06g15420.1	Zm00001d044608_P001
		Locus_14_Transcript_6	AS	asparagine synthetase	2.14896	3.58703	0.894818	1.56294	SP	B5U8J7_MAIZE	GO:0004066; GO:0005524; GO:0005829; GO:0006529; GO:0006541	K01953	AT3G47340.1	ASN1,AT-ASN1,DIN6	glutamine-dependent asparagine synthase 1	Sspon.05G0036630-1C	Sh08_g000370	Sobic.005G003200.1.p	LOC_Os06g15420.1	Zm00001d044608_P001
		Locus_14_Transcript_7	AS	asparagine synthetase	3.85697	3.01571	-0.00596156	1.32193	SP	B5U8J7_MAIZE	GO:0004066; GO:0005524; GO:0005829; GO:0006529; GO:0006541	K01953	AT3G47340.1	ASN1,AT-ASN1,DIN6	glutamine-dependent asparagine synthase 1	Sspon.05G0036630-1C	Sh08_g000370	Sobic.005G003200.1.p	LOC_Os06g15420.1	Zm00001d044608_P001
		Locus_14_Transcript_8	AS	asparagine synthetase	2.65803	3.83356	-0.0841811	2.38606	SP	B5U8J7_MAIZE	GO:0004066; GO:0005524; GO:0005829; GO:0006529; GO:0006541	K01953	AT3G47340.1	ASN1,AT-ASN1,DIN6	glutamine-dependent asparagine synthase 1	Sspon.05G0036630-1C	Sh08_g000370	Sobic.005G003200.1.p	LOC_Os06g15420.1	Zm00001d044608_P001
		Locus_16057_Transcript_1	GLT1	glutamate synthase	1.71353	1.60714	0	10.3987	SP	A0A1D6G260_MAIZE	0	K00264	AT5G53460.3	GLT1	NADH-dependent glutamate synthase 1	Sspon.03G0009080-1A	Sh01_g027690	Sobic.003G258800.1.p	LOC_Os01g48960.1	Zm00001d011610_P006
		Locus_1168_Transcript_1	GLT1	glutamate synthase	0.730926	0.389393	-0.294229	-2.91024	SP	A0A1D6G281_MAIZE	GO:0005506; GO:0006541; GO:0010181; GO:0016040; GO:0050660; GO:0051538; GO:0097054	K00264	AT5G53460.3	GLT1	NADH-dependent glutamate synthase 1	Sspon.03G0009080-3C	Sh03_g017880	Sobic.003G258800.1.p	LOC_Os01g48960.1	Zm00001d011610_P067
		Locus_37072_Transcript_1	NIA1	nitrate reductase 1	-0.56926	-3.05792	0	0	CH	C0PE76_MAIZE	GO:0016491; GO:0020037; GO:0030151	K10534	AT1G77760.1	GNR1,NIA1,NR1	nitrate reductase 1	Sspon.04G0024040-1B	Sh04_g023580	Sobic.004G312500.1.p	LOC_Os02g53130.1	Zm00001d052139_P001
		Locus_7202_Transcript_1	IAMH2	Acetamidase	-1.47934	-1.23591	-0.373618	-5.74993	CH	C5XKW6_SORBI	GO:0016811	K01455	AT4G37560.1	0	Acetamidase/Formamidase family protein	Sspon.03G0030930-2D	Sh03_g021870	Sobic.003G306600.1.p	LOC_Os01g55950.1	Zm00001d012672_P008
		Locus_7202_Transcript_2	IAMH2	Acetamidase	-3.40998	-2.21533	-1.69989	-4.26718	both	C5XKW6_SORBI	GO:0016811	K01455	AT4G37560.1	0	Acetamidase/Formamidase family protein	Sspon.03G0030930-2D	Sh03_g021870	Sobic.003G306600.1.p	LOC_Os01g55950.1	Zm00001d012672_P008
		Locus_7202_Transcript_3	IAMH2	Acetamidase	-1.78229	-1.11344	-2.9721	-4.71529	both	C5XKW6_SORBI	GO:0016811	K01455	AT4G37560.1	0	Acetamidase/Formamidase family protein	Sspon.03G0030930-2D	Sh03_g021890	Sobic.003G306600.1.p	LOC_Os01g55950.1	Zm00001d012672_P008
		Locus_7202_Transcript_4	IAMH2	Acetamidase	-1.55634	-1.57784	-1.84567	-4.84396	CH	C5XKW6_SORBI	GO:0016811	K01455	AT4G37560.1	0	Acetamidase/Formamidase family protein	Sspon.03G0030930-2D	Sh03_g021870	Sobic.003G306600.1.p	LOC_Os01g55950.1	Zm00001d012672_P008
		Locus_7202_Transcript_5	IAMH2	Acetamidase	-3.77127	-2.16709	-3.24335	-4.60873	both	C5XKW6_SORBI	GO:0016811	K01455	AT4G37560.1	0	Acetamidase/Formamidase family protein	Sspon.03G0030930-2D	Sh03_g021870	Sobic.003G306600.1.p	LOC_Os01g55950.1	Zm00001d012672_P008
		Locus_4664_Transcript_1	ACA7	alpha carbonic anhydrase 7	-1.68783	-0.493424	-0.755113	-0.745305	CH	C5YM90_SORBI	GO:0004089; GO:0006730; GO:0008270; GO:0016836	K01674	AT1G08080.1	ACA7,ATACA7	alpha carbonic anhydrase 7	Sspon.06G0021280-1B	Sh07_g011540	Sobic.007G155000.1.p	LOC_Os08g36630.1	Zm00001d050011_P001
		Locus_2900_Transcript_2	ACA7	alpha carbonic anhydrase 7	-1.46432	-0.567528	-4.38557	-4.41688	both	A0A1B6QD00_SORBI	GO:0004089; GO:0008270; GO:0015976	K01673	AT4G33580.1	ATBCA5,BCA5	beta carbonic anhydrase 5	Sspon.02G0012970-2B	Sh02_g015060	Sobic.002G230100.4.p	LOC_Os09g28910.2	Zm00001d020764_P005
		Locus_6838_Transcript_2	BCA4	beta carbonic anhydrase 4	0.581334	0.754674	-2.44167	-15.2378	SP	A0A1B6Q4X6_SORBI	GO:0004089; GO:0008270; GO:0015976	K01673	AT1G70410.3	ATBCA4,BCA4,CA4	beta carbonic anhydrase 4	Sspon.03G0032120-3D	Sh03_g016100	Sobic.003G234200.6.p	LOC_Os01g45274.4	Zm00001d044099_P004
		Locus_2900_Transcript_2	BCA5	beta carbonic anhydrase 5	-1.46432	-0.567528	-4.38557	-4.41688	both	A0A1B6QD00_SORBI	GO:0004089; GO:0008270; GO:0015976	K01673	AT4G33580.1	ATBCA5,BCA5	beta carbonic anhydrase 5	Sspon.02G0012970-2B	Sh02_g015060	Sobic.002G230100.4.p	LOC_Os09g28910.2	Zm00001d020764_P005
		Locus_16391_Transcript_1	AAD	Amino acid dehydrogenase family protein	-1.67759	-1.33245	-0.562693	-1.58496	CH	C4JAW3_MAIZE	GO:0006520; GO:0016491	K00262	AT1G51720.1	0	Amino acid dehydrogenase family protein	Sspon.03G0004820-1P	Sh03_g012480	Sobic.003G188400.1.p	LOC_Os01g37760.1	Zm00001d044503_P011
		Locus_13612_Transcript_1	CYN	cyanase	-2.03822	-0.703483	-1.67362	-4.36358	both	CYNS_MAIZE	GO:0003677; GO:0005829; GO:0008824; GO:0009440; GO:0009651; GO:0042802	K01725	AT3G23490.1	CYN	cyanase	Sspon.01G0043790-2C	0	Sobic.001G222600.1.p	LOC_Os10g33270.1	Zm00001d032736_P001
	Transport	Locus_33553_Transcript_1	NPF2.3	nitrate transporter	1.10506	1.99749	-10.8455	0	SP	K3ZF19_SETIT	GO:0016021; GO:0022857	K14638	AT3G45680.1	0	Major facilitator superfamily protein	Sspon.07G0010320-1P	Sh09_g007210	Sobic.009G099000.1.p	LOC_Os05g27304.1	Zm00001d027593_P001
		Locus_4813_Transcript_1	NPF2.6	nitrate transporter	0.756934	1.87121	-1.43431	-1.20363	SP	A0A0E0L167_ORYPU	GO:0016021; GO:0022857	0	AT3G45660.1	0	Major facilitator superfamily protein	Sspon.07G0023460-1B	Sh09_g007220	Sobic.009G099000.1.p	LOC_Os05g27304.1	Zm00001d044529_P001
		Locus_14905_Transcript_1	NPF3.1	nitrate transporter	1.01811	1.45838	-1.85455	-2.35026	SP	C0PCC3_MAIZE	GO:0005886; GO:0010336; GO:0016021; GO:0022857; GO:0097708	K14638	AT1G68570.1	0	Major facilitator superfamily protein	Sspon.08G0010370-1P	Sh10_g009520	Sobic.010G109200.1.p	LOC_Os06g15370.1	Zm00001d045667_P001
		Locus_14905_Transcript_2	NPF3.1	nitrate transporter	1.51843	2.21874	-1.53071	-2.59192	SP	C0PCC3_MAIZE	GO:0005886; GO:0010336; GO:0016021; GO:0022857; GO:0097708	K14638	AT1G68570.1	0	Major facilitator superfamily protein	Sspon.08G0010370-1P	Sh10_g009520	Sobic.010G109200.1.p	LOC_Os06g15370.1	Zm00001d045667_P001
		Locus_38322_Transcript_1	NPF3.1	nitrate transporter	2.23587	12.7731	0	-12.3663	SP	A0A1W0VSG2_SORBI	GO:0016021; GO:0022857	K14638	AT1G68570.1	0	Major facilitator superfamily protein	Sspon.08G0010370-1P	Sh10_g009520	Sobic.010G109200.2.p	LOC_Os06g15370.1	Zm00001d045667_P001
		Locus_5587_Transcript_1	NPF4.3	nitrate transporter	3.17538	12.2015	0	0	SP	C5YTX3_SORBI	GO:0016021; GO:0022857	0	AT1G59740.1	0	Major facilitator superfamily protein	Sspon.07G0037940-1D	Sh08_g005480	Sobic.008G081200.1.p	LOC_Os12g12934.1	Zm00001d041163_P001
		Locus_54694_Transcript_1	NPF4.5	nitrate transporter	-1.23242	-2.23799	-11.8258	-14.0439	both	A0A1Z5RHV3_SORBI	GO:0016021; GO:0022857	K14638	AT1G27040.1	0	Major facilitator superfamily protein	Sspon.05G0015940-1A	Sh05_g006160	Sobic.005G107400.1.p	LOC_Os11g17970.1	Zm00001d004621_P001
		Locus_44463_Transcript_2	NPF5.2	nitrate transporter	-1.20231	-0.786355	1.05311	-2.91974	CH	A0A1Z5S6V3_SORBI	GO:0016021; GO:0022857	0	AT5G46050.1	ATPTR3,PTR3	peptide transporter 3	Sspon.01G0055090-1P	Sh01_g017810	Sobic.001G223100.3.p	LOC_Os10g33210.1	Zm00001d014060_P001
		Locus_3567_Transcript_1	NPF5.3	nitrate transporter	-2.60666	-1.10757	0	-10.4919	CH	A0A1Z5S6V3_SORBI	GO:0016021; GO:0022857	0	AT5G46040.1	0	Major facilitator superfamily protein	Sspon.01G0002280-1P	Sh01_g017810	Sobic.001G223100.3.p	LOC_Os10g33210.1	Zm00001d014060_P001
		Locus_842_Transcript_1	NPF6.3	nitrate transporter	0.414249	1.77488	-2.65535	-5.35308	SP	C5YGZ1_SORBI	GO:0006857; GO:0010167; GO:0015112; GO:0016021	0	AT1G12110.1	ATNRT1,B-1,CHL1,CHL1-1,NRT1,NRT1.1	nitrate transporter 1.1	Sspon.06G0011150-2B	Sh01_g044530	Sobic.007G044300.1.p	LOC_Os08g05910.1	Zm00001d024587_P001
		Locus_44049_Transcript_1	NPF6.4	nitrate transporter	0.918062	1.21366	-11.5411	-13.605	SP	C5XVS5_SORBI	GO:0010167; GO:0015112; GO:0016021	0	AT3G21670.1	0	Major facilitator superfamily protein	Sspon.04G0009620-1P	0	Sobic.004G193000.1.p	LOC_Os04g39030.1	Zm00001d016982_P001
		Locus_1255_Transcript_1	NPF8.3	nitrate transporter	-0.842953	-0.724571	-0.116193	-2.12281	CH	C5WQM2_SORBI	GO:0016021; GO:0022857	0	AT2G02040.1	ATPTR2,ATPTR2-B,NTR1,PTR2,PTR2-B	peptide transporter 2	Sspon.01G0015520-1A	Sh01_g021410	Sobic.001G282100.1.p	LOC_Os10g42870.1	Zm00001d030159_P002
		Locus_1255_Transcript_2	NPF8.3	nitrate transporter	-0.964782	-0.450922	0.243766	-3.15295	CH	C5WQM2_SORBI	GO:0016021; GO:0022857	0	AT2G02040.1	ATPTR2,ATPTR2-B,NTR1,PTR2,PTR2-B	peptide transporter 2	Sspon.01G0015520-1A	Sh01_g021410	Sobic.001G282100.1.p	LOC_Os10g42870.1	Zm00001d030159_P002
		Locus_1255_Transcript_3	NPF8.3	nitrate transporter	-1.05695	-0.618022	1.26521	-2.23784	CH	C5WQM2_SORBI	GO:0016021; GO:0022857	0	AT2G02040.1	ATPTR2,ATPTR2-B,NTR1,PTR2,PTR2-B	peptide transporter 2	Sspon.01G0015520-1A	Sh01_g021410	Sobic.001G282100.1.p	LOC_Os10g42870.1	Zm00001d030159_P002
		Locus_14741_Transcript_1	NPF8.3	nitrate transporter	-0.58891	-1.12021	-0.847997	-12.3443	CH	A0A1B6QPH0_SORBI	GO:0016021; GO:0022857	K14638	AT2G02040.1	ATPTR2,ATPTR2-B,NTR1,PTR2,PTR2-B	peptide transporter 2	Sspon.01G0036780-1B	Sh01_g036050	Sobic.001G444000.1.p	LOC_Os03g13240.1	Zm00001d028354_P001
		Locus_14741_Transcript_2	NPF8.3	nitrate transporter	-0.542883	-1.22637	-10.0084	-4.2513	both	A0A1B6QPH0_SORBI	GO:0016021; GO:0022857	K14638	AT2G02040.1	ATPTR2,ATPTR2-B,NTR1,PTR2,PTR2-B	peptide transporter 2	Sspon.01G0036780-1B	Sh01_g036050	Sobic.001G444000.1.p	LOC_Os03g13240.1	Zm00001d028354_P001
		Locus_39031_Transcript_2	NPF8.3	nitrate transporter	-1.53779	-2.09818	-2.65124	-4.90898	both	A0A1Z5S7Y1_SORBI	GO:0016021; GO:0022857	0	AT2G02040.1	ATPTR2,ATPTR2-B,NTR1,PTR2,PTR2-B	peptide transporter 2	Sspon.01G0054110-1C	0	Sobic.001G275600.2.p	LOC_Os10g02260.1	Zm00001d000071_P001
		Locus_2521_Transcript_1	NPF2.11	nitrate transporter	0.54582	0.716013	-1.69272	-4.03073	SP	C5WPK1_SORBI	GO:0005886; GO:0016021; GO:0022857	0	AT5G62680.1	0	Major facilitator superfamily protein	Sspon.01G0025330-3C	Sh08_g012630	Sobic.001G133900.1.p	LOC_Os03g48180.1	Zm00001d033528_P005
		Locus_2521_Transcript_2	NPF2.11	nitrate transporter	0.764559	1.01003	-0.925999	-3.81985	SP	C5WPK1_SORBI	GO:0005886; GO:0016021; GO:0022857	0	AT5G62680.1	0	Major facilitator superfamily protein	Sspon.01G0025330-3C	Sh08_g012630	Sobic.001G133900.1.p	LOC_Os03g48180.1	Zm00001d033528_P005
		Locus_6940_Transcript_1	NPF4.6	nitrate transporter	-0.694081	-0.720061	-10.2527	-4.64386	both	A0A1B6PRK3_SORBI	GO:0016021; GO:0022857	K14638	AT1G69850.1	ATNRT1:2,NRT1:2,NTL1	nitrate transporter 1:2	Sspon.05G0015950-2B	Sh05_g006170	Sobic.005G107500.1.p	LOC_Os11g18044.1	Zm00001d004621_P001
		Locus_7008_Transcript_2	NPF8.1	nitrate transporter	0.74825	1.47116	0	-3.22005	SP	A0A1B6Q1W5_SORBI	GO:0006857; GO:0016021; GO:0022857	0	AT3G54140.1	ATPTR1,PTR1	peptide transporter 1	Sspon.03G0020290-2C	Sh02_g000060	Sobic.003G076200.4.p	LOC_Os01g04950.2	Zm00001d008604_P011
		Locus_7008_Transcript_1	NPF8.1	nitrate transporter	0.388064	1.46574	-1.28177	-4.6923	SP	A0A1B6Q1W5_SORBI	GO:0006857; GO:0016021; GO:0022857	0	AT3G54140.1	ATPTR1,PTR1	peptide transporter 1	Sspon.03G0020290-2C	Sh02_g000060	Sobic.003G076200.4.p	LOC_Os01g04950.2	Zm00001d008604_P011
		Locus_53923_Transcript_1	NRT3.2	nitrate transporter	-2.17419	-11.42	-12.6234	-4.5959	both	A0A4D6DJI6_9POAL	GO:0005886; GO:0010167; GO:0015706; GO:0016021; GO:0042128	0	AT4G24730.4	0	Calcineurin-like metallo-phosphoesterase superfamily protein	Sspon.05G0008800-1A	Sh04_g013690	Sobic.006G121200.2.p	LOC_Os02g38230.1	Zm00001d003287_P001
Shoot	Assimilation	Locus_13946_Transcript_1	GS2	glutamine synthetase 2	13.0668	5.79087	0	10.42	SP	A0A6A5KZT3_LUPAL	GO:0004356; GO:0006807	K01915	AT5G35630.3	0	glutamine synthetase 2	0	0	Sobic.004G247000.2.p	LOC_Os02g50240.2	Zm00001d048050_P005
		Locus_1686_Transcript_1	GS2	glutamine synthetase 2	1.75327	1.57569	0	0	SP	A0A0D6R0Z6_ARACU	GO:0004356; GO:0005524; GO:0006542	K01915	AT5G35630.3	0	glutamine synthetase 2	0	Sh04_g017630	Sobic.004G247000.1.p	LOC_Os02g50240.1	Zm00001d051804_P001
		Locus_39719_Transcript_1	GS2	glutamine synthetase 2	12.2228	2.05987	0	0	SP	A0A6A5KZT3_LUPAL	GO:0004356; GO:0006807	K01915	AT5G35630.3	0	glutamine synthetase 2	0	0	Sobic.004G247000.2.p	LOC_Os04g56400.1	Zm00001d048050_P005
		Locus_5282_Transcript_1	GS2	glutamine synthetase 2	14.4881	14.9106	0	0	SP	A0A6A5KZT3_LUPAL	GO:0004356; GO:0006807	K01915	AT5G35630.3	0	glutamine synthetase 2	0	Sh01_g009050	Sobic.004G247000.4.p	LOC_Os02g50240.2	Zm00001d048050_P003
		Locus_11400_Transcript_1	GSa	glutamine synthetase	13.9274	13.3401	0	0	SP	A0A1D1XF42_9ARAE	GO:0004356; GO:0005524; GO:0006542	K01915	AT5G16570.1	GLN1;4	glutamine synthetase 1;4	0	Sh01_g036780	Sobic.004G247000.1.p	LOC_Os02g50240.1	Zm00001d033747_P005
		Locus_29343_Transcript_1	GSc	glutamine synthetase	1.01082	1.5481	-0.542955	0.32333	SP	Q5MD09_SACOF	GO:0004356; GO:0005524; GO:0006542	K01915	AT1G66200.1	ATGSR2,GSR2	glutamine synthase clone F11	Sspon.01G0026870-1A	Sh_018K13_g000030	Sobic.001G116400.2.p	LOC_Os03g50490.1	Zm00001d033747_P001
		Locus_201_Transcript_3	GSR1	glutamine synthetase	0.200763	1.20757	2.53275	-0.0777037	SP	Q5MD11_SACOF	GO:0004356; GO:0005524; GO:0006542	K01915	AT5G37600.1	ATGLN1;1,ATGSR1,GLN1;1,GSR 1	glutamine synthase clone R1	Sspon.04G0004050-2B	Sh04_g017630	Sobic.004G247000.1.p	LOC_Os02g50240.1	Zm00001d017958_P001
		Locus_14_Transcript_3	AS	asparagine synthetase	1.15673	1.40325	2.48278	3.44019	both	B5U8J7_MAIZE	GO:0004066; GO:0005524; GO:0005829; GO:0006529; GO:0006541	K01953	AT3G47340.1	ASN1,AT-ASN1,DIN6	glutamine-dependent asparagine synthase 1	Sspon.05G0036630-1C	Sh08_g000370	Sobic.005G003200.1.p	LOC_Os06g15420.1	Zm00001d044608_P001
		Locus_14_Transcript_4	AS	asparagine synthetase	0.611435	1.50035	2.36595	5.12928	both	B5U8J7_MAIZE	GO:0004066; GO:0005524; GO:0005829; GO:0006529; GO:0006541	K01953	AT3G47340.1	ASN1,AT-ASN1,DIN6	glutamine-dependent asparagine synthase 1	Sspon.05G0036630-1C	Sh08_g000370	Sobic.005G003200.1.p	LOC_Os06g15420.1	Zm00001d044608_P001
		Locus_14_Transcript_5	AS	asparagine synthetase	1.70095	1.08372	1.61062	3.44285	both	B5U8J7_MAIZE	GO:0004066; GO:0005524; GO:0005829; GO:0006529; GO:0006541	K01953	AT3G47340.1	ASN1,AT-ASN1,DIN6	glutamine-dependent asparagine synthase 1	Sspon.05G0036630-1C	Sh08_g000370	Sobic.005G003200.1.p	LOC_Os06g15420.1	Zm00001d044608_P001
		Locus_14_Transcript_6	AS	asparagine synthetase	1.19502	1.89065	2.67321	3.97514	both	B5U8J7_MAIZE	GO:0004066; GO:0005524; GO:0005829; GO:0006529; GO:0006541	K01953	AT3G47340.1	ASN1,AT-ASN1,DIN6	glutamine-dependent asparagine synthase 1	Sspon.05G0036630-1C	Sh08_g000370	Sobic.005G003200.1.p	LOC_Os06g15420.1	Zm00001d044608_P001
		Locus_14_Transcript_7	AS	asparagine synthetase	1.41835	0.836319	2.48905	4.07204	both	B5U8J7_MAIZE	GO:0004066; GO:0005524; GO:0005829; GO:0006529; GO:0006541	K01953	AT3G47340.1	ASN1,AT-ASN1,DIN6	glutamine-dependent asparagine synthase 1	Sspon.05G0036630-1C	Sh08_g000370	Sobic.005G003200.1.p	LOC_Os06g15420.1	Zm00001d044608_P001
		Locus_14_Transcript_8	AS	asparagine synthetase	0.982774	1.77923	1.92699	2.96738	both	B5U8J7_MAIZE	GO:0004066; GO:0005524; GO:0005829; GO:0006529; GO:0006541	K01953	AT3G47340.1	ASN1,AT-ASN1,DIN6	glutamine-dependent asparagine synthase 1	Sspon.05G0036630-1C	Sh08_g000370	Sobic.005G003200.1.p	LOC_Os06g15420.1	Zm00001d044608_P001
		Locus_4664_Transcript_1	ACA7	alpha carbonic anhydrase 7	-1.63846	-0.754888	-1.67866	-2.58129	both	C5YM90_SORBI	GO:0004089; GO:0006730; GO:0008270; GO:0016836	K01674	AT1G08080.1	ACA7,ATACA7	alpha carbonic anhydrase 7	Sspon.06G0021280-1B	Sh07_g011540	Sobic.007G155000.1.p	LOC_Os08g36630.1	Zm00001d050011_P001
		Locus_4664_Transcript_2	ACA7	alpha carbonic anhydrase 7	-0.954196	-0.780149	-1.67866	-1.72541	both	C5YM90_SORBI	GO:0004089; GO:0006730; GO:0008270; GO:0016836	K01674	AT1G08080.1	ACA7,ATACA7	alpha carbonic anhydrase 7	Sspon.06G0021280-1B	Sh07_g011540	Sobic.007G155000.1.p	LOC_Os08g36630.1	Zm00001d050011_P001
		Locus_6838_Transcript_1	BCA4	beta carbonic anhydrase 4	-1.58866	-1.72803	6.34102	1.02563	CH	A0A1B6Q4X6_SORBI	GO:0004089; GO:0008270; GO:0015976	K01673	AT1G70410.3	ATBCA4,BCA4,CA4	beta carbonic anhydrase 4	Sspon.03G0032120-3D	Sh03_g016100	Sobic.003G234200.6.p	LOC_Os01g45274.4	Zm00001d044099_P004
		Locus_6838_Transcript_2	BCA4	beta carbonic anhydrase 4	-1.64386	-0.97678	5.76934	1.00014	CH	A0A1B6Q4X6_SORBI	GO:0004089; GO:0008270; GO:0015976	K01673	AT1G70410.3	ATBCA4,BCA4,CA4	beta carbonic anhydrase 4	Sspon.03G0032120-3D	Sh03_g016100	Sobic.003G234200.6.p	LOC_Os01g45274.4	Zm00001d044099_P004
		Locus_6838_Transcript_3	BCA4	beta carbonic anhydrase 4	-1.13835	-1.1046	7.55697	0.763834	CH	A0A059Q285_9POAL	GO:0004089; GO:0008270; GO:0015976	K01673	AT1G70410.3	ATBCA4,BCA4,CA4	beta carbonic anhydrase 4	Sspon.03G0032120-3D	Sh03_g016100	Sobic.003G234400.4.p	LOC_Os01g45274.4	Zm00001d011454_P001
		Locus_6838_Transcript_4	BCA4	beta carbonic anhydrase 4	-1.829	-1.63967	6.19185	1.47858	CH	A0A1B6Q4X6_SORBI	GO:0004089; GO:0008270; GO:0015976	K01673	AT1G70410.3	ATBCA4,BCA4,CA4	beta carbonic anhydrase 4	Sspon.03G0032120-3D	Sh03_g016100	Sobic.003G234200.6.p	LOC_Os01g45274.4	Zm00001d044099_P004
		Locus_3280_Transcript_1	BCA4	beta carbonic anhydrase 4	-2.2303	-2.23448	6.9841	1.58094	CH	A0A1B6Q4X6_SORBI	GO:0004089; GO:0008270; GO:0015976	K01673	AT1G70410.3	ATBCA4,BCA4,CA4	beta carbonic anhydrase 4	Sspon.03G0032120-1B	Sh03_g016090	Sobic.003G234200.6.p	LOC_Os01g45274.4	Zm00001d044096_P005
		Locus_13612_Transcript_1	CYN	cyanase	-0.488583	-0.812731	1.33421	-0.360994	CH	CYNS_MAIZE	GO:0003677; GO:0005829; GO:0008824; GO:0009440; GO:0009651; GO:0042802	K01725	AT3G23490.1	CYN	cyanase	Sspon.01G0043790-2C	0	Sobic.001G222600.1.p	LOC_Os10g33270.1	Zm00001d032736_P001
		Locus_7202_Transcript_2	IAMH2	Acetamidase	-1.79451	-1.05434	-2.23543	-5.40906	both	C5XKW6_SORBI	GO:0016811	K01455	AT4G37560.1	0	Acetamidase/Formamidase family protein	Sspon.03G0030930-2D	Sh03_g021870	Sobic.003G306600.1.p	LOC_Os01g55950.1	Zm00001d012672_P008
		Locus_7202_Transcript_3	IAMH2	Acetamidase	-0.818553	-1.92793	1.3043	-1.93025	CH	C5XKW6_SORBI	GO:0016811	K01455	AT4G37560.1	0	Acetamidase/Formamidase family protein	Sspon.03G0030930-2D	Sh03_g021890	Sobic.003G306600.1.p	LOC_Os01g55950.1	Zm00001d012672_P008
		Locus_7202_Transcript_5	IAMH2	Acetamidase	-2.07869	-2.07342	-1.88488	-4.07066	both	C5XKW6_SORBI	GO:0016811	K01455	AT4G37560.1	0	Acetamidase/Formamidase family protein	Sspon.03G0030930-2D	Sh03_g021870	Sobic.003G306600.1.p	LOC_Os01g55950.1	Zm00001d012672_P008
		Locus_11038_Transcript_1	BCA2	beta carbonic anhydrase 2	-1.16316	-1.07544	3.00344	0.665257	CH	A0A059Q285_9POAL	GO:0004089; GO:0008270; GO:0015976	K01673	AT5G14740.2	0	carbonic anhydrase 2	Sspon.03G0032130-2C	Sh03_g016090	Sobic.003G234400.4.p	LOC_Os01g45274.4	Zm00001d044096_P005
		Locus_5865_Transcript_1	GLU1	ferredoxin dependent glutamate synthase (Fd-GOGAT)	-0.309646	-2.68326	0.639824	-1.16711	CH	A0A1B6QG06_SORBI	GO:0006537; GO:0015930; GO:0016040; GO:0016491; GO:0019676; GO:0046872; GO:0051538	K00284	AT5G04140.2	0	glutamate synthase 1	Sspon.02G0001660-1P	Sh02_g029640	Sobic.002G402700.1.p	LOC_Os07g46460.1	Zm00001d022388_P014
		Locus_17901_Transcript_2	NIA2	nitrate reductase 2	-0.981621	-1.47076	2.31411	-0.808287	CH	C5YM76_SORBI	GO:0005829; GO:0006809; GO:0009703; GO:0020037; GO:0030151; GO:0042128; GO:0043546; GO:0050464; GO:0071949	K10534	AT1G37130.1	0	nitrate reductase 2	Sspon.06G0004940-3C	Sh07_g011450	Sobic.007G153900.1.p	LOC_Os08g36480.1	Zm00001d017025_P001
	Transport	Locus_1922_Transcript_2	NPF2.11	nitrate transporter	-1.6249	-0.626722	4.02208	-1.50188	CH	A0A1D6KGY4_MAIZE	GO:0005886; GO:0016021; GO:0022857	0	AT5G62680.1	0	Major facilitator superfamily protein	Sspon.02G0045970-1B	Sh08_g012630	Sobic.008G190200.1.p	LOC_Os12g44110.2	Zm00001d031213_P001
		Locus_1922_Transcript_4	NPF2.11	nitrate transporter	-1.52493	-0.785546	13.7482	-1.03254	CH	A0A1B6PEL5_SORBI	GO:0005886; GO:0016021; GO:0022857	0	AT5G62680.1	0	Major facilitator superfamily protein	Sspon.02G0045970-1B	Sh08_g012630	Sobic.008G190200.1.p	LOC_Os12g44110.2	Zm00001d031213_P001
		Locus_1922_Transcript_5	NPF2.11	nitrate transporter	-1.56185	-1.94704	4.40312	-1.4847	CH	A0A1B6PEL5_SORBI	GO:0005886; GO:0016021; GO:0022857	0	AT5G62680.1	0	Major facilitator superfamily protein	Sspon.02G0045970-1B	Sh08_g012630	Sobic.008G190200.1.p	LOC_Os12g44110.2	Zm00001d031213_P001
		Locus_1922_Transcript_6	NPF2.11	nitrate transporter	-1.73715	-1.49249	13.5969	-0.999361	CH	A0A1B6PEL5_SORBI	GO:0005886; GO:0016021; GO:0022857	0	AT5G62680.1	0	Major facilitator superfamily protein	Sspon.02G0045970-1B	Sh08_g012630	Sobic.008G190200.1.p	LOC_Os12g44110.2	Zm00001d031213_P001
		Locus_6938_Transcript_1	NPF2.11	nitrate transporter	-1.83498	-1.83327	12.5216	-2.16879	CH	A0A4U6VM07_SETVI	GO:0016021; GO:0022857	0	AT5G62680.1	0	Major facilitator superfamily protein	Sspon.02G0052990-2D	Sh08_g012630	Sobic.008G190200.1.p	LOC_Os12g44100.1	Zm00001d031213_P001
		Locus_22260_Transcript_1	NPF3.1	nitrate transporter	-1.05847	-0.547209	4.02888	1.25609	CH	A0A3L6EFV0_MAIZE	GO:0016021; GO:0022857	0	AT1G68570.1	0	Major facilitator superfamily protein	Sspon.07G0008030-1A	Sh09_g010720	Sobic.009G136900.1.p	LOC_Os05g34010.1	Zm00001d038186_P002
		Locus_54694_Transcript_1	NPF4.5	nitrate transporter	-1.97556	-3.00379	3.34395	-0.240371	CH	A0A1Z5RHV3_SORBI	GO:0016021; GO:0022857	K14638	AT1G27040.1	0	Major facilitator superfamily protein	Sspon.05G0015940-1A	Sh05_g006160	Sobic.005G107400.1.p	LOC_Os11g17970.1	Zm00001d004621_P001
		Locus_12009_Transcript_1	NPF4.6	nitrate transporter	-1.79387	-1.98908	2.02994	-1.21081	CH	C0PBR1_MAIZE	GO:0016021; GO:0022857	0	AT1G69850.1	ATNRT1:2,NRT1:2,NTL1	nitrate transporter 1:2	Sspon.08G0006890-3C	0	Sobic.010G175900.2.p	LOC_Os06g38294.1	Zm00001d046383_P001
		Locus_6940_Transcript_1	NPF4.6	nitrate transporter	-0.613196	-1.28951	3.36234	1.0608	CH	A0A1B6PRK3_SORBI	GO:0016021; GO:0022857	K14638	AT1G69850.1	ATNRT1:2,NRT1:2,NTL1	nitrate transporter 1:2	Sspon.05G0015950-2B	Sh05_g006170	Sobic.005G107500.1.p	LOC_Os11g18044.1	Zm00001d004621_P001
		Locus_6940_Transcript_2	NPF4.6	nitrate transporter	-0.334956	-0.722466	2.91184	0.565419	CH	A0A1B6PRK3_SORBI	GO:0016021; GO:0022857	K14638	AT1G69850.1	ATNRT1:2,NRT1:2,NTL1	nitrate transporter 1:2	Sspon.05G0015950-2B	Sh05_g006170	Sobic.005G107500.1.p	LOC_Os11g18044.1	Zm00001d004621_P001
		Locus_8040_Transcript_1	NPF5.1	nitrate transporter	1.13194	0.973365	4.0029	-0.772086	SP	A0A1Z5R1Y0_SORBI	GO:0016021; GO:0022857	0	AT2G40460.1	0	Major facilitator superfamily protein	Sspon.07G0010360-3D	Sh09_g007410	Sobic.009G101800.2.p	LOC_Os05g27010.1	Zm00001d027593_P001
		Locus_28612_Transcript_1	NPF6.3	nitrate transporter	-1.27113	-1.64034	3.26698	-0.169616	CH	C5WSH8_SORBI	GO:0006857; GO:0010167; GO:0015112; GO:0016021	0	AT1G12110.1	ATNRT1,B-1,CHL1,CHL1-1,NRT1,NRT1.1	nitrate transporter 1.1	Sspon.01G0000230-3C	Sh01_g044530	Sobic.001G302800.1.p	LOC_Os10g40600.1	Zm00001d029932_P001
		Locus_33261_Transcript_2	NPF6.3	nitrate transporter	-2.08535	-1.05232	11.9144	-0.586028	CH	A0A0A9E455_ARUDO	GO:0016021; GO:0022857	0	AT1G12110.1	ATNRT1,B-1,CHL1,CHL1-1,NRT1,NRT1.1	nitrate transporter 1.1	Sspon.01G0000230-3C	Sh01_g044530	Sobic.001G302800.1.p	LOC_Os10g40600.1	Zm00001d029933_P001
		Locus_11093_Transcript_1	NPF6.4	nitrate transporter	-2.53746	-1.90624	3.02823	-1.38118	CH	C5XVS5_SORBI	GO:0010167; GO:0015112; GO:0016021	0	AT3G21670.1	0	Major facilitator superfamily protein	Sspon.04G0009620-1P	Sh01_g044530	Sobic.004G193000.1.p	LOC_Os04g39030.1	Zm00001d016982_P001
		Locus_11093_Transcript_2	NPF6.4	nitrate transporter	-3.48235	-1.8227	3.2263	-1.42366	CH	C5XVS5_SORBI	GO:0010167; GO:0015112; GO:0016021	0	AT3G21670.1	0	Major facilitator superfamily protein	Sspon.04G0009620-1P	Sh01_g044530	Sobic.004G193000.1.p	LOC_Os04g39030.1	Zm00001d016982_P001
		Locus_17695_Transcript_1	NPF6.4	nitrate transporter	-2.04942	-1.84112	1.89612	-1.16769	CH	C5XVS5_SORBI	GO:0010167; GO:0015112; GO:0016021	0	AT3G21670.1	0	Major facilitator superfamily protein	Sspon.04G0009620-1P	Sh01_g044530	Sobic.004G193000.1.p	LOC_Os04g39030.1	Zm00001d016982_P001
		Locus_17695_Transcript_2	NPF6.4	nitrate transporter	-2.37028	-2.05427	1.58132	-1.13573	CH	C5XVS5_SORBI	GO:0010167; GO:0015112; GO:0016021	0	AT3G21670.1	0	Major facilitator superfamily protein	Sspon.04G0009620-1P	Sh01_g044530	Sobic.004G193000.1.p	LOC_Os04g39030.1	Zm00001d016982_P001
		Locus_2620_Transcript_1	NPF7.3	nitrate transporter	-1.11353	-1.63879	-8.87652	-9.45121	CH	A0A194YS07_SORBI	GO:0016021; GO:0022857	0	AT1G32450.1	NRT1.5	nitrate transporter 1.5	Sspon.04G0023470-2D	Sh04_g020270	Sobic.004G276200.1.p	LOC_Os02g46460.2	Zm00001d017666_P001
		Locus_11701_Transcript_2	NPF8.3	nitrate transporter	1.53853	1.42777	1.61604	0.325299	SP	A0A1Z5S573_SORBI	GO:0006857; GO:0016021; GO:0022857	K14638	AT2G02040.1	ATPTR2,ATPTR2-B,NTR1,PTR2,PTR2-B	peptide transporter 2	Sspon.01G0027370-2B	Sh01_g008560	Sobic.001G111150.1.p	LOC_Os03g51050.1	Zm00001d033800_P002
		Locus_11701_Transcript_1	NPF8.3	nitrate transporter	1.3299	0.95818	1.43661	0.364013	SP	A0A1Z5S573_SORBI	GO:0006857; GO:0016021; GO:0022857	K14638	AT2G02040.1	ATPTR2,ATPTR2-B,NTR1,PTR2,PTR2-B	peptide transporter 2	Sspon.01G0027370-2B	Sh01_g008560	Sobic.001G111150.1.p	LOC_Os03g51050.1	Zm00001d033800_P002
		Locus_7008_Transcript_2	NPF8.1	nitrate transporter	0.545389	1.83432	11.7313	0.763933	SP	A0A1B6Q1W5_SORBI	GO:0006857; GO:0016021; GO:0022857	0	AT3G54140.1	ATPTR1,PTR1	peptide transporter 1	Sspon.03G0020290-2C	Sh02_g000060	Sobic.003G076200.4.p	LOC_Os01g04950.2	Zm00001d008604_P011
		Locus_7008_Transcript_1	NPF8.1	nitrate transporter	0.793165	1.85101	2.59839	-0.0329146	SP	A0A1B6Q1W5_SORBI	GO:0006857; GO:0016021; GO:0022857	0	AT3G54140.1	ATPTR1,PTR1	peptide transporter 1	Sspon.03G0020290-2C	Sh02_g000060	Sobic.003G076200.4.p	LOC_Os01g04950.2	Zm00001d008604_P011
		Locus_19033_Transcript_1	NPF8.2	nitrate transporter	-1.11223	-1.09285	2.44388	0.830604	CH	C5WQM1_SORBI	GO:0016021; GO:0022857	K14638	AT5G01180.1	ATPTR5,PTR5	peptide transporter 5	Sspon.01G0015520-1A	Sh01_g021400	Sobic.001G282000.1.p	LOC_Os10g42870.2	Zm00001d030158_P001
		Locus_53155_Transcript_1	AMT1;2	ammonium transporter	-2.62103	-12.4226	0.563589	-2.90756	CH	A0A3L6ET75_MAIZE	GO:0008519; GO:0016021	K03320	AT1G64780.1	0	ammonium transporter 1;2	Sspon.04G0024490-1B	Sh04_g015170	Sobic.004G217800.1.p	LOC_Os02g40730.1	Zm00001d017249_P001
Amino acid Metabolism
Root		Locus_1003_Transcript_9	ADH	alcohol dehydrogenase 1	-0.638778	-0.708917	-1.27236	-1.79784	both	Q43264_MAIZE	GO:0004022; GO:0004024; GO:0005829; GO:0008270; GO:0034059; GO:0046294; GO:0051903	K18857	AT1G77120.1	ADH,ADH1,ATADH,ATADH1	alcohol dehydrogenase 1	Sspon.05G0016040-4D	Sh01_g007510	Sobic.001G097600.2.p	LOC_Os11g10480.1	Zm00001d033931_P002
		Locus_10323_Transcript_1	ARD2	RmlC-like cupins superfamily protein	-1.98609	-1.27342	-3.32025	-14.4608	both	A0A1B6QKP6_SORBI	GO:0005506; GO:0005634; GO:0005737; GO:0010309; GO:0019509	K08967	AT4G14710.2	ATARD2	RmlC-like cupins superfamily protein	Sspon.01G0003310-2P	0	Sobic.001G243100.1.p	LOC_Os03g06620.1	Zm00001d027756_P002
		Locus_10323_Transcript_2	ARD2	RmlC-like cupins superfamily protein	-1.61491	-1.04659	-4.18291	-14.4226	both	A0A1B6QKP6_SORBI	GO:0005506; GO:0005634; GO:0005737; GO:0010309; GO:0019509	K08967	AT4G14710.2	ATARD2	RmlC-like cupins superfamily protein	Sspon.01G0003310-2P	0	Sobic.001G243100.1.p	LOC_Os03g06620.1	Zm00001d027756_P002
		Locus_10323_Transcript_3	ARD2	RmlC-like cupins superfamily protein	-2.11956	-1.69439	-1.50907	-3.01261	both	A0A1B6QKP6_SORBI	GO:0005506; GO:0005634; GO:0005737; GO:0010309; GO:0019509	K08967	AT4G14710.2	ATARD2	RmlC-like cupins superfamily protein	Sspon.01G0003310-4P	0	Sobic.001G243100.1.p	LOC_Os03g06620.1	Zm00001d027756_P002
		Locus_10471_Transcript_1	G6PD2	glucose-6-phosphate dehydrogenase 2	-0.511646	-0.575673	-0.722282	-2.54904	CH	A0A5J9T7Q5_9POAL	GO:0004345; GO:0006006; GO:0006098; GO:0050661	K00036	AT5G13110.1	G6PD2	glucose-6-phosphate dehydrogenase 2	Sspon.05G0013680-1A	Sh06_g001820	Sobic.006G030800.1.p	LOC_Os07g22350.1	Zm00001d025015_P001
		Locus_107_Transcript_3	PAL1	PHE ammonia lyase 1	-0.765258	-0.421019	0	-9.66178	CH	A0A1D6HDL9_MAIZE	GO:0005737; GO:0006559; GO:0009800; GO:0016841; GO:0045548	K10775	AT2G37040.1	ATPAL1,PAL1	PHE ammonia lyase 1	Sspon.04G0008040-3C	Sh04_g015410	Sobic.004G220700.1.p	LOC_Os02g41670.1	Zm00001d017276_P001
		Locus_107_Transcript_6	PAL1	PHE ammonia lyase 1	-0.7023	-0.280658	0	0	CH	A0A1D6HDL9_MAIZE	GO:0005737; GO:0006559; GO:0009800; GO:0016841; GO:0045548	K10775	AT2G37040.1	ATPAL1,PAL1	PHE ammonia lyase 1	Sspon.04G0008040-11P	Sh04_g015410	Sobic.004G220700.1.p	LOC_Os02g41670.1	Zm00001d017276_P001
		Locus_10839_Transcript_1	GSTL3	Glutathione S-transferase family protein	-0.628292	-1.05502	-1.00488	-2.86773	CH	A0A1B6QNZ1_SORBI	GO:0010731	K00799	AT5G02790.1	GSTL3	Glutathione S-transferase family protein	Sspon.01G0039070-2C	Sh01_g032980	Sobic.001G412800.1.p	LOC_Os03g17470.1	Zm00001d028692_P005
		Locus_11511_Transcript_1	NIT4	nitrilase 4	-0.546774	-0.409624	-1.69797	-5.98939	both	C5XY70_SORBI	GO:0000257; GO:0006807; GO:0018822; GO:0047427; GO:0051410	K13035	AT5G22300.1	AtNIT4,NIT4	nitrilase 4	Sspon.04G0024080-1B	Sh04_g015760	Sobic.004G225000.1.p	LOC_Os02g42330.1	Zm00001d017352_P012
		Locus_1190_Transcript_1	FAH	fumarylacetoacetase, putative	-0.187726	-0.193158	-0.566347	-1.90572	both	A0A194YPE9_SORBI	GO:0004334; GO:0005829; GO:0006559; GO:0006572; GO:0008219; GO:0046872; GO:1902000	K01555	AT1G12050.1	0	fumarylacetoacetase, putative	Sspon.04G0015770-1A	0	Sobic.004G080100.1.p	LOC_Os02g10310.1	Zm00001d053663_P003
		Locus_1197_Transcript_2	NIT4	nitrilase 4	-2.90542	-0.801839	-1.58188	-3.99341	both	A0A194YS86_SORBI	GO:0000257; GO:0006807; GO:0018822; GO:0047427; GO:0051410	K13035	AT5G22300.1	AtNIT4,NIT4	nitrilase 4	Sspon.04G0007710-1A	Sh04_g015770	Sobic.004G225100.1.p	LOC_Os02g42330.1	Zm00001d017352_P012
		Locus_12022_Transcript_2	GSTF13	Glutathione S-transferase family protein	-1.22271	-0.626652	-1.31451	-3.84898	CH	K3XLU1_SETIT	GO:0004364; GO:0005737; GO:0043295	K00799	AT3G62760.1	ATGSTF13	Glutathione S-transferase family protein	Sspon.04G0010540-2B	Sh04_g011700	Sobic.004G171400.1.p	LOC_Os01g27360.1	Zm00001d012675_P001
		Locus_13052_Transcript_2	PMDH1	peroxisomal NAD-malate dehydrogenase 1	-1.06111	-1.08191	0	-3.99484	CH	A0A317YDU6_MAIZE	GO:0005975; GO:0006099; GO:0006108; GO:0030060	K00026	AT2G22780.1	PMDH1	peroxisomal NAD-malate dehydrogenase 1	Sspon.01G0029050-1A	Sh01_g005040	Sobic.001G073900.1.p	LOC_Os03g56280.1	Zm00001d034241_P001
		Locus_13529_Transcript_1	MTAN1	methylthioadenosine nucleosidase 1	-0.569493	-0.932818	-1.73088	-1.68341	both	C5YHS5_SORBI	GO:0003824; GO:0009116	K01244	AT4G38800.1	ATMTAN1,ATMTN1,MTAN1,MTN1	methylthioadenosine nucleosidase 1	Sspon.06G0002830-3D	0	Sobic.007G193200.1.p	LOC_Os06g02220.1	Zm00001d031621_P006
		Locus_13877_Transcript_1	BGLU11	beta glucosidase 11	-2.44488	-1.43879	-2.25248	-3.55913	both	A0A1B6QDJ9_SORBI	GO:0004553; GO:0005975	K01188	AT1G02850.2	BGLU11	beta glucosidase 11	Sspon.02G0010420-2D	Sh02_g017560	Sobic.002G261600.2.p	LOC_Os09g33680.1	Zm00001d021119_P001
		Locus_13877_Transcript_2	BGLU11	beta glucosidase 11	-2.21562	-1.1727	-1.92266	-2.50179	both	A0A1B6QDJ9_SORBI	GO:0004553; GO:0005975	K01188	AT1G02850.2	BGLU11	beta glucosidase 11	Sspon.02G0010420-2D	Sh02_g017560	Sobic.002G261600.2.p	LOC_Os09g33680.1	Zm00001d021119_P001
		Locus_13877_Transcript_3	BGLU11	beta glucosidase 11	-2.12115	-1.19955	-1.80664	-2.48431	both	A0A1B6QDJ9_SORBI	GO:0004553; GO:0005975	K01188	AT1G02850.2	BGLU11	beta glucosidase 11	Sspon.02G0010420-2D	Sh02_g017560	Sobic.002G261600.2.p	LOC_Os09g33680.1	Zm00001d021119_P001
		Locus_1405_Transcript_1	OMR1	L-O-methylthreonine resistant 1	-0.504113	-0.65824	-0.669248	-3.8653	CH	C5WN25_SORBI	GO:0004794; GO:0006566; GO:0006567; GO:0009097; GO:0030170	K01754	AT3G10050.1	OMR1	L-O-methylthreonine resistant 1	Sspon.01G0026890-2C	Sh01_g009020	Sobic.001G116100.1.p	LOC_Os03g50510.1	Zm00001d033750_P003
		Locus_14414_Transcript_1	BC-5	branched-chain amino acid aminotransferase 5 / branched-chain amino acid transaminase 5 (BCAT5)	-0.4975	-0.543295	-1.40491	-2.38615	both	A0A1B6QM15_SORBI	GO:0009082; GO:0052654; GO:0052655; GO:0052656	K00826	AT5G65780.1	ATBCAT-5	branched-chain amino acid aminotransferase 5 / branched-chain amino acid transaminase 5 (BCAT5)	Sspon.01G0000340-1A	Sh01_g023250	Sobic.001G305600.2.p	LOC_Os05g48450.6	Zm00001d029848_P003
		Locus_14550_Transcript_1	BGLU47	beta-glucosidase 47	-1.74371	-0.671967	-0.707899	-2.70922	CH	C5YC21_SORBI	GO:0005975; GO:0008422	K05350	AT4G21760.1	BGLU47	beta-glucosidase 47	Sspon.05G0007140-3C	Sh09_g008570	Sobic.006G146000.1.p	LOC_Os04g43390.2	Zm00001d025846_P001
		Locus_14776_Transcript_1	MetRS	methionine--tRNA ligase, putative / methionyl-tRNA synthetase, putative / MetRS, putative	-1.12278	-1.00231	0	-11.0154	CH	K7UJ45_MAIZE	GO:0000049; GO:0004825; GO:0005524; GO:0005829; GO:0006418; GO:0006431	K01874	AT4G13780.1	0	methionine--tRNA ligase, putative / methionyl-tRNA synthetase, putative / MetRS, putative	Sspon.04G0031440-1C	Sh04_g017990	Sobic.004G251200.1.p	LOC_Os06g31210.1	Zm00001d051753_P001
		Locus_1480_Transcript_2	AOAT1	glutamate:glyoxylate aminotransferase	-1.01897	-0.676548	-1.17218	-4.82835	CH	A0A1B6Q8L5_SORBI	GO:0004021; GO:0008453; GO:0009058; GO:0009853; GO:0030170; GO:0047958	K14272	AT1G23310.1	AOAT1,GGAT1,GGT1	glutamate:glyoxylate aminotransferase	Sspon.02G0026050-3C	Sh02_g000630	Sobic.002G006600.1.p	LOC_Os07g01760.1	Zm00001d018639_P002
		Locus_1480_Transcript_3	AOTAT2	glyoxylate aminotransferase	-0.566894	-0.411565	-0.684096	-3.46713	CH	A0A1B6Q8L5_SORBI	GO:0004021; GO:0008453; GO:0009058; GO:0009853; GO:0030170; GO:0047958	K14272	AT1G70580.4	0	alanine-2-oxoglutarate aminotransferase 2	Sspon.02G0026050-1A	Sh02_g000630	Sobic.002G006600.1.p	LOC_Os07g01760.1	Zm00001d018639_P002
		Locus_15260_Transcript_1	MST1	mercaptopyruvate sulfurtransferase 1	-0.72498	-0.33863	-0.2265	-0.488258	CH	K7U7U1_MAIZE	GO:0004792	K01011	AT1G79230.1	ATMST1,ATRDH1,MST1,ST1,STR1	mercaptopyruvate sulfurtransferase 1	Sspon.04G0017580-2C	Sh04_g003650	Sobic.004G053000.1.p	LOC_Os02g07044.2	Zm00001d053816_P009
		Locus_1540_Transcript_6	PAL1	PHE ammonia lyase 1	-0.343946	-0.453114	0	-0.20482	CH	A0A1L4AJ94_9POAL	GO:0005737; GO:0006559; GO:0009800; GO:0045548	K10775	AT2G37040.1	ATPAL1,PAL1	PHE ammonia lyase 1	Sspon.04G0008040-3C	Sh04_g015410	Sobic.004G220600.2.p	LOC_Os02g41650.1	Zm00001d017279_P001
		Locus_1629_Transcript_1	CHY1	beta-hydroxyisobutyryl-CoA hydrolase 1	-1.24555	-0.30786	-1.14327	-1.8227	both	B6TKL4_MAIZE	GO:0003860	K05605	AT5G65940.1	CHY1	beta-hydroxyisobutyryl-CoA hydrolase 1	Sspon.01G0053870-1C	Sh05_g011740	Sobic.001G290000.1.p	LOC_Os12g16350.1	Zm00001d021132_P004
		Locus_16391_Transcript_1	AAD	Amino acid dehydrogenase family protein	-1.67759	-1.33245	-0.562693	-1.58496	CH	C4JAW3_MAIZE	GO:0006520; GO:0016491	K00262	AT1G51720.1	0	Amino acid dehydrogenase family protein	Sspon.03G0004820-1P	Sh03_g012480	Sobic.003G188400.1.p	LOC_Os01g37760.1	Zm00001d044503_P011
		Locus_16425_Transcript_1	GSTF13	Glutathione S-transferase family protein	-1.98448	-1.44052	-3.65734	-1.78914	CH	C5Z026_SORBI	GO:0004364; GO:0005737; GO:0043295	K00799	AT3G62760.1	ATGSTF13	Glutathione S-transferase family protein	Sspon.07G0013120-2C	Sh09_g004140	Sobic.009G043600.1.p	LOC_Os01g27210.1	Zm00001d024839_P001
		Locus_16519_Transcript_2	CPNIFS	chloroplastic NIFS-like cysteine desulfurase	-0.436708	-0.563568	-1.77761	-5.0396	both	A0A1B6PPN4_SORBI	GO:0006534; GO:0030170; GO:0031071	K11717	AT1G08490.1	ATCPNIFS,ATNFS2,ATSUFS,CPNIFS,SUFS	chloroplastic NIFS-like cysteine desulfurase	Sspon.05G0021060-1P	Sh04_g009890	Sobic.005G014700.3.p	LOC_Os12g18900.1	Zm00001d052364_P011
		Locus_1703_Transcript_1	SAMDC3	Adenosylmethionine decarboxylase family protein	-0.40997	-0.28958	-0.582851	-2.72583	both	A0A1Z5RDR4_SORBI	GO:0004014; GO:0005829; GO:0006557; GO:0006597; GO:0008295	K01611	AT3G25570.2	0	Adenosylmethionine decarboxylase family protein	Sspon.05G0007830-2D	Sh06_g008850	Sobic.006G135600.4.p	LOC_Os04g42095.1	Zm00001d003157_P002
		Locus_1703_Transcript_4	SAMDC3	Adenosylmethionine decarboxylase family protein	-0.422712	-0.383637	-0.742394	-3.15347	both	A0A1Z5RDR4_SORBI	GO:0004014; GO:0005829; GO:0006557; GO:0006597; GO:0008295	K01611	AT3G25570.2	0	Adenosylmethionine decarboxylase family protein	Sspon.05G0007830-2D	Sh06_g008850	Sobic.006G135600.4.p	LOC_Os04g42095.1	Zm00001d003157_P002
		Locus_17078_Transcript_1	BGLU17	beta glucosidase 17	-4.32193	-0.982403	-1.66176	2.37991	CH	A0A1B6PLK8_SORBI	GO:0005975; GO:0008422	K01188	AT2G44480.2	0	beta glucosidase 17	Sspon.05G0009130-3C	Sh06_g007400	Sobic.006G117400.1.p	LOC_Os04g39880.3	Zm00001d033649_P001
		Locus_17499_Transcript_1	GSTF13	Glutathione S-transferase family protein	-5.80623	-1.37113	-11.8572	-14.9698	both	A0A1B6P6M7_SORBI	GO:0004364; GO:0005737; GO:0043295	K00799	AT3G62760.1	ATGSTF13	Glutathione S-transferase family protein	Sspon.07G0013110-1A	Sh09_g004140	Sobic.009G043700.1.p	LOC_Os01g27210.1	Zm00001d024839_P001
		Locus_17499_Transcript_2	GSTF13	Glutathione S-transferase family protein	-2.07072	-0.786461	-11.5314	-5.55772	both	A0A1B6P6M7_SORBI	GO:0004364; GO:0005737; GO:0043295	K00799	AT3G62760.1	ATGSTF13	Glutathione S-transferase family protein	Sspon.07G0013110-1A	Sh09_g004140	Sobic.009G043700.1.p	LOC_Os01g27210.1	Zm00001d024839_P001
		Locus_17564_Transcript_2	AN1	N-acetyl-glutamate semialdehyde dehydrogenase	-0.685891	-0.720603	-0.85561	-13.4473	CH	A0A1B6QJB9_SORBI	GO:0003942; GO:0006526; GO:0046983; GO:0051287	K00145	AT2G19940.2	0	oxidoreductases, acting on the aldehyde or oxo group of donors, NAD or NADP as acceptor;copper ion binding	Sspon.01G0045300-2C	0	Sobic.001G166600.1.p	LOC_Os03g42110.1	Zm00001d033328_P001
		Locus_17974_Transcript_1	ACD1	D-cysteine desulfhydrase	-0.539797	-0.645218	-0.203533	-3.94867	CH	A0A194YSH7_SORBI	GO:0005739; GO:0005829; GO:0009507; GO:0009693; GO:0019148; GO:0019447; GO:0046686; GO:0050897	K05396	AT1G48420.1	ACD1,ATACD1,D-CDES	D-cysteine desulfhydrase	Sspon.04G0033050-1C	0	Sobic.004G314500.1.p	LOC_Os02g53330.2	Zm00001d018230_P001
		Locus_18264_Transcript_1	MetRS	methionine--tRNA ligase, putative / methionyl-tRNA synthetase, putative / MetRS, putative	-1.07605	-1.22055	-1.47163	-2.6484	both	C5XZD3_SORBI	GO:0000049; GO:0004825; GO:0005524; GO:0005829; GO:0006418; GO:0006431	K01874	AT4G13780.1	0	methionine--tRNA ligase, putative / methionyl-tRNA synthetase, putative / MetRS, putative	Sspon.04G0031440-1C	Sh04_g017990	Sobic.004G251200.1.p	LOC_Os06g31210.1	Zm00001d051753_P002
		Locus_1870_Transcript_1	BETA-UP	beta-ureidopropionase	-1	-0.54591	0.235568	-0.980789	CH	C5X8L4_SORBI	GO:0003837; GO:0005829; GO:0006212; GO:0016811; GO:0019482; GO:0033396; GO:0043562	K01431	AT5G64370.1	BETA-UP,PYD3	beta-ureidopropionase	Sspon.02G0007510-3D	Sh02_g021570	Sobic.002G304000.1.p	LOC_Os07g30170.1	Zm00001d021506_P001
		Locus_1883_Transcript_2	SK1	shikimate kinase 1	-0.420292	-0.57039	-1.26489	-2.68917	both	A0A194YSF0_SORBI	GO:0000287; GO:0004765; GO:0005524; GO:0009073; GO:0009423; GO:0009507; GO:0019632	K00891	AT2G21940.4	ATSK1,SK1	shikimate kinase 1	Sspon.04G0003400-1A	Sh04_g016680	Sobic.004G236300.1.p	LOC_Os02g51410.1	Zm00001d052247_P001
		Locus_19481_Transcript_1	GSH2	glutathione synthetase 2	-10.7056	-2.06581	-1.37497	3.11944	CH	A0A0A9SYL7_ARUDO	GO:0004363; GO:0005524	K21456	AT5G27380.1	GSH2,GSHB	glutathione synthetase 2	Sspon.02G0044120-1B	0	Sobic.008G113600.2.p	LOC_Os12g16200.1	Zm00001d041710_P004
		Locus_19494_Transcript_1	TyrAAT2	arogenate dehydrogenase	-1.10637	-1.15546	0.730208	-2.28986	CH	C5Z447_SORBI	GO:0004665; GO:0006571; GO:0008977	K15227	AT1G15710.1	0	prephenate dehydrogenase family protein	Sspon.08G0007790-1A	0	Sobic.010G160400.1.p	LOC_Os06g35050.1	Zm00001d046168_P001
		Locus_203_Transcript_2	MAT4	S-adenosylmethionine synthetase family protein	-0.466607	-0.205089	-1.85641	-4.93272	CH	K3Z636_SETIT	GO:0004478; GO:0005524; GO:0005737; GO:0006556; GO:0006730; GO:0046872	K00789	AT3G17390.1	MAT4,MTO3,SAMS3	S-adenosylmethionine synthetase family protein	Sspon.03G0015850-4D	Sh09_g003050	Sobic.009G033600.1.p	LOC_Os05g04510.2	Zm00001d010920_P001
		Locus_2228_Transcript_2	KAR	ketol-acid reductoisomerase	-0.187401	-0.918358	-1.6643	-3.34328	both	C5XF87_SORBI	GO:0004455; GO:0005739; GO:0009082; GO:0009097; GO:0009099; GO:0009507; GO:0046872	K00053	AT3G58610.3	0	ketol-acid reductoisomerase	Sspon.03G0010130-1A	Sh03_g016540	Sobic.003G239900.1.p	LOC_Os01g46380.1	Zm00001d044035_P001
		Locus_23133_Transcript_2	GSTU8	glutathione S-transferase TAU 8	-1.97544	-2.20261	-12.3191	-13.3359	both	C5XHV8_SORBI	GO:0004364; GO:0005737; GO:0006749	K00799	AT3G09270.1	ATGSTU8,GSTU8	glutathione S-transferase TAU 8	Sspon.03G0026550-1B	Sh03_g032540	Sobic.003G426400.1.p	LOC_Os01g72150.1	Zm00001d042096_P001
		Locus_24300_Transcript_1	IGPD	imidazoleglycerol-phosphate dehydratase	-0.614983	-1.01823	-0.851901	-13.3063	CH	C5YG33_SORBI	GO:0000105; GO:0004424	K01693	AT3G22425.2	0	imidazoleglycerol-phosphate dehydratase	Sspon.05G0030860-1C	Sh06_g015740	Sobic.006G217000.1.p	LOC_Os04g52710.1	Zm00001d002296_P003
		Locus_2433_Transcript_3	PSP	3-phosphoserine phosphatase	-2.50846	-4.11042	-1.52947	-2.20288	CH	B6SU38_MAIZE	GO:0004647; GO:0006564	K01079	AT1G18640.2	PSP	3-phosphoserine phosphatase	Sspon.06G0017430-1A	Sh01_g002340	Sobic.005G194900.1.p	LOC_Os11g41160.3	Zm00001d048794_P004
		Locus_24615_Transcript_1	THA1	threonine aldolase	-1.17632	-1.30958	-1.91066	-3.68514	both	C5YCC5_SORBI	GO:0005829; GO:0006545; GO:0006567; GO:0008732	K01620	AT1G08630.4	THA1	threonine aldolase 1	Sspon.05G0013130-1A	Sh06_g009610	Sobic.006G147700.1.p	LOC_Os04g43650.1	Zm00001d003059_P005
		Locus_24833_Transcript_1	CS-C	O-acetylserine (thiol) lyase isoform C	-1.37872	-0.569166	9.32193	-1.2115	CH	A0A194YH60_SORBI	GO:0004124; GO:0005737; GO:0006535; GO:0030170	K01738	AT3G59760.1	ATCS-C,OASC	O-acetylserine (thiol) lyase isoform C	Sspon.08G0014950-3D	Sh10_g003550	Sobic.010G039300.1.p	LOC_Os06g36840.1	Zm00001d045327_P001
		Locus_2696_Transcript_1	G6PD6	glucose-6-phosphate dehydrogenase 6	-0.528729	-1.01876	-1.21913	-2.85034	both	A0A194YQU6_SORBI	GO:0004345; GO:0006006; GO:0006098; GO:0050661	K00036	AT5G40760.1	G6PD6	glucose-6-phosphate dehydrogenase 6	Sspon.04G0008880-2B	Sh04_g014010	Sobic.004G204900.2.p	LOC_Os02g38840.2	Zm00001d017119_P003
		Locus_296_Transcript_1	GSTU17	Glutathione S-transferase family protein	-1.2042	-0.456274	-2.17843	-4.11411	CH	Q9FQA9_MAIZE	GO:0004364; GO:0005737; GO:0006749	K00799	AT1G10370.1	ATGSTU17,ERD9,GST30,GST30B	Glutathione S-transferase family protein	Sspon.01G0013400-2B	Sh_020J14_contig-3_g000010	Sobic.001G317000.1.p	LOC_Os10g38740.1	Zm00001d029708_P001
		Locus_30275_Transcript_2	ACX1	acyl-CoA oxidase 1	-1.66742	-1.87616	-2.84052	-3.29889	CH	A0A4U6UTU4_SETVI	GO:0003997; GO:0005777; GO:0006635; GO:0071949	K00232	AT4G16760.2	0	acyl-CoA oxidase 1	Sspon.08G0024540-2D	Sh10_g000130	Sobic.010G001900.1.p	LOC_Os06g01390.1	Zm00001d045606_P008
		Locus_33410_Transcript_1	GHF	Glycosyl hydrolase family protein	-1.46333	-1.50174	-3.02918	-3.95812	both	A0A1B6P8X8_SORBI	GO:0005576; GO:0008422; GO:0009251; GO:0102483	K05349	AT3G47040.2	0	Glycosyl hydrolase family protein	Sspon.07G0006780-2B	Sh09_g012350	Sobic.009G157300.1.p	LOC_Os05g37700.1	Zm00001d038272_P004
		Locus_34319_Transcript_1	Aldolase	Aldolase-type TIM barrel family protein	-1.02154	-1.20816	-2.13403	-4.07835	both	C5YA91_SORBI	GO:0000162; GO:0004425; GO:0004640	K01609	AT5G48220.1	0	Aldolase-type TIM barrel family protein	Sspon.05G0009470-4D	Sh06_g006820	Sobic.006G112600.1.p	LOC_Os04g39270.1	Zm00001d025652_P005
		Locus_3654_Transcript_1	EMB1144	chorismate synthase, putative / 5-enolpyruvylshikimate-3-phosphate phospholyase, putative	-0.330281	-0.374708	-1.05427	-4.21669	both	A0A3L6SH19_PANMI	GO:0004107; GO:0009073; GO:0009423	K01736	AT1G48850.1	EMB1144	chorismate synthase, putative / 5-enolpyruvylshikimate-3-phosphate phospholyase, putative	0	Sh01_g034980	Sobic.001G433700.1.p	LOC_Os03g14990.1	Zm00001d028477_P003
		Locus_427_Transcript_7	PAL4	phenylalanine ammonia-lyase	-0.360404	-0.316581	9.64386	-10.1163	CH	A0A287IVI7_HORVV	GO:0003824; GO:0005737; GO:0009800	K10775	AT3G10340.1	0	phenylalanine ammonia-lyase 4	Sspon.04G0008040-6P	Sh_058B01_g000040	Sobic.004G220600.2.p	LOC_Os02g41670.1	Zm00001d017279_P001
		Locus_429_Transcript_2	GSTF13	Glutathione S-transferase family protein	-0.423082	-0.361411	-1.25165	-3.15406	both	A0A1D6GAY3_MAIZE	GO:0004364	K00799	AT3G62760.1	ATGSTF13	Glutathione S-transferase family protein	Sspon.03G0005720-1A	Sh03_g021810	Sobic.003G305700.1.p	LOC_Os01g55830.1	Zm00001d012675_P003
		Locus_429_Transcript_4	GSTF13	Glutathione S-transferase family protein	-0.111514	-0.299331	-1.4051	-2.58706	both	C5XKV8_SORBI	GO:0004364; GO:0005737; GO:0043295	K00799	AT3G62760.1	ATGSTF13	Glutathione S-transferase family protein	Sspon.03G0005720-1A	Sh03_g021810	Sobic.003G305700.1.p	LOC_Os01g55830.1	Zm00001d012675_P001
		Locus_4292_Transcript_1	ARD1	acireductone dioxygenase 1	-1.9344	-1.46962	-1.32397	-3.26449	both	B6SKN3_MAIZE	GO:0005506; GO:0005634; GO:0005737; GO:0010309; GO:0019509	K08967	AT4G14716.1	0	acireductone dioxygenase 1	Sspon.01G0003310-3C	0	Sobic.001G496300.2.p	LOC_Os03g06620.1	Zm00001d027756_P002
		Locus_4292_Transcript_3	ARD2	RmlC-like cupins superfamily protein	-1.05252	-0.308003	-0.991666	-2.50071	both	B6SKN3_MAIZE	GO:0005506; GO:0005634; GO:0005737; GO:0010309; GO:0019509	K08967	AT4G14710.2	ATARD2	RmlC-like cupins superfamily protein	Sspon.01G0003310-3C	0	Sobic.001G496300.2.p	LOC_Os03g06620.1	Zm00001d027756_P002
		Locus_43249_Transcript_1	N-CH	Nitrilase/cyanide hydratase and apolipoprotein N-acyltransferase family protein	-2.02642	-1.55076	1.02117	-2.01318	CH	A0A1W0VRZ6_SORBI	GO:0006807	K13566	AT5G12040.1	0	Nitrilase/cyanide hydratase and apolipoprotein N-acyltransferase family protein	Sspon.08G0012130-3C	Sh10_g007170	Sobic.010G077400.6.p	LOC_Os06g10420.1	Zm00001d027876_P002
		Locus_44683_Transcript_1	ACS1	ACC synthase 1	-5.19086	-1.52266	0	-0.208242	CH	F5BR60_9POAL	GO:0003824; GO:0009058; GO:0030170	K20772	0	0	0	Sspon.05G0004850-1T	0	Sobic.006G187900.1.p	LOC_Os04g48850.1	Zm00001d026060_P005
		Locus_456_Transcript_2	BGLU43	beta glucosidase 43	-2.83662	-2.592	-15.8215	-6.31955	both	A0A1D6L129_MAIZE	GO:0004553; GO:0005975	K05350	AT3G18070.2	0	beta glucosidase 43	Sspon.01G0025930-3C	Sh08_g009540	Sobic.001G123300.1.p	LOC_Os03g49600.2	Zm00001d033649_P002
		Locus_4654_Transcript_1	NIT4	nitrilase 4	-1.11774	-0.279345	-1.43913	-1.77672	both	C5XY71_SORBI	GO:0000257; GO:0006807; GO:0018822; GO:0047427; GO:0051410	K13035	AT5G22300.1	AtNIT4,NIT4	nitrilase 4	Sspon.04G0024080-1B	Sh04_g015780	Sobic.004G225200.1.p	LOC_Os02g42350.1	Zm00001d051214_P001
		Locus_46950_Transcript_1	PAI2	phosphoribosylanthranilate isomerase 2	-1.82134	-3.44718	-1.31502	-5.90989	CH	C5XZK5_SORBI	GO:0000162; GO:0004640	K01817	AT5G05590.1	0	phosphoribosylanthranilate isomerase 2	Sspon.04G0012680-3D	Sh04_g008780	Sobic.004G118400.1.p	LOC_Os02g16630.2	Zm00001d053374_P001
		Locus_490_Transcript_1	MAT4	S-adenosylmethionine synthetase family protein	-0.305538	-0.30066	-1.5797	-4.11184	both	B4FAD1_MAIZE	GO:0004478; GO:0005524; GO:0005737; GO:0006556; GO:0006730; GO:0046872	K00789	AT3G17390.1	MAT4,MTO3,SAMS3	S-adenosylmethionine synthetase family protein	Sspon.03G0015850-2P	Sh09_g003050	Sobic.009G033600.1.p	LOC_Os05g04510.2	Zm00001d010920_P002
		Locus_490_Transcript_2	MAT4	S-adenosylmethionine synthetase family protein	-0.463007	-0.310138	-1.56094	-3.87225	both	B4FAD1_MAIZE	GO:0004478; GO:0005524; GO:0005737; GO:0006556; GO:0006730; GO:0046872	K00789	AT3G17390.1	MAT4,MTO3,SAMS3	S-adenosylmethionine synthetase family protein	Sspon.03G0015850-2P	Sh09_g003050	Sobic.009G033600.1.p	LOC_Os05g04510.2	Zm00001d010920_P002
		Locus_490_Transcript_4	MAT4	S-adenosylmethionine synthetase family protein	-0.500299	-0.344453	-0.711782	-4.59219	CH	B4FAD1_MAIZE	GO:0004478; GO:0005524; GO:0005737; GO:0006556; GO:0006730; GO:0046872	K00789	AT3G17390.1	MAT4,MTO3,SAMS3	S-adenosylmethionine synthetase family protein	Sspon.03G0015850-2P	Sh09_g003050	Sobic.009G033600.1.p	LOC_Os05g04510.2	Zm00001d010920_P002
		Locus_50020_Transcript_1	P4H3	Probable prolyl 4-hydroxylase 3	-1.17764	-0.614352	-0.137504	-1.34316	CH	C5XWM8_SORBI	GO:0005506; GO:0005783; GO:0016705; GO:0018401; GO:0031418; GO:0051213	K00472	AT1G20270.1	0	2-oxoglutarate (2OG) and Fe(II)-dependent oxygenase superfamily protein	Sspon.04G0021630-1B	Sh04_g027260	Sobic.004G353500.2.p	LOC_Os02g58070.1	Zm00001d051856_P007
		Locus_5023_Transcript_1	GSTU25	glutathione S-transferase TAU 25	-1.08233	-0.39317	-0.064687	0.793928	CH	C5X9K5_SORBI	GO:0004364; GO:0005737; GO:0006749	K00799	AT1G17180.1	ATGSTU25,GSTU25	glutathione S-transferase TAU 25	Sspon.02G0024050-1P	Sh02_g002420	Sobic.002G035700.1.p	LOC_Os07g05800.1	Zm00001d018809_P001
		Locus_5088_Transcript_1	SPDS3	spermidine synthase 3	-0.371981	-1.52249	-1.26795	-2.90482	both	A0A194YJG7_SORBI	GO:0004766; GO:0006596	K00797	AT5G53120.5	0	spermidine synthase 3	Sspon.08G0008390-1A	Sh10_g011370	Sobic.010G153900.1.p	LOC_Os06g33710.3	Zm00001d046112_P003
		Locus_53405_Transcript_1	PAI1	phosphoribosylanthranilate isomerase	-12.8784	-12.888	0	-12.4717	CH	C5XZK5_SORBI	GO:0000162; GO:0004640	K01817	AT1G07780.4	0	phosphoribosylanthranilate isomerase 1	Sspon.04G0012680-2B	Sh04_g008780	Sobic.004G118400.1.p	LOC_Os02g16630.2	Zm00001d053374_P001
		Locus_547_Transcript_1	ARD4	RmlC-like cupins superfamily protein	-1.28684	-0.260529	-1.56203	-3.43082	both	A0A317YC22_MAIZE	GO:0005506; GO:0005634; GO:0005737; GO:0010309; GO:0019509	K08967	AT5G43850.1	ARD4,ATARD4	RmlC-like cupins superfamily protein	Sspon.01G0026420-1A	0	Sobic.001G243200.1.p	LOC_Os10g28360.1	Zm00001d032925_P001
		Locus_589_Transcript_1	SAM2	S-adenosylmethionine synthetase 2	-0.58778	-0.17485	-0.625473	-2.27667	both	C5YZJ4_SORBI	GO:0004478; GO:0005524; GO:0005829; GO:0006556; GO:0006730; GO:0046872	K00789	AT4G01850.2	0	S-adenosylmethionine synthetase 2	Sspon.03G0015850-2P	Sh09_g003050	Sobic.009G033600.1.p	LOC_Os05g04510.2	Zm00001d010920_P003
		Locus_589_Transcript_4	SAM1	S-adenosylmethionine synthetase 1	-0.630501	-0.141969	-1.16445	-2.73182	both	C5YZJ4_SORBI	GO:0004478; GO:0005524; GO:0005829; GO:0006556; GO:0006730; GO:0046872	K00789	AT1G02500.2	0	S-adenosylmethionine synthetase 1	Sspon.03G0015850-2P	Sh09_g003050	Sobic.009G033600.1.p	LOC_Os05g04510.2	Zm00001d010920_P003
		Locus_5914_Transcript_1	HGML	Aldolase superfamily protein	-0.515485	-0.702089	-1.24869	-3.10254	both	C5Y433_SORBI	GO:0004419; GO:0006552; GO:0006629; GO:0046951	K01640	AT2G26800.1	0	Aldolase superfamily protein	Sspon.05G0020270-2B	Sh05_g001480	Sobic.005G026100.1.p	LOC_Os11g04210.1	Zm00001d052444_P005
		Locus_6320_Transcript_2	CM2	chorismate mutase 2	-0.458759	-0.680248	-1.60648	-2.08732	both	A0A059Q1G9_9POAL	GO:0004106; GO:0009073; GO:0046417	K01850	AT5G10870.1	ATCM2,CM2	chorismate mutase 2	Sspon.04G0016890-2B	Sh04_g004800	Sobic.004G065500.2.p	LOC_Os02g08410.1	Zm00001d015509_P002
		Locus_6502_Transcript_1	TAT2	Tyrosine transaminase family protein	-1.48429	-0.650947	-2.29797	-4.46845	both	A0A1W0VY74_SORBI	GO:0006520; GO:0008483; GO:0009058; GO:0030170	K00815	AT5G36160.1	0	Tyrosine transaminase family protein	Sspon.03G0012440-1A	Sh03_g013290	Sobic.003G199900.1.p	LOC_Os02g19924.1	Zm00001d053281_P005
		Locus_6633_Transcript_1	ASP3	aspartate aminotransferase 3	-1.06323	-1.61303	-1.587	-0.980273	both	A0A1B6Q670_SORBI	GO:0004069; GO:0005739; GO:0006520; GO:0009058; GO:0030170	K14454	AT5G11520.1	ASP3,YLS4	aspartate aminotransferase 3	Sspon.03G0006020-3C	Sh03_g021620	Sobic.003G303300.1.p	LOC_Os01g55540.1	Zm00001d043382_P001
		Locus_6633_Transcript_2	ASP3	aspartate aminotransferase 3	-1.18442	-0.340872	2.03151	0.343484	CH	A0A1B6Q673_SORBI	GO:0004069; GO:0006520; GO:0009058; GO:0030170	K14454	AT5G11520.1	ASP3,YLS4	aspartate aminotransferase 3	Sspon.03G0006020-3C	Sh03_g021620	Sobic.003G303300.2.p	LOC_Os01g55540.1	Zm00001d043382_P001
		Locus_6633_Transcript_3	ASP3	aspartate aminotransferase 3	-1.05291	-1.27873	-1.90299	-0.969194	both	A0A1B6Q670_SORBI	GO:0004069; GO:0005739; GO:0006520; GO:0009058; GO:0030170	K14454	AT5G11520.1	ASP3,YLS4	aspartate aminotransferase 3	Sspon.03G0006020-3C	Sh03_g021620	Sobic.003G303300.1.p	LOC_Os01g55540.1	Zm00001d043382_P001
		Locus_6864_Transcript_3	GSH2	glutathione synthetase 2	-1	-1	-1.22744	-0.204878	CH	A0A1B6PCZ5_SORBI	GO:0000287; GO:0004363; GO:0005524; GO:0005829; GO:0042803; GO:0043295	K21456	AT5G27380.1	GSH2,GSHB	glutathione synthetase 2	Sspon.02G0044120-1B	Sh08_g007300	Sobic.008G113600.1.p	LOC_Os11g42350.3	Zm00001d041710_P002
		Locus_6879_Transcript_1	GSTZ1	glutathione transferase belonging to the zeta class	-1.87447	-1.20078	-2.53573	-1.52629	both	C5YTN7_SORBI	GO:0004364; GO:0005737; GO:0006559; GO:0006749; GO:0016034	K01800	AT2G02390.1	0	glutathione S-transferase zeta 1	Sspon.07G0029810-1B	Sh08_g005180	Sobic.008G074400.1.p	LOC_Os12g10730.1	Zm00001d041772_P003
		Locus_6879_Transcript_2	GSTZ1	glutathione transferase belonging to the zeta class	-2.74024	-1.25383	-1.14543	-1.83335	CH	C5YTN7_SORBI	GO:0004364; GO:0005737; GO:0006559; GO:0006749; GO:0016034	K01800	AT2G02390.1	0	glutathione S-transferase zeta 1	Sspon.07G0029810-1B	Sh08_g005180	Sobic.008G074400.1.p	LOC_Os12g10730.1	Zm00001d041772_P003
		Locus_6879_Transcript_4	GSTZ1	glutathione transferase belonging to the zeta class	-2.40863	-1.50909	-2.26187	-5.19512	both	C5YTN7_SORBI	GO:0004364; GO:0005737; GO:0006559; GO:0006749; GO:0016034	K01800	AT2G02390.1	0	glutathione S-transferase zeta 1	Sspon.07G0029810-1B	Sh08_g005180	Sobic.008G074400.1.p	LOC_Os12g10730.1	Zm00001d041772_P003
		Locus_6879_Transcript_5	GSTZ1	glutathione transferase belonging to the zeta class	-1.60614	-1.99298	-1.0076	-5.14546	CH	C5YTN7_SORBI	GO:0004364; GO:0005737; GO:0006559; GO:0006749; GO:0016034	K01800	AT2G02390.1	0	glutathione S-transferase zeta 1	Sspon.07G0029810-1B	Sh08_g005180	Sobic.008G074400.1.p	LOC_Os12g10730.1	Zm00001d041772_P003
		Locus_7202_Transcript_1	IAM2	Acetamidase/Formamidase family protein	-1.47934	-1.23591	-0.373618	-5.74993	CH	C5XKW6_SORBI	GO:0016811	K01455	AT4G37560.1	0	Acetamidase/Formamidase family protein	Sspon.03G0030930-2D	Sh03_g021870	Sobic.003G306600.1.p	LOC_Os01g55950.1	Zm00001d012672_P008
		Locus_7202_Transcript_2	IAM2	Acetamidase/Formamidase family protein	-3.40998	-2.21533	-1.69989	-4.26718	both	C5XKW6_SORBI	GO:0016811	K01455	AT4G37560.1	0	Acetamidase/Formamidase family protein	Sspon.03G0030930-2D	Sh03_g021870	Sobic.003G306600.1.p	LOC_Os01g55950.1	Zm00001d012672_P008
		Locus_7202_Transcript_3	IAM2	Acetamidase/Formamidase family protein	-1.78229	-1.11344	-2.9721	-4.71529	both	C5XKW6_SORBI	GO:0016811	K01455	AT4G37560.1	0	Acetamidase/Formamidase family protein	Sspon.03G0030930-2D	Sh03_g021890	Sobic.003G306600.1.p	LOC_Os01g55950.1	Zm00001d012672_P008
		Locus_7202_Transcript_4	IAM2	Acetamidase/Formamidase family protein	-1.55634	-1.57784	-1.84567	-4.84396	CH	C5XKW6_SORBI	GO:0016811	K01455	AT4G37560.1	0	Acetamidase/Formamidase family protein	Sspon.03G0030930-2D	Sh03_g021870	Sobic.003G306600.1.p	LOC_Os01g55950.1	Zm00001d012672_P008
		Locus_7202_Transcript_5	IAM2	Acetamidase/Formamidase family protein	-3.77127	-2.16709	-3.24335	-4.60873	both	C5XKW6_SORBI	GO:0016811	K01455	AT4G37560.1	0	Acetamidase/Formamidase family protein	Sspon.03G0030930-2D	Sh03_g021870	Sobic.003G306600.1.p	LOC_Os01g55950.1	Zm00001d012672_P008
		Locus_7505_Transcript_3	CPNIFS	chloroplastic NIFS-like cysteine desulfurase	-1.96599	-1.31698	-10.8138	-13.5068	CH	A0A2S3GPD3_9POAL	GO:0003824	K11717	AT1G08490.1	ATCPNIFS,ATNFS2,ATSUFS,CPNIFS,SUFS	chloroplastic NIFS-like cysteine desulfurase	Sspon.05G0021060-4D	Sh04_g009890	Sobic.005G014700.2.p	LOC_Os12g18900.1	Zm00001d052364_P011
		Locus_7871_Transcript_1	-IE	histidine biosynthesis bifunctional protein (HISIE)	-1.03376	-1.16397	-1.0465	-4.36994	CH	C5XH91_SORBI	GO:0000105; GO:0004635; GO:0004636; GO:0005524	K11755	AT1G31860.1	AT-IE,HISN2	histidine biosynthesis bifunctional protein (HISIE)	Sspon.03G0016630-1A	0	Sobic.003G130600.1.p	LOC_Os01g16940.1	Zm00001d008238_P001
		Locus_788_Transcript_1	GPX6	glutathione peroxidase 6	-1.18679	-0.821327	-1.65995	-4.13108	both	A0A3L6G0M8_MAIZE	GO:0004602; GO:0006979	K00432	AT4G11600.1	ATGPX6,GPX6,LSC803,PHGPX	glutathione peroxidase 6	Sspon.05G0005600-1A	Sh06_g012020	Sobic.006G173900.1.p	LOC_Os02g44500.1	Zm00001d002704_P002
		Locus_788_Transcript_2	GPX6	glutathione peroxidase 6	-0.735432	-1.14332	-1.83152	-3.95021	both	K3Y9K8_SETIT	GO:0004602; GO:0006979	K00432	AT4G11600.1	ATGPX6,GPX6,LSC803,PHGPX	glutathione peroxidase 6	Sspon.05G0005600-1T	Sh06_g012020	Sobic.006G173900.1.p	LOC_Os04g46960.2	Zm00001d002704_P002
		Locus_7883_Transcript_4	TMS	Tautomerase/MIF superfamily protein	-1.58496	-1.73545	-2.65281	-4.24437	both	A0A3L6F5V3_MAIZE	0	K07253	AT5G01650.1	0	Tautomerase/MIF superfamily protein	Sspon.05G0030670-2C	Sh05_g000280	Sobic.005G005500.1.p	LOC_Os11g01600.2	Zm00001d052321_P001
		Locus_7883_Transcript_8	TMS	Tautomerase/MIF superfamily protein	-2.5575	-1.43897	-2.43575	-5.7927	both	A0A3L6F5V3_MAIZE	0	K07253	AT5G01650.1	0	Tautomerase/MIF superfamily protein	Sspon.05G0030670-2C	Sh05_g000280	Sobic.005G005500.1.p	LOC_Os11g01600.2	Zm00001d052321_P001
		Locus_80_Transcript_1	GPX4	glutathione peroxidase 4	-1.11209	-0.503227	-2.26822	-2.67848	both	A0A1B6QN31_SORBI	GO:0004602; GO:0006979	K00432	AT2G48150.1	ATGPX4,GPX4	glutathione peroxidase 4	Sspon.01G0039510-1B	Sh09_g001510	Sobic.001G365800.2.p	LOC_Os03g24380.1	Zm00001d047448_P001
		Locus_829_Transcript_4	ACX4	acyl-CoA oxidase 4	-1.46899	-0.859721	-1.64232	-2.53852	both	C5Z100_SORBI	GO:0003995; GO:0005777; GO:0050660	K00232	AT3G51840.1	ACX4,ATG6,ATSCX	acyl-CoA oxidase 4	Sspon.07G0012160-1A	Sh09_g005180	Sobic.009G057300.1.p	LOC_Os05g07090.1	Zm00001d037521_P001
		Locus_8368_Transcript_2	GGCT2;2	ChaC-like family protein	-1.14133	-0.951355	-1.90033	-4.0919	both	B6SRQ0_MAIZE	GO:0003839; GO:0006751	K22596	AT4G31290.1	0	ChaC-like family protein	Sspon.04G0012620-1A	Sh04_g010070	Sobic.004G141000.1.p	LOC_Os02g26700.1	Zm00001d016469_P001
		Locus_8502_Transcript_1	DEP1	haloacid dehalogenase-like hydrolase family protein	-0.304779	-0.43866	-1.20283	-2.1315	both	MTBC_SORBI	GO:0000287; GO:0005737; GO:0008270; GO:0019284; GO:0019509; GO:0043715; GO:0043716; GO:0043874; GO:0046570	K16054	AT5G53850.2	0	haloacid dehalogenase-like hydrolase family protein	Sspon.06G0014070-1T	Sh03_g007240	Sobic.005G110541.1.p	LOC_Os11g29370.1	Zm00001d049191_P001
		Locus_8730_Transcript_1	PYD2	pyrimidine 2	-0.906356	-0.548618	-0.602231	-1.44439	both	C5XMK0_SORBI	GO:0004157; GO:0005783; GO:0005794; GO:0006208; GO:0006212; GO:0043562	K01464	AT5G12200.1	PYD2	pyrimidine 2	Sspon.03G0040340-1C	Sh03_g024120	Sobic.003G329400.1.p	LOC_Os01g59340.3	Zm00001d043152_P005
		Locus_9340_Transcript_1	ECS1	glutamate-cysteine ligase	-0.55656	-1.06071	-1.51725	-1.60284	both	C5YZF7_SORBI	GO:0004357; GO:0005524; GO:0006750; GO:0009507	K01919	AT4G23100.3	ATECS1,CAD2,GSH1,GSHA,PAD2,RML1	glutamate-cysteine ligase	Sspon.07G0014260-2B	Sh09_g002620	Sobic.009G029600.1.p	LOC_Os05g03820.3	Zm00001d010950_P002
		Locus_1031_Transcript_1	PSD1	p-hydroxyphenylpyruvate dioxygenase	0.390122	1.27849	-3.16701	-3.26611	SP	C5XVJ3_SORBI	GO:0003868; GO:0005829; GO:0006572; GO:0046872	K00457	AT1G06570.2	0	phytoene desaturation 1	Sspon.04G0028680-2C	Sh04_g003770	Sobic.004G053700.1.p	LOC_Os02g07160.1	Zm00001d015356_P001
		Locus_104_Transcript_1	PGDH	D-3-phosphoglycerate dehydrogenase	0.739334	0.581985	0.626642	-3.11384	SP	A0A059Q0F4_9POAL	GO:0004617; GO:0006564; GO:0051287	K00058	AT1G17745.1	PGDH	D-3-phosphoglycerate dehydrogenase	Sspon.06G0005440-3C	Sh10_g015040	Sobic.007G145000.1.p	LOC_Os08g34720.1	Zm00001d032114_P001
		Locus_1045_Transcript_1	ACO5	1-aminocyclopropane-1-carboxylate oxidase	0.582055	0.914391	0	-11.6393	SP	K7U1L9_MAIZE	GO:0046872; GO:0051213	K05933	AT1G77330.1	0	2-oxoglutarate (2OG) and Fe(II)-dependent oxygenase superfamily protein	Sspon.07G0013030-4D	Sh09_g004160	Sobic.009G044600.1.p	LOC_Os05g05680.1	Zm00001d024853_P001
		Locus_1045_Transcript_10	ACO5	1-aminocyclopropane-1-carboxylate oxidase	1.00241	0.748091	10.8918	-2.01114	SP	K7U1L9_MAIZE	GO:0046872; GO:0051213	K05933	AT1G77330.1	0	2-oxoglutarate (2OG) and Fe(II)-dependent oxygenase superfamily protein	Sspon.07G0013040-1A	Sh09_g004160	Sobic.009G044600.1.p	LOC_Os05g05680.1	Zm00001d024853_P001
		Locus_1045_Transcript_2	ACO5	1-aminocyclopropane-1-carboxylate oxidase	0.844314	1.27757	10.0901	-11.8765	SP	K7U1L9_MAIZE	GO:0046872; GO:0051213	K05933	AT1G77330.1	0	2-oxoglutarate (2OG) and Fe(II)-dependent oxygenase superfamily protein	Sspon.07G0013040-1A	Sh09_g004160	Sobic.009G044600.1.p	LOC_Os05g05680.1	Zm00001d024853_P001
		Locus_1045_Transcript_4	ACO5	1-aminocyclopropane-1-carboxylate oxidase	0.747172	0.900248	0.474539	-2.37145	SP	O81606_SORBI	GO:0046872; GO:0051213	K05933	AT1G77330.1	0	2-oxoglutarate (2OG) and Fe(II)-dependent oxygenase superfamily protein	Sspon.07G0013040-1A	Sh09_g004160	Sobic.009G044600.1.p	LOC_Os05g05680.1	Zm00001d024853_P001
		Locus_1045_Transcript_5	ACO5	1-aminocyclopropane-1-carboxylate oxidase	0.900415	1.54793	9.07682	-3.38802	SP	K7U1L9_MAIZE	GO:0046872; GO:0051213	K05933	AT1G77330.1	0	2-oxoglutarate (2OG) and Fe(II)-dependent oxygenase superfamily protein	Sspon.07G0013040-1A	Sh09_g004160	Sobic.009G044600.1.p	LOC_Os05g05680.1	Zm00001d024853_P001
		Locus_1045_Transcript_6	ACO5	1-aminocyclopropane-1-carboxylate oxidase	0.771566	1.09018	0	-3.21378	SP	K7U1L9_MAIZE	GO:0046872; GO:0051213	K05933	AT1G77330.1	0	2-oxoglutarate (2OG) and Fe(II)-dependent oxygenase superfamily protein	Sspon.07G0013030-2B	Sh09_g004160	Sobic.009G044600.1.p	LOC_Os05g05680.1	Zm00001d024853_P001
		Locus_1045_Transcript_7	ACO5	1-aminocyclopropane-1-carboxylate oxidase	1.17143	1.44023	0.130061	-2.53533	SP	K7U1L9_MAIZE	GO:0046872; GO:0051213	K05933	AT1G77330.1	0	2-oxoglutarate (2OG) and Fe(II)-dependent oxygenase superfamily protein	Sspon.07G0013040-1A	Sh09_g004160	Sobic.009G044600.1.p	LOC_Os05g05680.1	Zm00001d024853_P001
		Locus_1045_Transcript_9	ACO5	1-aminocyclopropane-1-carboxylate oxidase	1.02421	1.37652	10.5507	-1.20792	SP	K7U1L9_MAIZE	GO:0046872; GO:0051213	K05933	AT1G77330.1	0	2-oxoglutarate (2OG) and Fe(II)-dependent oxygenase superfamily protein	Sspon.07G0013040-1A	Sh09_g004160	Sobic.009G044600.1.p	LOC_Os05g05680.1	Zm00001d024853_P001
		Locus_1062_Transcript_1	SAM1	S-adenosylmethionine synthetase 1	0.813035	0.451875	-1.8982	-4.17505	SP	A0A3L6FLF2_MAIZE	GO:0004478; GO:0005524; GO:0005737; GO:0006556; GO:0006730; GO:0046872	K00789	AT1G02500.2	0	S-adenosylmethionine synthetase 1	Sspon.03G0015040-1A	Sh03_g010730	Sobic.003G151600.2.p	LOC_Os01g22010.2	Zm00001d040697_P001
		Locus_10913_Transcript_1	CBL	cystathionine beta-lyase	2.35649	0.608037	0	0	SP	A0A1D1Z871_9ARAE	GO:0016829; GO:0019346; GO:0030170	K01760	AT3G57050.3	0	cystathionine beta-lyase	0	0	Sobic.010G059200.1.p	LOC_Os06g07960.1	Zm00001d045153_P002
		Locus_11114_Transcript_1	BGLU42	beta glucosidase 42	0.854446	0.877042	-1.50016	-3.79124	SP	A0A1D6N4P1_MAIZE	GO:0004553; GO:0005975	K01188	AT5G36890.1	BGLU42	beta glucosidase 42	Sspon.03G0001090-1A	Sh03_g028690	Sobic.003G389000.1.p	LOC_Os01g67220.1	Zm00001d042507_P002
		Locus_11144_Transcript_1	ACO1	ACC oxidase 1	0.707212	0.229231	1.2756	2.00879	both	A0A1W0VY40_SORBI	GO:0016491; GO:0046872	K05933	AT2G19590.1	ACO1,ATACO1	ACC oxidase 1	Sspon.03G0042170-2D	Sh03_g013110	Sobic.003G197200.1.p	LOC_Os01g39860.1	Zm00001d011208_P001
		Locus_11184_Transcript_1	GSTU17	Glutathione S-transferase family protein	2.7027	3.06301	11.8017	-1.79028	SP	C5WQK9_SORBI	GO:0004364; GO:0005737; GO:0006749	K00799	AT1G10370.1	ATGSTU17,ERD9,GST30,GST30B	Glutathione S-transferase family protein	Sspon.01G0013360-7P	Sh01_g024220	Sobic.001G280800.1.p	LOC_Os10g38640.1	Zm00001d029703_P001
		Locus_1130_Transcript_1	SHM4	serine hydroxymethyltransferase 4	0.827646	0.83048	0.296594	-1.04684	SP	A0A059Q0P7_9POAL	GO:0004372; GO:0008168; GO:0019264; GO:0030170; GO:0032259; GO:0035999	K00600	AT4G13930.1	SHM4	serine hydroxymethyltransferase 4	Sspon.06G0013830-1A	Sh08_g009800	Sobic.005G113300.1.p	LOC_Os12g22030.1	Zm00001d049234_P001
		Locus_1130_Transcript_2	SHM4	serine hydroxymethyltransferase 4	0.818049	0.73073	-0.162575	-1.15024	SP	A0A059Q0P7_9POAL	GO:0004372; GO:0008168; GO:0019264; GO:0030170; GO:0032259; GO:0035999	K00600	AT4G13930.1	SHM4	serine hydroxymethyltransferase 4	Sspon.06G0013830-1A	Sh08_g009800	Sobic.005G113300.1.p	LOC_Os12g22030.1	Zm00001d049234_P001
		Locus_1130_Transcript_3	SHM4	serine hydroxymethyltransferase 4	0.692051	0.731061	0.17236	-0.850777	SP	A0A059Q0P7_9POAL	GO:0004372; GO:0008168; GO:0019264; GO:0030170; GO:0032259; GO:0035999	K00600	AT4G13930.1	SHM4	serine hydroxymethyltransferase 4	Sspon.06G0013830-1A	Sh08_g009800	Sobic.005G113300.1.p	LOC_Os12g22030.1	Zm00001d049234_P001
		Locus_1130_Transcript_4	SHM4	serine hydroxymethyltransferase 4	0.735172	0.809518	0.628576	-1.04282	SP	A0A059Q0P7_9POAL	GO:0004372; GO:0008168; GO:0019264; GO:0030170; GO:0032259; GO:0035999	K00600	AT4G13930.1	SHM4	serine hydroxymethyltransferase 4	Sspon.06G0013830-1A	Sh08_g009800	Sobic.005G113300.1.p	LOC_Os12g22030.1	Zm00001d049234_P001
		Locus_1130_Transcript_5	SHM4	serine hydroxymethyltransferase 4	0.888497	0.810246	0.439542	-1.15374	SP	A0A059Q0P7_9POAL	GO:0004372; GO:0008168; GO:0019264; GO:0030170; GO:0032259; GO:0035999	K00600	AT4G13930.1	SHM4	serine hydroxymethyltransferase 4	Sspon.06G0013830-1A	Sh08_g009800	Sobic.005G113300.1.p	LOC_Os12g22030.1	Zm00001d049234_P001
		Locus_11523_Transcript_1	GLDP2	glycine decarboxylase P-protein 2	0.124804	0.572054	-1.35176	-2.49456	SP	C5YS41_SORBI	GO:0004375; GO:0005739; GO:0005960; GO:0009941; GO:0016594; GO:0019464; GO:0030170; GO:0048046	K00281	AT2G26080.1	AtGLDP2,GLDP2	glycine decarboxylase P-protein 2	Sspon.07G0018610-1A	Sh08_g003310	Sobic.008G039900.1.p	LOC_Os06g40940.1	Zm00001d023437_P001
		Locus_1168_Transcript_1	GLT1	NADH-dependent glutamate synthase 1	0.730926	0.389393	-0.294229	-2.91024	SP	A0A1D6G281_MAIZE	GO:0005506; GO:0006541; GO:0010181; GO:0016040; GO:0050660; GO:0051538; GO:0097054	K00264	AT5G53460.3	GLT1	NADH-dependent glutamate synthase 1	Sspon.03G0009080-3C	Sh03_g017880	Sobic.003G258800.1.p	LOC_Os01g48960.1	Zm00001d011610_P067
		Locus_12003_Transcript_1	CYS1	Pyridoxal phosphate (PLP)-dependent transferases superfamily protein	3.16858	1.69159	0	0	SP	A0A1D1Z871_9ARAE	GO:0016829; GO:0019346; GO:0030170	K01739	AT3G01120.1	ATCYS1,CGS,CGS1,MTO1	Pyridoxal phosphate (PLP)-dependent transferases superfamily protein	0	0	Sobic.010G059200.1.p	LOC_Os03g25940.1	Zm00001d045153_P002
		Locus_12235_Transcript_1	BGLU11	beta glucosidase 11	1.17757	2.08477	1.94633	-0.0801703	SP	A0A1B6P895_SORBI	GO:0005975; GO:0008422	K01188	AT1G02850.2	BGLU11	beta glucosidase 11	Sspon.07G0009470-2B	Sh09_g008570	Sobic.009G114000.1.p	LOC_Os05g30350.1	Zm00001d037918_P001
		Locus_12521_Transcript_2	CYP71B2	cytochrome P450, family 71, subfamily B, polypeptide 2	1.20341	1.13906	-8.96578	-13.0172	SP	C5WSW4_SORBI	GO:0004497; GO:0005506; GO:0016705; GO:0020037	K13029	AT1G13080.1	CYP71B2	cytochrome P450, family 71, subfamily B, polypeptide 2	Sspon.01G0032300-1P	Sh05_g008030	Sobic.001G012200.1.p	LOC_Os12g32850.1	Zm00001d034848_P001
		Locus_13087_Transcript_1	CYP71B7	cytochrome P450, family 71 subfamily B, polypeptide 7	0.831443	0.953436	-2.26815	0.473214	SP	C71E1_SORBI	GO:0005506; GO:0005789; GO:0010132; GO:0016021; GO:0020037; GO:0050592	K13029	AT1G13110.1	CYP71B7	cytochrome P450, family 71 subfamily B, polypeptide 7	Sspon.01G0032300-3P	Sh01_g000890	Sobic.001G012200.1.p	LOC_Os12g32850.1	Zm00001d034848_P001
		Locus_13183_Transcript_1	G3PD	Glyceraldehyde-3-phosphate dehydrogenase-like family protein	1.81189	0.8003	-0.856409	0.794681	SP	A0A3L6GES2_MAIZE	GO:0004412; GO:0009086; GO:0009088; GO:0009097; GO:0016301; GO:0050661	K00003	AT5G21060.1	0	Glyceraldehyde-3-phosphate dehydrogenase-like family protein	Sspon.07G0017510-1A	Sh08_g001340	Sobic.008G019532.1.p	LOC_Os11g03470.3	Zm00001d023278_P003
		Locus_13465_Transcript_1	SOA	Serine O-acetyltransferase	1.52122	0.748745	0	0	SP	A0A5J9WH83_9POAL	GO:0005737; GO:0006535; GO:0009001	K00640	0	0	0	Sspon.01G0005260-3D	Sh01_g038740	Sobic.001G470000.1.p	LOC_Os03g08660.1	Zm00001d028154_P001
		Locus_13557_Transcript_1	AQI	N-acyl-L-amino-acid amidohydrolase	0.671863	0.933815	-0.564067	-13.1706	SP	C5YIP9_SORBI	GO:0004046; GO:0005773; GO:0005783; GO:0005794; GO:0006520; GO:0010043	K14677	AT4G38220.1	0	Peptidase M20/M25/M40 family protein	Sspon.06G0001820-2C	Sh_245L02_g000050	Sobic.007G208300.1.p	LOC_Os08g40110.2	Zm00001d031473_P001
		Locus_13645_Transcript_1	P5CS2	delta 1-pyrroline-5-carboxylate synthase 2	1.14396	1.39625	-2.38051	-4.21917	SP	U3MVL0_9POAL	GO:0004349; GO:0004350; GO:0005524; GO:0005737; GO:0055129	K12657	AT3G55610.1	P5CS2	delta 1-pyrroline-5-carboxylate synthase 2	Sspon.03G0002750-1A	Sh03_g026260	Sobic.003G356000.1.p	LOC_Os01g62900.1	Zm00001d012391_P005
		Locus_13920_Transcript_1	ACX2	acyl-CoA oxidase 2	2.80344	13.2703	0	0	SP	A0A1D6K380_MAIZE	GO:0003997; GO:0005504; GO:0005777; GO:0005840; GO:0033540; GO:0050660; GO:0055088	K00232	AT5G65110.2	0	acyl-CoA oxidase 2	Sspon.06G0016830-3D	Sh05_g009400	Sobic.005G181000.4.p	LOC_Os11g39220.1	Zm00001d029176_P001
		Locus_14_Transcript_1	ASN1	glutamine-dependent asparagine synthase 1	1.94753	3.04897	-0.186816	1.28473	SP	B5U8J7_MAIZE	GO:0004066; GO:0005524; GO:0005829; GO:0006529; GO:0006541	K01953	AT3G47340.1	ASN1,AT-ASN1,DIN6	glutamine-dependent asparagine synthase 1	Sspon.05G0036630-1C	Sh08_g000370	Sobic.005G003200.1.p	LOC_Os06g15420.1	Zm00001d044608_P001
		Locus_14_Transcript_2	ASN1	glutamine-dependent asparagine synthase 1	2.44171	2.69931	-0.266237	-0.198684	SP	B5U8J7_MAIZE	GO:0004066; GO:0005524; GO:0005829; GO:0006529; GO:0006541	K01953	AT3G47340.1	ASN1,AT-ASN1,DIN6	glutamine-dependent asparagine synthase 1	Sspon.05G0036630-1C	Sh08_g000370	Sobic.005G003200.1.p	LOC_Os06g15420.1	Zm00001d044608_P001
		Locus_14_Transcript_3	ASN1	glutamine-dependent asparagine synthase 1	2.3294	2.58236	-0.0462038	1.64909	SP	B5U8J7_MAIZE	GO:0004066; GO:0005524; GO:0005829; GO:0006529; GO:0006541	K01953	AT3G47340.1	ASN1,AT-ASN1,DIN6	glutamine-dependent asparagine synthase 1	Sspon.05G0036630-1C	Sh08_g000370	Sobic.005G003200.1.p	LOC_Os06g15420.1	Zm00001d044608_P001
		Locus_14_Transcript_4	ASN1	glutamine-dependent asparagine synthase 1	4.89812	3.35908	2.26442	1.85949	both	B5U8J7_MAIZE	GO:0004066; GO:0005524; GO:0005829; GO:0006529; GO:0006541	K01953	AT3G47340.1	ASN1,AT-ASN1,DIN6	glutamine-dependent asparagine synthase 1	Sspon.05G0036630-1C	Sh08_g000370	Sobic.005G003200.1.p	LOC_Os06g15420.1	Zm00001d044608_P001
		Locus_14_Transcript_5	ASN1	glutamine-dependent asparagine synthase 1	3.64071	3.20053	0.281851	2.03602	SP	B5U8J7_MAIZE	GO:0004066; GO:0005524; GO:0005829; GO:0006529; GO:0006541	K01953	AT3G47340.1	ASN1,AT-ASN1,DIN6	glutamine-dependent asparagine synthase 1	Sspon.05G0036630-1C	Sh08_g000370	Sobic.005G003200.1.p	LOC_Os06g15420.1	Zm00001d044608_P001
		Locus_14_Transcript_6	ASN1	glutamine-dependent asparagine synthase 1	2.14896	3.58703	0.894818	1.56294	SP	B5U8J7_MAIZE	GO:0004066; GO:0005524; GO:0005829; GO:0006529; GO:0006541	K01953	AT3G47340.1	ASN1,AT-ASN1,DIN6	glutamine-dependent asparagine synthase 1	Sspon.05G0036630-1C	Sh08_g000370	Sobic.005G003200.1.p	LOC_Os06g15420.1	Zm00001d044608_P001
		Locus_14_Transcript_7	ASN1	glutamine-dependent asparagine synthase 1	3.85697	3.01571	-0.00596156	1.32193	SP	B5U8J7_MAIZE	GO:0004066; GO:0005524; GO:0005829; GO:0006529; GO:0006541	K01953	AT3G47340.1	ASN1,AT-ASN1,DIN6	glutamine-dependent asparagine synthase 1	Sspon.05G0036630-1C	Sh08_g000370	Sobic.005G003200.1.p	LOC_Os06g15420.1	Zm00001d044608_P001
		Locus_14_Transcript_8	ASN1	glutamine-dependent asparagine synthase 1	2.65803	3.83356	-0.0841811	2.38606	SP	B5U8J7_MAIZE	GO:0004066; GO:0005524; GO:0005829; GO:0006529; GO:0006541	K01953	AT3G47340.1	ASN1,AT-ASN1,DIN6	glutamine-dependent asparagine synthase 1	Sspon.05G0036630-1C	Sh08_g000370	Sobic.005G003200.1.p	LOC_Os06g15420.1	Zm00001d044608_P001
		Locus_15006_Transcript_3	PLP	Pyridoxal phosphate (PLP)-dependent transferases superfamily protein	0.976936	0.629732	0.143836	-2.71543	SP	A0A3L6QY41_PANMI	GO:0003824	K22207	AT5G26600.2	0	Pyridoxal phosphate (PLP)-dependent transferases superfamily protein	Sspon.03G0034520-1T	Sh03_g009880	Sobic.003G138900.3.p	LOC_Os01g18640.1	Zm00001d040555_P001
		Locus_1516_Transcript_1	DMR1	homoserine kinase	1.13268	1.10682	-2.65821	-4.79191	SP	A0A059PZN8_9POAL	GO:0004413; GO:0005524; GO:0009088	K00872	AT2G17265.1	DMR1,HSK	homoserine kinase	0	Sh04_g027760	Sobic.004G357900.1.p	LOC_Os02g58510.1	Zm00001d018555_P001
		Locus_15168_Transcript_1	GSL1	glutamine synthetase 2	2.03486	1.58345	0	0	SP	A0A1D1XW58_9ARAE	GO:0004356; GO:0005524; GO:0006542	K01915	AT5G35630.3	0	glutamine synthetase 2	Sspon.01G0007760-1P	Sh01_g036780	Sobic.004G247000.2.p	LOC_Os02g50240.2	Zm00001d048050_P005
		Locus_16057_Transcript_1	GLT1	NADH-dependent glutamate synthase 1	1.71353	1.60714	0	10.3987	SP	A0A1D6G260_MAIZE	0	K00264	AT5G53460.3	GLT1	NADH-dependent glutamate synthase 1	Sspon.03G0009080-1A	Sh01_g027690	Sobic.003G258800.1.p	LOC_Os01g48960.1	Zm00001d011610_P006
		Locus_1635_Transcript_2	BLC1	Glycosyl hydrolase family protein	0.823249	0.989392	-1.41049	-1.78927	SP	A0A1B6QHZ6_SORBI	GO:0005576; GO:0008422; GO:0009251; GO:0016021	K01188	AT5G20950.2	0	Glycosyl hydrolase family protein	Sspon.04G0029240-1B	Sh01_g006560	Sobic.001G089000.1.p	LOC_Os03g53860.1	Zm00001d013268_P009
		Locus_1635_Transcript_3	BLC1	Glycosyl hydrolase family protein	0.539457	0.95278	-2.90345	-2.89308	SP	A0A1B6QHZ6_SORBI	GO:0005576; GO:0008422; GO:0009251; GO:0016021	K01188	AT5G20950.2	0	Glycosyl hydrolase family protein	Sspon.04G0029240-1B	Sh01_g006560	Sobic.001G089000.1.p	LOC_Os03g53860.3	Zm00001d013268_P009
		Locus_170_Transcript_1	PAL2	phenylalanine ammonia-lyase 2	0.27304	0.704324	-0.0011175	-3.29691	SP	M1MQ13_9POAL	GO:0005737; GO:0006559; GO:0009800; GO:0016841	K13064	AT3G53260.1	ATPAL2,PAL2	phenylalanine ammonia-lyase 2	Sspon.04G0008070-3C	Sh_058B01_g000010	Sobic.004G220300.1.p	LOC_Os02g41630.2	Zm00001d051161_P001
		Locus_170_Transcript_2	PAL2	phenylalanine ammonia-lyase 2	0.352479	1.08332	-0.419826	-2.42773	SP	M1MQ13_9POAL	GO:0005737; GO:0006559; GO:0009800; GO:0016841	K13064	AT3G53260.1	ATPAL2,PAL2	phenylalanine ammonia-lyase 2	Sspon.04G0008070-3C	Sh_058B01_g000010	Sobic.004G220300.1.p	LOC_Os02g41630.2	Zm00001d017274_P003
		Locus_170_Transcript_3	PAL4	phenylalanine ammonia-lyase	0.287992	0.643287	-0.0239286	-2.30023	SP	M1MQ13_9POAL	GO:0005737; GO:0006559; GO:0009800; GO:0016841	K13064	AT3G10340.1	0	phenylalanine ammonia-lyase 4	Sspon.04G0008070-3C	Sh_058B01_g000010	Sobic.004G220300.1.p	LOC_Os02g41630.2	Zm00001d051161_P001
		Locus_170_Transcript_4	PAL2	phenylalanine ammonia-lyase 2	0.427587	0.805275	0.111995	-2.9909	SP	M1MQ13_9POAL	GO:0005737; GO:0006559; GO:0009800; GO:0016841	K13064	AT3G53260.1	ATPAL2,PAL2	phenylalanine ammonia-lyase 2	Sspon.04G0008070-3C	Sh_058B01_g000010	Sobic.004G220300.1.p	LOC_Os02g41630.2	Zm00001d051161_P001
		Locus_17443_Transcript_1	GSTU18	glutathione S-transferase TAU 18	0.987319	2.1018	0.146988	-0.0111693	SP	C5XHF6_SORBI	GO:0004364; GO:0005737; GO:0006749	K00799	AT1G10360.1	ATGSTU18,GST29,GSTU18	glutathione S-transferase TAU 18	Sspon.03G0008520-2B	0	Sobic.003G264500.1.p	LOC_Os01g49720.1	Zm00001d043789_P010
		Locus_17625_Transcript_1	DEP1	haloacid dehalogenase-like hydrolase family protein	0.975404	2.30095	0	0	SP	A0A1B6P895_SORBI	GO:0005975; GO:0008422	K01188	AT1G02850.1	0	beta glucosidase 11	Sspon.07G0009470-2B	Sh09_g008570	Sobic.009G114000.1.p	LOC_Os05g30350.2	Zm00001d037918_P002
		Locus_1764_Transcript_2	TSCB2	tryptophan synthase beta-subunit 2	0.510639	0.618016	-1.0959	-2.33674	SP	Q8W0T4_SORBI	GO:0000162; GO:0004834; GO:0005737	K01696	AT4G27070.1	0	tryptophan synthase beta-subunit 2	Sspon.06G0011870-3C	Sh07_g002760	Sobic.007G032000.1.p	LOC_Os08g04180.1	Zm00001d024702_P001
		Locus_1764_Transcript_3	TSCB2	tryptophan synthase beta-subunit 2	0.467309	0.498786	-1.19514	-2.60549	SP	Q8W0T4_SORBI	GO:0000162; GO:0004834; GO:0005737	K01696	AT4G27070.1	0	tryptophan synthase beta-subunit 2	Sspon.06G0011870-3C	Sh07_g002760	Sobic.007G032000.1.p	LOC_Os08g04180.1	Zm00001d024702_P001
		Locus_1809_Transcript_6	PAL4	phenylalanine ammonia-lyase	1.36576	0.676222	0.47022	1.02308	SP	Q7XQS7_ORYSJ	0	K10775	AT3G10340.1	0	phenylalanine ammonia-lyase 4	Sspon.01G0024290-1A	Sh10_g018150	Sobic.006G148900.1.p	LOC_Os02g41650.1	Zm00001d026621_P009
		Locus_18093_Transcript_1	ASE2	GLN phosphoribosyl pyrophosphate amidotransferase 2	0.410452	0.979311	0.338034	-2.04094	SP	C5YYD1_SORBI	GO:0004044; GO:0006189; GO:0009113; GO:0009116; GO:0046872; GO:0051536	K00764	AT4G34740.1	0	GLN phosphoribosyl pyrophosphate amidotransferase 2	Sspon.07G0007350-4D	Sh09_g011650	Sobic.009G148700.1.p	LOC_Os05g35580.1	Zm00001d010197_P001
		Locus_1849_Transcript_1	HDH	histidinol dehydrogenase	0.369429	0.71325	-2.65849	-13.9421	SP	A0A1Z5S4N8_SORBI	GO:0000105; GO:0004399; GO:0005737; GO:0005829; GO:0009411; GO:0009555; GO:0009570; GO:0046872; GO:0051287	K00013	AT5G63890.1	ATHDH,HDH,HISN8	histidinol dehydrogenase	Sspon.01G0029580-1P	0	Sobic.001G067300.1.p	LOC_Os01g13190.1	Zm00001d034343_P001
		Locus_1893_Transcript_1	c-NAD-MDH2	Lactate/malate dehydrogenase family protein	0.177218	0.289144	-2.3465	-4.06929	SP	C5WYF2_SORBI	GO:0005975; GO:0006099; GO:0006107; GO:0006108; GO:0006734; GO:0030060	K00025	AT5G43330.1	0	Lactate/malate dehydrogenase family protein	Sspon.01G0019480-1A	Sh01_g017500	Sobic.001G219300.1.p	LOC_Os10g33800.3	Zm00001d014030_P001
		Locus_19017_Transcript_1	AK-HSDH	aspartate kinase-homoserine dehydrogenase ii	1.3662	0.775046	-0.303975	-2.01318	SP	C5X893_SORBI	GO:0004072; GO:0004412; GO:0005524; GO:0009067; GO:0009088; GO:0009089; GO:0009090; GO:0050661	K12524	AT4G19710.2	AK-HSDH,AK-HSDH II	aspartate kinase-homoserine dehydrogenase ii	Sspon.02G0039260-1B	Sh_214I03_g000020	Sobic.002G155100.1.p	LOC_Os09g12290.1	Zm00001d019988_P001
		Locus_19024_Transcript_1	CYP71B26	cytochrome P450, family 71, subfamily B, polypeptide 26	1.81157	1.14109	-12.7855	-15.8482	SP	A0A2S3IG67_9POAL	GO:0004497; GO:0005506; GO:0016705; GO:0020037	K13029	AT3G26290.1	0	cytochrome P450, family 71, subfamily B, polypeptide 26	Sspon.01G0032300-2P	Sh05_g008030	Sobic.001G012200.1.p	LOC_Os03g63310.1	Zm00001d034848_P001
		Locus_1905_Transcript_1	PAL4	phenylalanine ammonia-lyase	0.459915	1.28505	13.3636	-4.45472	SP	U3M000_9POAL	GO:0016829	K13064	AT3G10340.1	0	phenylalanine ammonia-lyase 4	Sspon.04G0008070-3C	Sh_058B01_g000010	Sobic.006G148800.1.p	LOC_Os02g41630.2	Zm00001d017274_P003
		Locus_1905_Transcript_2	PAL4	phenylalanine ammonia-lyase	0.564277	1.15222	12.3636	-4.85082	SP	U3M000_9POAL	GO:0016829	K13064	AT3G10340.1	0	phenylalanine ammonia-lyase 4	Sspon.04G0008050-1A	Sh_058B01_g000010	Sobic.006G148800.1.p	LOC_Os02g41630.2	Zm00001d017274_P003
		Locus_1921_Transcript_1	ADT3	prephenate dehydratase 1	0.744795	1.56258	-0.493487	-6.97067	SP	B6UA96_MAIZE	GO:0004664; GO:0009094	K05359	AT2G27820.1	ADT3,PD1	prephenate dehydratase 1	Sspon.01G0040850-2C	Sh01_g024480	Sobic.001G320700.1.p	LOC_Os10g37980.1	Zm00001d048561_P001
		Locus_19301_Transcript_2	GSTU17	Glutathione S-transferase family protein	0.900557	2.21459	11.3987	0	SP	Q9FQB7_MAIZE	GO:0004364	K00799	AT1G10370.1	ATGSTU17,ERD9,GST30,GST30B	Glutathione S-transferase family protein	Sspon.06G0018510-2B	Sh05_g006490	Sobic.005G212700.1.p	LOC_Os10g38690.1	Zm00001d024963_P001
		Locus_20635_Transcript_1	GSTU8	glutathione S-transferase TAU 8	1.71438	0.635375	-1.43962	0.506011	SP	C5Z977_SORBI	GO:0004364; GO:0005737; GO:0006749	K00799	AT3G09270.1	ATGSTU8,GSTU8	glutathione S-transferase TAU 8	Sspon.08G0002020-2C	Sh03_g032540	Sobic.010G252800.1.p	LOC_Os01g72140.1	Zm00001d018220_P001
		Locus_2087_Transcript_1	GSTF13	Glutathione S-transferase family protein	0.565872	0.771556	-1.35309	-2.78202	SP	A0A1B6Q818_SORBI	GO:0004364; GO:0005737; GO:0043295	K00799	AT3G62760.1	ATGSTF13	Glutathione S-transferase family protein	Sspon.03G0044920-1D	Sh03_g031420	Sobic.003G416300.1.p	LOC_Os01g70770.1	Zm00001d042216_P001
		Locus_2087_Transcript_2	GSTF13	Glutathione S-transferase family protein	0.586756	0.962271	-1.256	-2.39019	SP	A0A1B6Q818_SORBI	GO:0004364; GO:0005737; GO:0043295	K00799	AT3G62760.1	ATGSTF13	Glutathione S-transferase family protein	Sspon.03G0044920-1D	Sh03_g031420	Sobic.003G416300.1.p	LOC_Os01g70770.1	Zm00001d042216_P001
		Locus_2087_Transcript_4	GSTF13	Glutathione S-transferase family protein	0.874975	0.870262	-0.988405	-2.60423	SP	A0A1B6Q818_SORBI	GO:0004364; GO:0005737; GO:0043295	K00799	AT3G62760.1	ATGSTF13	Glutathione S-transferase family protein	Sspon.03G0044920-1D	Sh03_g031420	Sobic.003G416300.1.p	LOC_Os01g70770.1	Zm00001d042216_P001
		Locus_21193_Transcript_1	BGLU44	B-S glucosidase 44	1.7597	1.53478	1.04731	-2.30299	SP	C5WNS8_SORBI	GO:0004338; GO:0004565; GO:0004567; GO:0005975; GO:0008422; GO:0016021; GO:0033907; GO:0047701; GO:0080079; GO:0080083	K05350	AT3G18080.1	BGLU44	B-S glucosidase 44	Sspon.01G0025920-3C	Sh01_g009810	Sobic.001G123100.1.p	LOC_Os03g49610.1	Zm00001d033651_P008
		Locus_21193_Transcript_2	BGLU44	B-S glucosidase 44	1.67917	1.58109	1.13606	-2.63256	SP	C5WNS8_SORBI	GO:0004338; GO:0004565; GO:0004567; GO:0005975; GO:0008422; GO:0016021; GO:0033907; GO:0047701; GO:0080079; GO:0080083	K05350	AT3G18080.1	BGLU44	B-S glucosidase 44	Sspon.01G0025920-3C	Sh01_g009810	Sobic.001G123100.1.p	LOC_Os03g49610.1	Zm00001d033651_P008
		Locus_21261_Transcript_1	GSTU17	Glutathione S-transferase family protein	0.805705	1.49185	-3.72926	-1.56927	SP	C5WM50_SORBI	GO:0004364; GO:0005737; GO:0006749	K00799	AT1G10370.1	ATGSTU17,ERD9,GST30,GST30B	Glutathione S-transferase family protein	Sspon.01G0017850-2B	Sh01_g019810	Sobic.001G249600.1.p	LOC_Os10g25590.1	Zm00001d032969_P001
		Locus_2252_Transcript_3	PAO2	polyamine oxidase 2	0.62138	0.557723	-0.0690925	-3.08119	SP	A0A1D6DYV6_MAIZE	GO:0005777; GO:0006598; GO:0008168; GO:0016491; GO:0032259; GO:0046208; GO:0046592	K17839	AT2G43020.1	ATPAO2,PAO2	polyamine oxidase 2	Sspon.05G0002950-3C	Sh06_g019150	Sobic.006G220200.1.p	LOC_Os04g53190.1	Zm00001d002266_P013
		Locus_23903_Transcript_1	GST3	glutathione transferase	5.0397	12.4252	13.6234	4.36678	both	A0A1B6Q875_SORBI	GO:0004364; GO:0005737; GO:0006749	K00799	0	0	0	Sspon.03G0026610-2C	Sh02_g013640	Sobic.003G425701.1.p	LOC_Os01g72120.1	Zm00001d042100_P001
		Locus_2413_Transcript_1	ADC2	arginine decarboxylase 2	0.706871	0.642517	-0.857981	-3.22375	SP	K7W734_MAIZE	GO:0006527; GO:0008295; GO:0008792; GO:0009409; GO:0033388	K01583	AT4G34710.2	0	arginine decarboxylase 2	Sspon.08G0016340-2B	Sh10_g002070	Sobic.010G021800.1.p	LOC_Os06g04070.1	Zm00001d045470_P001
		Locus_242_Transcript_1	CIMS	Cobalamin-independent synthase family protein	0.682737	0.343338	-0.61643	-2.9617	SP	A0A426Z9S4_ENSVE	GO:0003871; GO:0008270; GO:0009086	K00549	AT5G17920.2	ATCIMS,ATMETS,ATMS1	Cobalamin-independent synthase family protein	Sspon.02G0031860-1A	Sh08_g012510	Sobic.008G178800.2.p	LOC_Os12g42876.1	Zm00001d031128_P007
		Locus_2435_Transcript_1	GSTU19	glutathione S-transferase TAU 19	0.737202	0.714427	-1.93181	-1.86605	SP	A0A3L6E750_MAIZE	GO:0016740	K00799	AT1G78380.1	ATGSTU19,GST8,GSTU19	glutathione S-transferase TAU 19	Sspon.01G0029750-1P	Sh02_g002440	Sobic.002G361100.1.p	LOC_Os09g20220.1	Zm00001d018809_P001
		Locus_25561_Transcript_1	ADH3	Alcohol dehydrogenase-like 4	2.2164	3.52788	0	-11.9766	SP	A0A1Z5S882_SORBI	GO:0008270; GO:0016491	K00001	AT1G64710.1	0	GroES-like zinc-binding dehydrogenase family protein	Sspon.01G0016410-2C	Sh01_g020520	Sobic.001G264000.2.p	LOC_Os10g07229.1	Zm00001d030347_P001
		Locus_2582_Transcript_1	cICDH	cytosolic NADP+-dependent isocitrate dehydrogenase	0.271296	0.278266	-0.604479	-3.0357	SP	A0A1Z5R408_SORBI	GO:0000287; GO:0004450; GO:0005739; GO:0006099; GO:0006102; GO:0006739; GO:0051287	K00031	AT1G65930.1	cICDH	cytosolic NADP+-dependent isocitrate dehydrogenase	Sspon.03G0010040-1P	Sh_002O03_contig-1_g000020	Sobic.009G238900.1.p	LOC_Os05g49760.1	Zm00001d039079_P002
		Locus_2844_Transcript_2	PLP	Pyridoxal phosphate (PLP)-dependent transferases superfamily protein	0.478298	0.787294	-2.58496	-5.81109	SP	A0A1D6HA12_MAIZE	GO:0016831; GO:0019752; GO:0030170	K01590	AT1G43710.1	emb1075	Pyridoxal phosphate (PLP)-dependent transferases superfamily protein	Sspon.04G0010630-4D	Sh04_g011640	Sobic.004G170200.1.p	LOC_Os02g33710.1	Zm00001d016720_P001
		Locus_29343_Transcript_1	GSR2	glutamine synthase clone F11	0.916689	0.936512	-0.856265	-2.86634	SP	Q5MD09_SACOF	GO:0004356; GO:0005524; GO:0006542	K01915	AT1G66200.1	ATGSR2,GSR2	glutamine synthase clone F11	Sspon.01G0026870-1A	Sh_018K13_g000030	Sobic.001G116400.2.p	LOC_Os03g50490.1	Zm00001d033747_P001
		Locus_31906_Transcript_1	HISLY	histone-lysine N-methyltransferase	1.61883	2.79967	0	0	SP	C5YD31_SORBI	GO:0005634; GO:0008270; GO:0018024	K11420	0	0	0	0	Sh06_g011360	Sobic.006G165800.1.p	0	Zm00001d002787_P001
		Locus_329_Transcript_1	NAOD	acetylornithine deacetylase	0.806149	0.397731	1.152	-2.1964	SP	A0A3L6EI48_MAIZE	GO:0016787	K01438	AT4G17830.1	0	Peptidase M20/M25/M40 family protein	Sspon.04G0005910-2B	Sh04_g020210	Sobic.004G275600.1.p	LOC_Os02g46520.1	Zm00001d017676_P001
		Locus_329_Transcript_2	NAOD	acetylornithine deacetylase	1.02289	0.840941	1.95501	-2.5294	SP	A0A3L6EI48_MAIZE	GO:0016787	K01438	AT4G17830.1	0	Peptidase M20/M25/M40 family protein	Sspon.04G0005910-2B	Sh04_g020210	Sobic.004G275600.1.p	LOC_Os02g46520.1	Zm00001d017676_P001
		Locus_33141_Transcript_1	ADH3	Alcohol dehydrogenase-like 3	2.00332	2.47725	1.14975	-4.60345	SP	C5WND7_SORBI	GO:0004024; GO:0005829; GO:0008270; GO:0046294; GO:0051903	K00001	AT1G32780.1	0	GroES-like zinc-binding dehydrogenase family protein	Sspon.01G0016410-2C	Sh01_g020520	Sobic.001G264000.1.p	LOC_Os10g07229.1	Zm00001d030347_P001
		Locus_333_Transcript_1	CAT2	catalase 2	0.340541	0.648602	-0.474762	-2.33245	SP	A0A088FFP9_9POAL	GO:0004096; GO:0006979; GO:0020037; GO:0042744; GO:0046872	K03781	AT4G35090.1	CAT2	catalase 2	Sspon.08G0000830-4D	Sh10_g018740	Sobic.010G274500.2.p	LOC_Os06g51150.1	Zm00001d014848_P001
		Locus_333_Transcript_2	CAT2	catalase 2	0.522392	0.698214	-0.737322	-2.05103	SP	A0A088FFP9_9POAL	GO:0004096; GO:0006979; GO:0020037; GO:0042744; GO:0046872	K03781	AT4G35090.1	CAT2	catalase 2	Sspon.08G0000830-4D	Sh10_g018740	Sobic.010G274500.2.p	LOC_Os06g51150.1	Zm00001d014848_P001
		Locus_333_Transcript_3	CAT2	catalase 2	0.61817	0.740596	0.592528	-2.43266	SP	A0A088FFP9_9POAL	GO:0004096; GO:0006979; GO:0020037; GO:0042744; GO:0046872	K03781	AT4G35090.1	CAT2	catalase 2	Sspon.08G0000830-4D	Sh10_g018740	Sobic.010G274500.2.p	LOC_Os06g51150.1	Zm00001d014848_P001
		Locus_333_Transcript_5	CAT2	catalase 2	0.509692	0.465364	-0.144791	-1.94192	SP	A0A088FFP9_9POAL	GO:0004096; GO:0006979; GO:0020037; GO:0042744; GO:0046872	K03781	AT4G35090.1	CAT2	catalase 2	Sspon.08G0000830-4D	Sh10_g018740	Sobic.010G274500.2.p	LOC_Os06g51150.1	Zm00001d014848_P001
		Locus_34558_Transcript_1	GPX4	glutathione peroxidase 4	14.4357	5.33926	12.8956	0.531928	SP	A0A0A9RQI7_ARUDO	0	K00432	AT2G48150.1	ATGPX4,GPX4	glutathione peroxidase 4	Sspon.01G0039510-1P	Sh06_g020210	Sobic.001G365800.2.p	LOC_Os03g24380.1	Zm00001d047448_P001
		Locus_3538_Transcript_4	AAO3	abscisic aldehyde oxidase 3	0.527084	1.03418	0.95019	3.37752	SP	C5WY36_SORBI	GO:0005506; GO:0009055; GO:0051537; GO:0071949	K11817	AT2G27150.2	0	abscisic aldehyde oxidase 3	Sspon.01G0029940-1P	Sh01_g004010	Sobic.001G062300.1.p	LOC_Os03g57690.1	Zm00001d034388_P028
		Locus_3538_Transcript_8	AAO3	abscisic aldehyde oxidase 3	0.526183	1.16464	-0.375291	0.214739	SP	C5WY36_SORBI	GO:0005506; GO:0009055; GO:0051537; GO:0071949	K11817	AT2G27150.2	0	abscisic aldehyde oxidase 3	Sspon.01G0029940-1P	Sh01_g004010	Sobic.001G062300.1.p	LOC_Os03g57690.1	Zm00001d034388_P028
		Locus_3710_Transcript_3	KAR	ketol-acid reductoisomerase	0.8242	0.319337	-0.748743	-2.69385	SP	A0A1D6FKV6_MAIZE	GO:0004455; GO:0005739; GO:0009082; GO:0009097; GO:0009099; GO:0009507; GO:0016853; GO:0046872	K00053	AT3G58610.3	0	ketol-acid reductoisomerase	Sspon.03G0010130-1P	Sh09_g018950	Sobic.009G239900.1.p	LOC_Os05g49800.1	Zm00001d009638_P001
		Locus_3729_Transcript_1	APAO	polyamine oxidase 1	4.21703	1.70926	-3.05787	9.07682	SP	A0A059Q0R9_9POAL	GO:0016491; GO:0046208	K13366	AT5G13700.1	APAO,ATPAO1,PAO1	polyamine oxidase 1	Sspon.06G0023070-3D	0	Sobic.007G073100.1.p	LOC_Os09g20284.1	Zm00001d024281_P001
		Locus_3729_Transcript_2	APAO	polyamine oxidase 1	4.36822	1.56088	-1.56787	11.3987	SP	A0A059Q0R9_9POAL	GO:0016491; GO:0046208	K13366	AT5G13700.1	APAO,ATPAO1,PAO1	polyamine oxidase 1	Sspon.06G0023070-3D	0	Sobic.007G073100.1.p	LOC_Os09g20284.1	Zm00001d024281_P001
		Locus_3793_Transcript_1	P3HCH	Probable 3-hydroxyisobutyryl-CoA hydrolase 3	1.51162	3.51676	0	-11.5651	SP	C5WRC8_SORBI	GO:0003860; GO:0006574	K05605	AT2G30660.1	0	ATP-dependent caseinolytic (Clp) protease/crotonase family protein	Sspon.01G0053870-1C	Sh05_g011740	Sobic.001G290000.1.p	LOC_Os12g16350.15	Zm00001d021132_P004
		Locus_3793_Transcript_2	P3HCH	Probable 3-hydroxyisobutyryl-CoA hydrolase 3	1.09542	2.28374	0	-2.2084	SP	C5WRC8_SORBI	GO:0003860; GO:0006574	K05605	AT2G30660.1	0	ATP-dependent caseinolytic (Clp) protease/crotonase family protein	Sspon.01G0053870-1C	Sh05_g011740	Sobic.001G290000.1.p	LOC_Os12g16350.15	Zm00001d021132_P004
		Locus_380_Transcript_1	CIMS	Cobalamin-independent synthase family protein	0.693631	0.328142	-1.85072	-4.87244	SP	A0A1B6PEC9_SORBI	GO:0003871; GO:0008270; GO:0009086; GO:0032259	K00549	AT5G17920.2	ATCIMS,ATMETS,ATMS1	Cobalamin-independent synthase family protein	Sspon.02G0031860-1A	Sh08_g012510	Sobic.008G178800.2.p	LOC_Os12g42884.3	Zm00001d031128_P004
		Locus_380_Transcript_2	CIMS	Cobalamin-independent synthase family protein	0.754236	0.451721	-1.85202	-4.65861	SP	A0A1B6PEC9_SORBI	GO:0003871; GO:0008270; GO:0009086; GO:0032259	K00549	AT5G17920.2	ATCIMS,ATMETS,ATMS1	Cobalamin-independent synthase family protein	Sspon.02G0031860-1A	Sh08_g012510	Sobic.008G178800.2.p	LOC_Os12g42884.3	Zm00001d031128_P004
		Locus_3838_Transcript_1	ARG	arginosuccinate synthase family	0.929819	0.278017	-2.25739	-3.03948	SP	C5YU02_SORBI	GO:0000050; GO:0000053; GO:0004055; GO:0005524; GO:0005737; GO:0006526	K01940	AT4G24830.1	0	arginosuccinate synthase family	Sspon.07G0037760-2P	Sh08_g005670	Sobic.008G083400.1.p	LOC_Os12g13320.1	Zm00001d024048_P004
		Locus_38976_Transcript_1	AO1	aldehyde oxidase 1	0.912451	1.06183	-13.3205	-12.5093	SP	A0A1D6GFU5_MAIZE	GO:0016491	K11817	AT5G20960.2	0	aldehyde oxidase 1	Sspon.01G0029940-1P	Sh01_g004010	Sobic.001G062300.1.p	LOC_Os03g57680.1	Zm00001d013098_P011
		Locus_3968_Transcript_2	GSTF13	Glutathione S-transferase family protein	1.93555	0.646468	1.61395	6.04313	both	C5Z033_SORBI	GO:0004364; GO:0005737; GO:0043295	K00799	AT3G62760.1	ATGSTF13	Glutathione S-transferase family protein	Sspon.07G0013090-2B	Sh04_g011700	Sobic.009G044000.1.p	LOC_Os05g05620.1	Zm00001d024839_P001
		Locus_4005_Transcript_1	GSTU24	glutathione S-transferase TAU 24	1.29709	1.32646	1.14487	-0.884523	SP	A0A1W0W4I7_SORBI	GO:0004364; GO:0005737; GO:0006749	K00799	AT1G17170.1	ATGSTU24,GST,GSTU24	glutathione S-transferase TAU 24	Sspon.02G0016430-2C	Sh02_g010600	Sobic.002G173200.1.p	LOC_Os09g20220.1	Zm00001d034356_P001
		Locus_4222_Transcript_1	GAD	glutamate decarboxylase	1.08414	1.29898	-10.3554	-12.1261	SP	Q9AR41_ORYSJ	GO:0004351; GO:0006536; GO:0030170	K01580	AT5G17330.1	GAD,GAD1	glutamate decarboxylase	Sspon.05G0010440-3D	Sh06_g005500	Sobic.006G096500.1.p	LOC_Os04g37500.1	Zm00001d003522_P001
		Locus_4283_Transcript_1	SAPX	stromal ascorbate peroxidase	1.04287	0.649921	0.561879	-4.69443	SP	C5YSU3_SORBI	GO:0000302; GO:0004601; GO:0016688; GO:0020037; GO:0034599; GO:0042744; GO:0046872	K00434	AT4G08390.2	SAPX	stromal ascorbate peroxidase	Sspon.07G0019530-2B	Sh08_g004350	Sobic.008G057900.1.p	LOC_Os12g07820.1	Zm00001d023582_P002
		Locus_4416_Transcript_1	PSAT	phosphoserine aminotransferase	0.244621	0.767213	0.331237	-2.37523	SP	C5WWZ1_SORBI	GO:0004648; GO:0005737; GO:0006564; GO:0009570; GO:0030170	K00831	AT4G35630.1	PSAT	phosphoserine aminotransferase	Sspon.01G0003170-2B	Sh09_g008460	Sobic.001G498500.1.p	LOC_Os03g06200.1	Zm00001d027727_P001
		Locus_4607_Transcript_2	GSTU18	glutathione S-transferase TAU 18	1.36983	3.08801	10.944	-11.4041	SP	C5Y7W3_SORBI	GO:0004364; GO:0005737; GO:0006749	K00799	AT1G10360.1	ATGSTU18,GST29,GSTU18	glutathione S-transferase TAU 18	Sspon.06G0018510-4D	Sh05_g006490	Sobic.005G212700.1.p	LOC_Os10g38640.1	Zm00001d024963_P001
		Locus_4607_Transcript_3	GSTU18	glutathione S-transferase TAU 18	1.0889	1.53681	11.2992	0.383329	SP	C5Y7W3_SORBI	GO:0004364; GO:0005737; GO:0006749	K00799	AT1G10360.1	ATGSTU18,GST29,GSTU18	glutathione S-transferase TAU 18	Sspon.06G0018510-1A	Sh05_g006490	Sobic.005G212700.1.p	LOC_Os10g38640.1	Zm00001d024963_P001
		Locus_4607_Transcript_4	GSTU18	glutathione S-transferase TAU 18	0.859798	1.71605	9.71425	-0.207893	SP	C5Y7W3_SORBI	GO:0004364; GO:0005737; GO:0006749	K00799	AT1G10360.1	ATGSTU18,GST29,GSTU18	glutathione S-transferase TAU 18	Sspon.06G0018510-1A	Sh05_g006490	Sobic.005G212700.1.p	LOC_Os10g38640.1	Zm00001d024963_P001
		Locus_4689_Transcript_2	ADC1	arginine decarboxylase	0.619312	0.350041	-0.307337	-1.13223	SP	K7W734_MAIZE	GO:0006527; GO:0008295; GO:0008792; GO:0009409; GO:0033388	K01583	AT2G16500.1	0	arginine decarboxylase 1	Sspon.08G0016340-2B	Sh10_g002070	Sobic.010G021800.1.p	LOC_Os06g04070.1	Zm00001d045470_P001
		Locus_5002_Transcript_1	CIMS	Cobalamin-independent synthase family protein	1.70202	0.927128	-0.0835084	-1.5107	SP	A0A6G1DHU3_9ORYZ	0	K00549	AT5G17920.2	ATCIMS,ATMETS,ATMS1	Cobalamin-independent synthase family protein	Sspon.02G0031860-1A	Sh08_g012510	Sobic.008G178800.2.p	LOC_Os12g42876.1	Zm00001d031128_P007
		Locus_5048_Transcript_1	GSTU17	Glutathione S-transferase family protein	1.80185	3.2322	0	0	SP	C5WQK9_SORBI	GO:0004364; GO:0005737; GO:0006749	K00799	AT1G10370.1	ATGSTU17,ERD9,GST30,GST30B	Glutathione S-transferase family protein	Sspon.01G0040910-1B	Sh01_g024220	Sobic.001G280800.1.p	LOC_Os10g38660.1	Zm00001d048559_P001
		Locus_5305_Transcript_1	EMB3004	dehydroquinate dehydratase, putative / shikimate dehydrogenase, putative	0.523097	0.314376	-0.422233	-0.982377	SP	C5XLB0_SORBI	GO:0003855; GO:0004764; GO:0009073; GO:0009423; GO:0019632	K13832	AT3G06350.1	EMB3004,MEE32	dehydroquinate dehydratase, putative / shikimate dehydrogenase, putative	Sspon.03G0033870-1T	Sh08_g007400	Sobic.003G169900.1.p	LOC_Os01g27750.1	Zm00001d040850_P003
		Locus_5570_Transcript_1	BGLU13	beta glucosidase 13	0.599855	0.954179	-0.170986	-1.5302	SP	C5YAD5_SORBI	GO:0005975; GO:0008422	K01188	AT5G44640.1	BGLU13	beta glucosidase 13	Sspon.05G0009130-1P	Sh06_g007330	Sobic.006G117100.1.p	LOC_Os04g39900.1	Zm00001d028199_P004
		Locus_562_Transcript_1	APX1	ascorbate peroxidase	1.15499	0.826277	-1.40781	-2.35014	SP	S4WDN5_9POAL	GO:0006979; GO:0016688; GO:0020037; GO:0046872	K00434	AT1G07890.8	APX1,ATAPX01,ATAPX1,CS1,MEE6	ascorbate peroxidase 1	Sspon.01G0052180-1P	Sh07_g002190	Sobic.001G410200.1.p	LOC_Os03g17690.2	Zm00001d028709_P001
		Locus_5815_Transcript_2	TAR2	tryptophan aminotransferase related 2	0.968598	1.43801	0.735267	-3.01601	SP	A0A1B6Q1G1_SORBI	GO:0009851; GO:0016846	K16903	AT4G24670.2	TAR2	tryptophan aminotransferase related 2	Sspon.03G0036240-1B	Sh09_g005390	Sobic.003G052700.1.p	LOC_Os01g07500.1	Zm00001d008700_P002
		Locus_59_Transcript_1	mMDH2	Lactate/malate dehydrogenase family protein	0.961997	1.07416	-0.629208	-2.69647	SP	B4FVH1_MAIZE	GO:0005975; GO:0006099; GO:0006108; GO:0030060	K00026	AT3G15020.1	mMDH2	Lactate/malate dehydrogenase family protein	Sspon.03G0010210-2P	Sh03_g016420	Sobic.009G240700.1.p	LOC_Os01g46070.1	Zm00001d039089_P001
		Locus_607_Transcript_1	BGLU13	beta glucosidase 13	7.29586	0.733833	-8.36632	7.78136	SP	C5YTV4_SORBI	GO:0005975; GO:0008422	K01188	AT5G44640.1	BGLU13	beta glucosidase 13	Sspon.07G0034060-2D	Sh08_g005440	Sobic.008G079800.1.p	LOC_Os06g21570.1	Zm00001d024037_P005
		Locus_607_Transcript_3	BGLU13	beta glucosidase 13	6.74972	0.750576	0.224655	9.96578	SP	C5YTV4_SORBI	GO:0005975; GO:0008422	K01188	AT5G44640.1	BGLU13	beta glucosidase 13	Sspon.07G0034060-2D	Sh08_g005440	Sobic.008G079800.1.p	LOC_Os06g21570.1	Zm00001d024037_P005
		Locus_607_Transcript_4	BGLU13	beta glucosidase 13	5.22754	0.692937	-9.36632	0	SP	C5YTV4_SORBI	GO:0005975; GO:0008422	K01188	AT5G44640.1	BGLU13	beta glucosidase 13	Sspon.07G0034060-2D	Sh08_g005440	Sobic.008G079800.1.p	LOC_Os06g21570.1	Zm00001d024037_P005
		Locus_607_Transcript_5	BGLU13	beta glucosidase 13	6.59196	0.84483	-8.36632	0	SP	C5YTV4_SORBI	GO:0005975; GO:0008422	K01188	AT5G44640.1	BGLU13	beta glucosidase 13	Sspon.07G0034060-2D	Sh08_g005440	Sobic.008G079800.1.p	LOC_Os06g21570.1	Zm00001d024037_P005
		Locus_6198_Transcript_1	SAMDC3	S-adenosylmethionine decarboxylase	1.18768	1.9525	0.680708	1.27048	both	C5XCY7_SORBI	GO:0004014; GO:0005829; GO:0006557; GO:0006597; GO:0008295	K01611	AT3G02470.4	SAMDC	S-adenosylmethionine decarboxylase	Sspon.02G0014450-3D	Sh06_g008850	Sobic.002G206700.1.p	LOC_Os09g25625.1	Zm00001d020543_P001
		Locus_6392_Transcript_1	EDA9	D-3-phosphoglycerate dehydrogenase	0.325774	0.524938	-0.0110025	-2.71478	SP	C5Y949_SORBI	GO:0004617; GO:0006520; GO:0006564; GO:0009570; GO:0051287	K00058	AT4G34200.1	EDA9	D-3-phosphoglycerate dehydrogenase	Sspon.05G0002190-1P	Sh10_g015040	Sobic.006G243400.1.p	LOC_Os04g55720.1	Zm00001d002051_P001
		Locus_6799_Transcript_2	APX3	ascorbate peroxidase 3	0.381558	0.365357	1.848	-3.8675	SP	C5YH30_SORBI	GO:0000302; GO:0004601; GO:0009507; GO:0016021; GO:0016688; GO:0020037; GO:0034599; GO:0042744; GO:0046872	K00434	AT4G35000.1	APX3	ascorbate peroxidase 3	Sspon.06G0003940-2B	Sh07_g013850	Sobic.007G177000.1.p	LOC_Os08g43560.1	Zm00001d025047_P001
		Locus_690_Transcript_2	PAL2	phenylalanine ammonia-lyase 2	0.461076	0.732387	-2.43539	-3.73039	SP	A0A1L4AJA1_9POAL	GO:0005737; GO:0006559; GO:0009800; GO:0045548	K13064	AT3G53260.1	ATPAL2,PAL2	phenylalanine ammonia-lyase 2	Sspon.04G0008070-3C	Sh_058B01_g000010	Sobic.004G220300.1.p	LOC_Os02g41630.2	Zm00001d051161_P003
		Locus_690_Transcript_3	PAL1	PHE ammonia lyase 1	0.680623	0.467246	-10.2992	-1.79077	SP	A0A1D6Q5B2_MAIZE	GO:0005737; GO:0006559; GO:0009800; GO:0045548	K13064	AT2G37040.1	ATPAL1,PAL1	PHE ammonia lyase 1	Sspon.04G0008070-3C	Sh_058B01_g000010	Sobic.004G220300.1.p	LOC_Os04g43760.2	Zm00001d051161_P004
		Locus_690_Transcript_4	PAL1	PHE ammonia lyase 1	0.517684	0.60226	8.87652	-2.31674	SP	A0A1D6Q5B2_MAIZE	GO:0005737; GO:0006559; GO:0009800; GO:0045548	K13064	AT2G37040.1	ATPAL1,PAL1	PHE ammonia lyase 1	Sspon.04G0008070-3C	Sh_058B01_g000010	Sobic.004G220300.1.p	LOC_Os02g41630.2	Zm00001d051161_P004
		Locus_690_Transcript_5	PAL1	PHE ammonia lyase 1	0.605828	0.759266	-1.85316	-5.78843	SP	C5XXT8_SORBI	GO:0005737; GO:0006559; GO:0009800; GO:0016841; GO:0045548	K13064	AT2G37040.1	ATPAL1,PAL1	PHE ammonia lyase 1	Sspon.04G0008070-3C	Sh_058B01_g000010	Sobic.004G220300.1.p	LOC_Os02g41630.2	Zm00001d051161_P003
		Locus_690_Transcript_6	PAL1	PHE ammonia lyase 1	0.599665	0.700361	-1.59012	-3.15796	SP	A2IBN5_SACOF	GO:0005737; GO:0006559; GO:0009800; GO:0045548	K13064	AT2G37040.1	ATPAL1,PAL1	PHE ammonia lyase 1	Sspon.04G0008070-3C	Sh_058B01_g000010	Sobic.004G220300.1.p	LOC_Os02g41630.2	Zm00001d051161_P004
		Locus_6906_Transcript_1	AK-HSDH	aspartate kinase-homoserine dehydrogenase ii	1.1053	0.551279	0.0685088	-1.86045	SP	A0A1E5V8F4_9POAL	GO:0004072; GO:0004412; GO:0005524; GO:0009088; GO:0009089; GO:0050661	K12524	AT4G19710.2	AK-HSDH,AK-HSDH II	aspartate kinase-homoserine dehydrogenase ii	Sspon.02G0039260-1B	Sh_214I03_g000020	Sobic.002G155100.1.p	LOC_Os08g25390.1	Zm00001d019988_P001
		Locus_6927_Transcript_4	PAO4	polyamine oxidase 4	2.41435	1.16847	0	-10.3663	SP	C5YA47_SORBI	GO:0005777; GO:0006598; GO:0016491; GO:0046208; GO:0046592; GO:0050660; GO:0052894; GO:0052901; GO:1903602	K17839	AT1G65840.1	ATPAO4,PAO4	polyamine oxidase 4	Sspon.05G0001270-2D	Sh06_g019140	Sobic.006G261500.1.p	LOC_Os04g57550.1	Zm00001d001883_P004
		Locus_6927_Transcript_8	PAO2	polyamine oxidase 2	0.800742	1.19854	-1.08883	-2.58566	SP	A0A1D6DTZ6_MAIZE	GO:0016491	K17839	AT2G43020.1	ATPAO2,PAO2	polyamine oxidase 2	Sspon.05G0001270-1P	Sh06_g019140	Sobic.006G261500.1.p	LOC_Os04g57550.1	Zm00001d001883_P005
		Locus_7166_Transcript_1	PGD3	6-phosphogluconate dehydrogenase family protein	0.750984	0.897638	-1.38466	-3.61393	SP	C5Y2F0_SORBI	GO:0004616; GO:0005829; GO:0009051; GO:0009409; GO:0009414; GO:0009651; GO:0009737; GO:0046177; GO:0050661	K00033	AT5G41670.2	0	6-phosphogluconate dehydrogenase family protein	Sspon.06G0032610-2D	Sh05_g006400	Sobic.005G115600.2.p	LOC_Os11g29400.1	Zm00001d049187_P001
		Locus_7166_Transcript_2	PGD3	6-phosphogluconate dehydrogenase family protein	0.770874	1.05226	-1.37098	-3.8477	SP	C5Y2F0_SORBI	GO:0004616; GO:0005829; GO:0009051; GO:0009409; GO:0009414; GO:0009651; GO:0009737; GO:0046177; GO:0050661	K00033	AT5G41670.2	0	6-phosphogluconate dehydrogenase family protein	Sspon.06G0032610-2D	Sh05_g006400	Sobic.005G115600.2.p	LOC_Os11g29400.1	Zm00001d049187_P001
		Locus_723_Transcript_1	ALDH2	aldehyde dehydrogenase 2B4	0.336949	0.8966	-2.31409	-3.0288	SP	Q8LST5_SORBI	GO:0004029	K00128	AT3G48000.1	ALDH2,ALDH2A,ALDH2B4	aldehyde dehydrogenase 2B4	Sspon.04G0004330-2B	Sh03_g013570	Sobic.004G250900.4.p	LOC_Os02g49720.3	Zm00001d051754_P003
		Locus_723_Transcript_2	ALDH2	aldehyde dehydrogenase 2B4	0.535306	0.78136	-1.35327	-2.68316	SP	Q8LST5_SORBI	GO:0004029	K00128	AT3G48000.1	ALDH2,ALDH2A,ALDH2B4	aldehyde dehydrogenase 2B4	Sspon.04G0004330-2B	Sh03_g013570	Sobic.004G250900.4.p	LOC_Os02g49720.3	Zm00001d051754_P003
		Locus_764_Transcript_1	GSTF5	glutathione transferase 5	0.670507	0.77175	-2.23304	-5.33418	SP	Q9SM20_MAIZE	GO:0004364; GO:0009635; GO:0032991; GO:0042803	K00799	AT1G02940.1	0	glutathione S-transferase (class phi) 5	Sspon.03G0027440-1B	Sh03_g031420	Sobic.003G416300.1.p	LOC_Os01g70770.1	Zm00001d042216_P001
		Locus_764_Transcript_2	GSTF5	glutathione transferase 5	0.275156	1.22981	-1.78686	-4.06992	SP	A0A3L6FEU8_MAIZE	GO:0004364	K00799	AT1G02940.1	0	glutathione S-transferase (class phi) 5	Sspon.03G0027440-2C	Sh03_g031420	Sobic.003G416300.1.p	LOC_Os01g70770.1	Zm00001d042216_P001
		Locus_764_Transcript_3	GSTF12	glutathione S-transferase phi 12	1.01232	1.25928	-1.43978	-3.66423	SP	A0A1B6Q818_SORBI	GO:0004364; GO:0005737; GO:0043295	K00799	AT5G17220.1	0	glutathione S-transferase phi 12	Sspon.03G0044920-1D	Sh03_g031420	Sobic.003G416300.1.p	LOC_Os01g70770.1	Zm00001d042216_P001
		Locus_764_Transcript_4	GSTF5	glutathione transferase 5	0.588488	1.67762	-1.97987	-4.03776	SP	Q9SM20_MAIZE	GO:0004364; GO:0009635; GO:0032991; GO:0042803	K00799	AT1G02940.1	0	glutathione S-transferase (class phi) 5	Sspon.03G0027440-1B	Sh03_g031420	Sobic.003G416300.1.p	LOC_Os01g70770.1	Zm00001d042216_P001
		Locus_773_Transcript_1	PGD2	6-phosphogluconate dehydrogenase family protein	0.165196	0.617984	0.0710331	-3.08334	SP	A0A194YGQ1_SORBI	GO:0004616; GO:0005829; GO:0009051; GO:0046177; GO:0050661	K00033	AT3G02360.2	0	6-phosphogluconate dehydrogenase family protein	Sspon.08G0024210-1B	Sh10_g000900	Sobic.010G009300.5.p	LOC_Os06g02144.2	Zm00001d035925_P001
		Locus_780_Transcript_2	ADT6	arogenate dehydratase 6	0.419901	0.4774	-0.660758	-1.69082	SP	A0A059PZA1_9POAL	GO:0004664; GO:0009094; GO:0009570; GO:0047769	K05359	AT1G08250.1	ADT6	arogenate dehydratase 6	Sspon.05G0012090-2B	Sh01_g024480	Sobic.006G066200.1.p	LOC_Os04g33390.1	Zm00001d003830_P001
		Locus_798_Transcript_3	LDH	Lactate/malate dehydrogenase family protein	0.4376	1.06933	0.504817	-0.330243	SP	C5XRJ6_SORBI	GO:0004459; GO:0005737; GO:0005975; GO:0019752	K00016	AT4G17260.1	0	Lactate/malate dehydrogenase family protein	Sspon.04G0020900-2C	Sh04_g000230	Sobic.004G004400.1.p	LOC_Os02g01510.1	Zm00001d014944_P002
		Locus_8099_Transcript_1	GSb	glutamine synthase	2.52181	1.72312	0	0	SP	A0A0D6R0Z6_ARACU	GO:0004356; GO:0005524; GO:0006542	K01915	AT1G48470.1	0	glutamine synthetase 1;5	Sspon.04G0004050-2B	Sh04_g017630	Sobic.004G247000.3.p	LOC_Os02g50240.2	Zm00001d026501_P006
		Locus_8287_Transcript_1	SSU1	Aconitase/3-isopropylmalate dehydratase protein	0.721613	0.638634	-0.854149	-2.941	SP	A0A096UAZ3_MAIZE	GO:0016829	K01704	AT2G43090.1	0	Aconitase/3-isopropylmalate dehydratase protein	Sspon.04G0023960-1B	0	Sobic.004G296800.1.p	LOC_Os02g43830.2	Zm00001d017467_P001
		Locus_8315_Transcript_3	PAO2	polyamine oxidase 2	1.365	1.25671	1.72736	-2.78805	SP	C5YA47_SORBI	GO:0005777; GO:0006598; GO:0016491; GO:0046208; GO:0046592; GO:0050660; GO:0052894; GO:0052901; GO:1903602	K17839	AT2G43020.1	ATPAO2,PAO2	polyamine oxidase 2	Sspon.05G0001270-1P	Sh06_g019140	Sobic.006G261500.1.p	LOC_Os04g57550.1	Zm00001d001883_P003
		Locus_8383_Transcript_1	GSTU25	glutathione S-transferase TAU 25	0.4348	2.02753	1.95347	-1.83538	SP	C5XD56_SORBI	GO:0004364; GO:0005737; GO:0006749	K00799	AT1G17180.1	ATGSTU25,GSTU25	glutathione S-transferase TAU 25	Sspon.01G0029750-1A	Sh01_g004300	Sobic.002G361100.1.p	LOC_Os03g57200.1	Zm00001d034356_P001
		Locus_8383_Transcript_2	GSTU25	glutathione S-transferase TAU 25	0.337085	2.40272	1.01979	-2.05307	SP	C5XD56_SORBI	GO:0004364; GO:0005737; GO:0006749	K00799	AT1G17180.1	ATGSTU25,GSTU25	glutathione S-transferase TAU 25	Sspon.01G0029750-1A	Sh01_g004300	Sobic.002G361100.1.p	LOC_Os09g20220.1	Zm00001d034356_P001
		Locus_8472_Transcript_1	MTO2	Pyridoxal-5\'-phosphate-dependent enzyme family protein	0.613145	0.739209	0.149226	-2.95109	SP	C5YUZ5_SORBI	GO:0004795; GO:0009088; GO:0030170	K01733	AT4G29840.1	MTO2,TS	Pyridoxal-5'-phosphate-dependent enzyme family protein	Sspon.07G0002850-3C	Sh09_g017520	Sobic.009G220000.1.p	LOC_Os05g47640.1	Zm00001d038904_P001
		Locus_8472_Transcript_2	MTO2	Pyridoxal-5\'-phosphate-dependent enzyme family protein	0.985391	0.829243	1.01838	-12.8533	SP	C5YUZ5_SORBI	GO:0004795; GO:0009088; GO:0030170	K01733	AT4G29840.1	MTO2,TS	Pyridoxal-5'-phosphate-dependent enzyme family protein	Sspon.07G0002850-3C	Sh09_g017520	Sobic.009G220000.1.p	LOC_Os05g47640.1	Zm00001d038904_P001
		Locus_9_Transcript_1	SAHH1	S-adenosyl-L-homocysteine hydrolase	0.856751	0.923643	-0.1012	-3.46506	SP	A0A059PZG0_9POAL	GO:0004013; GO:0006730	K01251	AT4G13940.1	ATSAHH1,EMB1395,HOG1,MEE58,SAHH1	S-adenosyl-L-homocysteine hydrolase	Sspon.06G0013840-2B	0	Sobic.005G112800.1.p	LOC_Os11g26850.2	Zm00001d049239_P001
		Locus_9017_Transcript_1	ASDH	aspartate semialdehyde dehydrogenase	0.657894	0.629374	-1.63387	-4.21143	SP	C5X054_SORBI	GO:0004073; GO:0005739; GO:0009086; GO:0009088; GO:0009089; GO:0009097; GO:0009570; GO:0046983; GO:0050661; GO:0051287	K00133	AT1G14810.1	0	semialdehyde dehydrogenase family protein	Sspon.01G0028570-1A	Sh04_g022480	Sobic.001G081900.1.p	LOC_Os03g55280.1	Zm00001d013223_P001
		Locus_903_Transcript_1	TyrAAT2	arogenate dehydrogenase	0.439008	0.865977	-0.5868	-3.55172	SP	A0A194YLK4_SORBI	GO:0004665; GO:0006571; GO:0008977	K15227	AT1G15710.1	0	prephenate dehydrogenase family protein	Sspon.08G0001800-3C	0	Sobic.010G258500.1.p	LOC_Os06g49505.1	Zm00001d014734_P001
		Locus_91_Transcript_1	F12K8.24	Phospho-2-dehydro-3-deoxyheptonate aldolase	0.519827	0.578224	0.0937821	-1.58242	SP	C5WXQ3_SORBI	GO:0003849; GO:0009073; GO:0009423; GO:0009507	K01626	AT1G22410.1	0	Class-II DAHP synthetase family protein	Sspon.01G0039980-2C	Sh01_g026870	Sobic.001G351000.1.p	LOC_Os03g27230.1	Zm00001d022181_P005
		Locus_91_Transcript_3	F12K8.24	Phospho-2-dehydro-3-deoxyheptonate aldolase	0.384393	0.510369	-0.307429	-1.64665	SP	C5WXQ3_SORBI	GO:0003849; GO:0009073; GO:0009423; GO:0009507	K01626	AT1G22410.1	0	Class-II DAHP synthetase family protein	Sspon.01G0039980-2C	Sh01_g026870	Sobic.001G351000.1.p	LOC_Os03g27230.1	Zm00001d022181_P005
		Locus_91_Transcript_4	F12K8.24	Phospho-2-dehydro-3-deoxyheptonate aldolase	0.324992	0.62916	-1.20353	-2.8594	SP	C5WXQ3_SORBI	GO:0003849; GO:0009073; GO:0009423; GO:0009507	K01626	AT1G22410.1	0	Class-II DAHP synthetase family protein	Sspon.01G0039980-2C	Sh01_g026870	Sobic.001G351000.1.p	LOC_Os03g27230.1	Zm00001d022181_P005
		Locus_91_Transcript_5	F12K8.24	Phospho-2-dehydro-3-deoxyheptonate aldolase	0.447162	0.746013	-0.421362	-1.59379	SP	C5WXQ3_SORBI	GO:0003849; GO:0009073; GO:0009423; GO:0009507	K01626	AT1G22410.1	0	Class-II DAHP synthetase family protein	Sspon.01G0039980-2C	Sh01_g026870	Sobic.001G351000.1.p	LOC_Os03g27230.1	Zm00001d022181_P005
		Locus_91_Transcript_6	F12K8.24	Phospho-2-dehydro-3-deoxyheptonate aldolase	0.708896	0.129937	-1.18493	-2.94096	SP	C5X2H5_SORBI	GO:0003849; GO:0009073; GO:0009423; GO:0009507	K01626	AT1G22410.1	0	Class-II DAHP synthetase family protein	Sspon.01G0039980-3P	Sh01_g026860	Sobic.002G379600.1.p	LOC_Os07g42960.1	Zm00001d022181_P005
		Locus_91_Transcript_7	F12K8.24	Phospho-2-dehydro-3-deoxyheptonate aldolase	0.220697	0.775999	-0.855971	-1.81554	SP	C5WXQ3_SORBI	GO:0003849; GO:0009073; GO:0009423; GO:0009507	K01626	AT1G22410.1	0	Class-II DAHP synthetase family protein	Sspon.01G0039980-2C	Sh01_g026870	Sobic.001G351000.1.p	LOC_Os03g27230.1	Zm00001d022181_P005
		Locus_917_Transcript_1	LAP1	Cytosol aminopeptidase family protein	0.258748	0.416781	-1.12459	-3.16042	SP	C5XUF6_SORBI	GO:0004177; GO:0005737; GO:0008235; GO:0030145	K01255	AT2G24200.2	0	Cytosol aminopeptidase family protein	Sspon.04G0001610-2C	Sh04_g025040	Sobic.004G329300.1.p	LOC_Os02g55140.1	Zm00001d018370_P002
		Locus_917_Transcript_2	LAP1	Cytosol aminopeptidase family protein	0.291509	0.534615	-1.48717	-2.29982	SP	C5XUF6_SORBI	GO:0004177; GO:0005737; GO:0008235; GO:0030145	K01255	AT2G24200.2	0	Cytosol aminopeptidase family protein	Sspon.04G0001610-2C	Sh04_g025040	Sobic.004G329300.1.p	LOC_Os02g55140.1	Zm00001d018370_P002
		Locus_9222_Transcript_3	TSO2	Ferritin/ribonucleotide reductase-like family protein	1.29818	1.41279	-12.0868	-13.2761	SP	A0A0E0LA46_ORYPU	GO:0009263; GO:0009536; GO:0016491	K10808	AT3G27060.1	ATTSO2,TSO2	Ferritin/ribonucleotide reductase-like family protein	Sspon.05G0032290-2D	0	Sobic.006G134900.2.p	LOC_Os06g14620.1	Zm00001d003164_P001
		Locus_9332_Transcript_2	IMS1	2-isopropylmalate synthase 1	0.725452	1.43686	0	-9.15482	SP	A0A1D6IQY4_MAIZE	GO:0019752; GO:0046912	K01649	AT1G74040.1	IMS1,IPMS2,MAML-3	2-isopropylmalate synthase 1	Sspon.07G0028350-2D	Sh05_g001820	Sobic.008G012400.1.p	LOC_Os11g04670.2	Zm00001d023243_P007
		Locus_949_Transcript_1	BLC1	Glycosyl hydrolase family protein	1.35908	0.859312	-1.41157	-1.74263	SP	A0A1B6QI05_SORBI	GO:0005576; GO:0008422; GO:0009251	K05349	AT5G20950.2	0	Glycosyl hydrolase family protein	Sspon.01G0007600-3C	Sh01_g006580	Sobic.001G089100.4.p	LOC_Os03g53800.1	Zm00001d034015_P005
		Locus_949_Transcript_2	BLC1	Glycosyl hydrolase family protein	1.48615	0.347266	-2.78588	-2.34395	SP	A0A1B6QI05_SORBI	GO:0005576; GO:0008422; GO:0009251	K05349	AT5G20950.2	0	Glycosyl hydrolase family protein	Sspon.01G0007600-3C	Sh01_g006580	Sobic.001G089100.4.p	LOC_Os03g53800.1	Zm00001d034015_P005
		Locus_949_Transcript_3	BLC1	Glycosyl hydrolase family protein	1.24695	0.73936	-1.75355	-2.05398	SP	A0A1B6QI05_SORBI	GO:0005576; GO:0008422; GO:0009251	K05349	AT5G20950.2	0	Glycosyl hydrolase family protein	Sspon.01G0007600-3C	Sh01_g006580	Sobic.001G089100.4.p	LOC_Os03g53800.1	Zm00001d034015_P004
		Locus_949_Transcript_4	BLC1	Glycosyl hydrolase family protein	1.70639	0.609393	-1.9806	-1.76253	SP	A0A1B6QI05_SORBI	GO:0005576; GO:0008422; GO:0009251	K05349	AT5G20950.2	0	Glycosyl hydrolase family protein	Sspon.01G0007600-3C	Sh01_g006580	Sobic.001G089100.4.p	LOC_Os03g53800.1	Zm00001d034015_P004
		Locus_949_Transcript_5	BLC1	Glycosyl hydrolase family protein	1.8359	0.720532	-1.57243	-1.66515	SP	A0A1B6QI05_SORBI	GO:0005576; GO:0008422; GO:0009251	K05349	AT5G20950.2	0	Glycosyl hydrolase family protein	Sspon.01G0007600-3C	Sh01_g006580	Sobic.001G089100.4.p	LOC_Os03g53800.1	Zm00001d034015_P005
		Locus_949_Transcript_6	BLC1	Glycosyl hydrolase family protein	1.76613	0.973741	-2.00116	-1.86052	SP	A0A1B6QI05_SORBI	GO:0005576; GO:0008422; GO:0009251	K05349	AT5G20950.2	0	Glycosyl hydrolase family protein	Sspon.01G0007600-3C	Sh01_g006580	Sobic.001G089100.4.p	LOC_Os03g53800.1	Zm00001d034015_P004
		Locus_949_Transcript_7	BLC1	Glycosyl hydrolase family protein	1.63801	0.395375	-1.37067	-1.82145	SP	A0A1B6QI05_SORBI	GO:0005576; GO:0008422; GO:0009251	K05349	AT5G20950.2	0	Glycosyl hydrolase family protein	Sspon.01G0007600-3C	Sh01_g006580	Sobic.001G089100.4.p	LOC_Os03g53800.1	Zm00001d034015_P004
		Locus_950_Transcript_1	DDM2	methyltransferase 1	1.39054	0.606513	-1.38862	-3.70792	SP	A0A1W0W2G9_SORBI	GO:0003677; GO:0003682; GO:0003886; GO:0005634; GO:0006349; GO:0009793; GO:0010216; GO:0010424	K00558	AT5G49160.1	DDM2,DMT01,DMT1,MET1,MET2,METI	methyltransferase 1	Sspon.02G0023350-1P	Sh01_g003590	Sobic.002G056000.1.p	LOC_Os07g08500.1	Zm00001d018977_P022
		Locus_950_Transcript_2	DDM2	methyltransferase 1	1.09359	0.531356	-1.72528	-2.2718	SP	A0A1D6HTZ7_MAIZE	GO:0003677; GO:0003682; GO:0003886; GO:0005634	K00558	AT5G49160.1	DDM2,DMT01,DMT1,MET1,MET2,METI	methyltransferase 1	Sspon.02G0023350-1P	Sh01_g003590	Sobic.002G056000.1.p	LOC_Os07g08500.1	Zm00001d018977_P083
		Locus_982_Transcript_1	C-NAD-MDH1	cytosolic malate dehydrogenase	0.345648	0.26438	-0.737587	-2.54073	SP	C5WYF2_SORBI	GO:0005975; GO:0006099; GO:0006107; GO:0006108; GO:0006734; GO:0030060	K00025	AT1G04410.1	0	Lactate/malate dehydrogenase family protein	Sspon.01G0019480-1A	Sh01_g017500	Sobic.001G219300.1.p	LOC_Os10g33800.1	Zm00001d032695_P001
		Locus_9923_Transcript_3	ACAT2	acetoacetyl-CoA thiolase 2	0.5974	0.797852	-1.43805	-2.40093	SP	A0A1B6QMR1_SORBI	GO:0003985; GO:0003988; GO:0006635	K00626	AT5G48230.2	ACAT2,EMB1276	acetoacetyl-CoA thiolase 2	Sspon.02G0032500-3C	Sh01_g026620	Sobic.001G348100.2.p	LOC_Os09g07830.1	Zm00001d029416_P002
		Locus_9923_Transcript_4	ACAT2	acetoacetyl-CoA thiolase 2	0.594778	0.527911	-0.948072	-3.76571	SP	A0A1B6QMR1_SORBI	GO:0003985; GO:0003988; GO:0006635	K00626	AT5G48230.2	ACAT2,EMB1276	acetoacetyl-CoA thiolase 2	Sspon.02G0032500-3C	Sh01_g026620	Sobic.001G348100.2.p	LOC_Os09g07830.1	Zm00001d029416_P002
SHOOT		Locus_20620_Transcript_4	PPO	Polyphenol oxidase	-3.33374	-2.57848	-9.49185	-4.32822	CH	O49960_SACHY	GO:0004097; GO:0046148; GO:0046872	K00422	0	0	0	Sspon.06G0009750-1A	Sh07_g005750	Sobic.007G068300.1.p	LOC_Os01g58100.1	Zm00001d000001_P002
		Locus_20620_Transcript_3	PPO	Polyphenol oxidase	-2.8846	-2.50617	2.55459	-5.12064	CH	O49960_SACHY	GO:0004097; GO:0046148; GO:0046872	K00422	0	0	0	Sspon.06G0009750-1A	Sh07_g005750	Sobic.007G068300.1.p	LOC_Os01g58100.1	Zm00001d000001_P002
		Locus_2934_Transcript_1	ACS7	1-amino-cyclopropane-1-carboxylate synthase 7	-3.03799	-1.27665	-4.47545	0.410088	CH	F5BR61_9POAL	GO:0003824; GO:0009058; GO:0030170	K01762	AT4G26200.1	ACS7,ATACS7	1-amino-cyclopropane-1-carboxylate synthase 7	Sspon.03G0022900-2B	Sh09_g006260	Sobic.003G033900.1.p	LOC_Os05g25490.1	Zm00001d039487_P001
		Locus_43970_Transcript_4	BGLU11	beta glucosidase 11	-2.79977	-3.69135	13.6618	0.151289	CH	B4FZJ2_MAIZE	GO:0005975; GO:0008422	K01188	AT1G02850.2	BGLU11	beta glucosidase 11	Sspon.03G0003540-2B	Sh03_g024450	Sobic.003G332700.1.p	LOC_Os01g70520.1	Zm00001d043110_P012
		Locus_17668_Transcript_2	APAO	polyamine oxidase 1	-2.76838	-1.79509	9.25949	0.95472	CH	A0A1B6QPW6_SORBI	GO:0016491; GO:0046208	K13366	AT5G13700.1	APAO,ATPAO1,PAO1	polyamine oxidase 1	Sspon.01G0005170-2B	0	Sobic.001G472000.3.p	LOC_Os09g20284.1	Zm00001d024281_P001
		Locus_17668_Transcript_1	APAO	polyamine oxidase 1	-2.59336	-1.86319	7.57581	1.0719	CH	A0A1B6QPW6_SORBI	GO:0016491; GO:0046208	K13366	AT5G13700.1	APAO,ATPAO1,PAO1	polyamine oxidase 1	Sspon.01G0005170-2B	0	Sobic.001G472000.3.p	LOC_Os09g20284.1	Zm00001d024281_P001
		Locus_29959_Transcript_1	ODA	ornithine decarboxylase activity	-4.17961	-2.96963	7.68533	-0.724697	CH	C5X700_SORBI	GO:0004586; GO:0005737; GO:0033387	K01581	0	0	0	Sspon.02G0007620-2C	Sh02_g021360	Sobic.002G284000.1.p	LOC_Os09g37120.1	Zm00001d021321_P001
		Locus_53726_Transcript_1	PPO	Polyphenol oxidase	-2.57751	-12.2015	0	-5.04587	CH	O49960_SACHY	GO:0004097; GO:0046148; GO:0046872	K00422	0	0	0	Sspon.06G0009750-2B	Sh07_g005750	Sobic.007G068300.1.p	LOC_Os01g58070.1	Zm00001d000001_P003
		Locus_42327_Transcript_1	CUAOα2	Copper amine oxidase family protein	-2.56768	-14.367	-0.780687	-1.16872	CH	C5XZ69_SORBI	GO:0005507; GO:0008131; GO:0009308; GO:0048038; GO:0052593; GO:0052594; GO:0052595; GO:0052596	K00276	AT1G31690.1	0	Copper amine oxidase family protein	Sspon.02G0004710-1A	Sh04_g017290	Sobic.004G243400.1.p	LOC_Os06g23114.1	Zm00001d006638_P001
		Locus_15773_Transcript_1	APAO	polyamine oxidase 1	-2.54953	-2.69953	7.41872	1.07743	CH	A0A1B6QPW6_SORBI	GO:0016491; GO:0046208	K13366	AT5G13700.1	APAO,ATPAO1,PAO1	polyamine oxidase 1	Sspon.06G0023070-3D	0	Sobic.001G472000.3.p	LOC_Os09g20260.1	Zm00001d028172_P001
		Locus_20620_Transcript_9	PPO	Polyphenol oxidase	-2.52668	-2.06913	10.9513	-4.0943	CH	O49960_SACHY	GO:0004097; GO:0046148; GO:0046872	K00422	0	0	0	Sspon.06G0009750-1A	Sh07_g005750	Sobic.007G068300.1.p	LOC_Os01g58100.1	Zm00001d000001_P002
		Locus_43970_Transcript_3	BGLU11	beta glucosidase 11	-2.54128	-2.32193	13.2863	0.462143	CH	A0A1B6Q6Q3_SORBI	GO:0004553; GO:0005975	K01188	AT1G02850.2	BGLU11	beta glucosidase 11	Sspon.03G0003540-1A	Sh03_g024450	Sobic.003G332700.1.p	LOC_Os01g70520.1	Zm00001d043110_P012
		Locus_15773_Transcript_3	APAO	polyamine oxidase 1	-2.46228	-1.76917	6.22744	1.39727	CH	A0A1B6QPW6_SORBI	GO:0016491; GO:0046208	K13366	AT5G13700.1	APAO,ATPAO1,PAO1	polyamine oxidase 1	Sspon.06G0023070-3D	0	Sobic.001G472000.3.p	LOC_Os09g20260.1	Zm00001d028172_P001
		Locus_29959_Transcript_2	ODA	ornithine decarboxylase activity	-12.3853	-10.3443	16.0417	-0.619368	CH	C5X700_SORBI	GO:0004586; GO:0005737; GO:0033387	K01581	0	0	0	Sspon.02G0007620-2C	Sh02_g021360	Sobic.002G284000.1.p	LOC_Os09g37120.1	Zm00001d021321_P001
		Locus_20620_Transcript_2	PPO	Polyphenol oxidase	-2.38783	-1.9672	-2.09954	-5.45916	CH	O49960_SACHY	GO:0004097; GO:0046148; GO:0046872	K00422	0	0	0	Sspon.06G0009750-1A	Sh07_g005750	Sobic.007G068300.1.p	LOC_Os01g58100.1	Zm00001d000001_P002
		Locus_61216_Transcript_1	AO1	amine oxidase 1	-2.35793	-3.37434	1.03014	0	CH	C5XZ69_SORBI	GO:0005507; GO:0008131; GO:0009308; GO:0048038; GO:0052593; GO:0052594; GO:0052595; GO:0052596	K00276	AT4G14940.1	0	amine oxidase 1	Sspon.02G0004720-3C	Sh04_g017300	Sobic.004G243400.1.p	LOC_Os06g23140.1	Zm00001d006638_P001
		Locus_53059_Transcript_4	SNAT2	Acyl-CoA N-acyltransferases (NAT) superfamily protein	-2.38082	-1.80594	5.02882	0.678072	CH	A0A1D6LDB6_MAIZE	GO:0004059; GO:0009507; GO:0030187	K22450	AT1G26220.1	0	Acyl-CoA N-acyltransferases (NAT) superfamily protein	Sspon.01G0034540-2C	Sh03_g016770	Sobic.009G175500.1.p	LOC_Os08g01170.1	Zm00001d034969_P001
		Locus_33813_Transcript_1	AFP	Amidase family protein	-12.2732	-13.5805	-11.7398	-4.03593	CH	C0P871_MAIZE	0	K01426	AT4G34880.1	0	Amidase family protein	Sspon.01G0025950-3D	Sh01_g009870	Sobic.002G301600.1.p	LOC_Os04g10640.1	Zm00001d004287_P001
		Locus_39027_Transcript_1	ATNOA1	P-loop containing nucleoside triphosphate hydrolases superfamily protein	-2.26738	-1.56872	4.26973	0.174197	CH	C5XRJ1_SORBI	GO:0005525	K13427	AT3G47450.2	ATNOA1,ATNOS1,NOA1,NOS1,RIF1	P-loop containing nucleoside triphosphate hydrolases superfamily protein	Sspon.04G0021000-2C	Sh04_g000200	Sobic.004G003900.1.p	LOC_Os02g01440.1	Zm00001d054079_P002
		Locus_46452_Transcript_1	GSTF13	Glutathione S-transferase family protein	-2.22953	-2.95882	-11.5651	-3.5963	both	A0A1B6QGT1_SORBI	GO:0004364	K00799	AT3G62760.1	ATGSTF13	Glutathione S-transferase family protein	Sspon.01G0032830-1A	Sh03_g021810	Sobic.001G012500.2.p	LOC_Os01g55830.1	Zm00001d012675_P001
		Locus_11865_Transcript_3	ACO4	ethylene-forming enzyme	-2.15794	-0.449178	1.9124	-0.677908	CH	C5XTH3_SORBI	GO:0046872; GO:0051213	K05933	AT1G05010.1	ACO4,EAT1,EFE	ethylene-forming enzyme	Sspon.04G0002530-3C	Sh02_g014360	Sobic.004G313100.1.p	LOC_Os02g53180.2	Zm00001d018211_P001
		Locus_37019_Transcript_1	ATHPR1	hydroxypyruvate reductase	-2.13629	-1.32581	6.21917	1.22259	CH	A0A2R4QNN1_9POAL	GO:0016616; GO:0051287	K15893	AT1G68010.1	ATHPR1,HPR	hydroxypyruvate reductase	Sspon.04G0030170-2D	Sh04_g000130	Sobic.004G001300.1.p	LOC_Os02g01150.2	Zm00001d014919_P004
		Locus_29258_Transcript_1	CAOF	copper amine oxidase family protein	-2.11315	-3.09727	-0.43046	0.566794	CH	C5XZ69_SORBI	GO:0005507; GO:0008131; GO:0009308; GO:0048038; GO:0052593; GO:0052594; GO:0052595; GO:0052596	K00276	AT4G12280.1	0	copper amine oxidase family protein	Sspon.02G0004710-3C	Sh02_g025130	Sobic.004G243400.1.p	LOC_Os06g23114.1	Zm00001d006638_P001
		Locus_7202_Transcript_5	IAMH2	Acetamidase/Formamidase family protein	-2.07869	-2.07342	-1.88488	-4.07066	both	C5XKW6_SORBI	GO:0016811	K01455	AT4G37560.1	0	Acetamidase/Formamidase family protein	Sspon.03G0030930-2D	Sh03_g021870	Sobic.003G306600.1.p	LOC_Os01g55950.1	Zm00001d012672_P008
		Locus_15159_Transcript_1	APAO	polyamine oxidase 1	-2.05274	-1.82107	5.93029	1.2552	CH	A0A1B6QPW6_SORBI	GO:0016491; GO:0046208	K13366	AT5G13700.1	APAO,ATPAO1,PAO1	polyamine oxidase 1	Sspon.06G0023070-2C	0	Sobic.001G472000.3.p	LOC_Os09g20260.1	Zm00001d028172_P001
		Locus_17499_Transcript_2	GSTF13	Glutathione S-transferase family protein	-2.03059	-1.8224	0.684404	-2.90717	CH	A0A1B6P6M7_SORBI	GO:0004364; GO:0005737; GO:0043295	K00799	AT3G62760.1	ATGSTF13	Glutathione S-transferase family protein	Sspon.07G0013110-1A	Sh09_g004140	Sobic.009G043700.1.p	LOC_Os01g27210.1	Zm00001d024839_P001
		Locus_6849_Transcript_2	4CL3	4-coumarate:CoA ligase 3	-2.0175	-1.05377	-2.11974	-4.45021	CH	A0A1B1HXZ2_9POAL	GO:0016874	K01904	AT1G65060.1	4CL3	4-coumarate:CoA ligase 3	Sspon.04G0023370-3D	Sh_225F12_g000070	Sobic.004G272700.1.p	LOC_Os02g46970.1	Zm00001d051529_P003
		Locus_57370_Transcript_1	BGLU11	beta glucosidase 11	-1.99002	-12.2963	0	-10.9513	CH	A0A3L6QSJ7_PANMI	GO:0004553; GO:0005975	K01188	AT1G02850.5	0	beta glucosidase 11	Sspon.02G0010480-2P	Sh02_g017570	Sobic.002G261600.1.p	LOC_Os09g33690.3	Zm00001d021119_P010
		Locus_14955_Transcript_2	BGLU46	beta glucosidase 46	-1.9829	-1.54338	1.68098	0.311148	CH	C5YC22_SORBI	GO:0005975; GO:0008422	K05350	AT1G61820.1	BGLU46	beta glucosidase 46	Sspon.05G0007130-1A	Sh08_g007660	Sobic.006G146100.1.p	LOC_Os04g43410.1	Zm00001d025847_P004
		Locus_15159_Transcript_3	APAO	polyamine oxidase 1	-1.98076	-2.52051	5.7305	1.36221	CH	A0A1B6QPW6_SORBI	GO:0016491; GO:0046208	K13366	AT5G13700.1	APAO,ATPAO1,PAO1	polyamine oxidase 1	Sspon.06G0023070-2C	0	Sobic.001G472000.3.p	LOC_Os03g09810.1	Zm00001d028172_P001
		Locus_29388_Transcript_3	TAPX	thylakoidal ascorbate peroxidase	-1.97307	-1.56506	14.2696	0.767234	CH	S4TLA8_9POAL	GO:0006979; GO:0016021; GO:0016688; GO:0020037; GO:0046872	K00434	AT1G77490.1	TAPX	thylakoidal ascorbate peroxidase	Sspon.04G0010390-2B	Sh06_g004510	Sobic.004G175500.1.p	LOC_Os02g34810.1	Zm00001d016802_P002
		Locus_56293_Transcript_1	GSTU17	Glutathione S-transferase family protein	-1.96431	-1.01225	14.4755	0.236242	CH	A0A3L6DNJ6_MAIZE	GO:0016740	K00799	AT1G10370.1	ATGSTU17,ERD9,GST30,GST30B	Glutathione S-transferase family protein	Sspon.03G0013380-1P	Sh01_g024210	Sobic.003G187000.1.p	LOC_Os10g38489.1	Zm00001d011154_P001
		Locus_43970_Transcript_2	BGLU11	beta glucosidase 11	-1.91754	-3.32513	13.8659	0.446774	CH	B4FZJ2_MAIZE	GO:0005975; GO:0008422	K01188	AT1G02850.2	BGLU11	beta glucosidase 11	Sspon.03G0003540-2B	Sh03_g024450	Sobic.003G332700.1.p	LOC_Os01g70520.1	Zm00001d043110_P012
		Locus_53059_Transcript_1	SNAT2	Acyl-CoA N-acyltransferases (NAT) superfamily protein	-1.88613	-1.58496	5.43367	0.198494	CH	A0A1D6LDB6_MAIZE	GO:0004059; GO:0009507; GO:0030187	K22450	AT1G26220.1	0	Acyl-CoA N-acyltransferases (NAT) superfamily protein	Sspon.01G0034540-2C	Sh03_g016770	Sobic.009G175500.1.p	LOC_Os08g01170.1	Zm00001d034969_P001
		Locus_14738_Transcript_2	ACO4	ethylene-forming enzyme	-1.86583	-1.34052	1.30134	-1.88005	CH	A0A0A9F8J8_ARUDO	GO:0016491	K05933	AT1G05010.1	ACO4,EAT1,EFE	ethylene-forming enzyme	Sspon.04G0002530-3C	Sh02_g014360	Sobic.004G313100.1.p	LOC_Os02g53180.3	Zm00001d018211_P001
		Locus_7202_Transcript_2	IAMH2	Acetamidase/Formamidase family protein	-1.79451	-1.05434	-2.23543	-5.40906	both	C5XKW6_SORBI	GO:0016811	K01455	AT4G37560.1	0	Acetamidase/Formamidase family protein	Sspon.03G0030930-2D	Sh03_g021870	Sobic.003G306600.1.p	LOC_Os01g55950.1	Zm00001d012672_P008
		Locus_6849_Transcript_3	4CL3	4-coumarate:CoA ligase 3	-1.78391	-0.573634	-2.10202	-4.08003	both	A0A1B1HXZ2_9POAL	GO:0016874	K01904	AT1G65060.1	4CL3	4-coumarate:CoA ligase 3	Sspon.04G0023370-3D	Sh_225F12_g000070	Sobic.004G272700.1.p	LOC_Os02g46970.1	Zm00001d051529_P003
		Locus_44260_Transcript_1	TAPX	thylakoidal ascorbate peroxidase	-1.7742	-1.66541	3.72092	0.329436	CH	A0A194YQ88_SORBI	GO:0006979; GO:0016021; GO:0016688; GO:0020037; GO:0046872	K00434	AT1G77490.1	TAPX	thylakoidal ascorbate peroxidase	Sspon.04G0010390-1A	0	Sobic.004G175500.4.p	LOC_Os02g34810.1	Zm00001d016802_P002
		Locus_56326_Transcript_2	ODA	ornithine decarboxylase activity	-11.7398	-4.4395	17.3673	-0.512115	CH	C5X700_SORBI	GO:0004586; GO:0005737; GO:0033387	K01581	0	0	0	Sspon.02G0007620-2C	Sh02_g021360	Sobic.002G284000.1.p	LOC_Os04g04980.1	Zm00001d022593_P001
		Locus_56420_Transcript_1	CYP79B2	cytochrome P450, family 79, subfamily B, polypeptide 2	-1.69672	-1.53419	11.3718	1.04003	CH	A0A1Z5RIR0_SORBI	GO:0005506; GO:0016020; GO:0016021; GO:0016709; GO:0020037	K12153	AT4G39950.1	CYP79B2	cytochrome P450, family 79, subfamily B, polypeptide 2	Sspon.01G0022110-3C	Sh01_g015030	Sobic.005G157600.1.p	LOC_Os04g09430.1	Zm00001d013753_P001
		Locus_31352_Transcript_3	DELTA-OAT	ornithine-delta-aminotransferase	-1.60627	-3.13988	-0.363245	-2	CH	A0A498IXM6_MALDO	GO:0003723; GO:0004587; GO:0030170; GO:0050155; GO:0055129	K00819	AT5G46180.1	DELTA-OAT	ornithine-delta-aminotransferase	Sspon.07G0029530-1B	Sh01_g000870	Sobic.001G156100.2.p	LOC_Os03g44150.1	Zm00001d033228_P003
		Locus_1855_Transcript_4	ADT6	arogenate dehydratase 6	-1.60544	-1.02066	-1.26209	-3.12928	CH	A0A0D3FVI8_9ORYZ	GO:0004664; GO:0009094; GO:0009570; GO:0047769	K05359	AT1G08250.1	ADT6	arogenate dehydratase 6	Sspon.05G0012090-2B	0	Sobic.006G066200.1.p	LOC_Os04g33390.1	Zm00001d003830_P001
		Locus_2407_Transcript_1	4CL2	4-coumarate:CoA ligase 2	-1.60531	-1.13034	-1.66731	-1.49476	both	A0A1D6KNK6_MAIZE	GO:0016405	K01904	AT3G21240.1	4CL2,AT4CL2	4-coumarate:CoA ligase 2	Sspon.06G0005400-3C	Sh07_g010620	Sobic.007G145600.1.p	LOC_Os08g34790.1	Zm00001d032103_P001
		Locus_56337_Transcript_1	GSTF13	Glutathione S-transferase family protein	-1.58907	-2.8149	12.1643	-1.27345	CH	A0A5J9SJZ0_9POAL	GO:0004364	K00799	AT3G62760.1	ATGSTF13	Glutathione S-transferase family protein	Sspon.03G0015480-2C	Sh04_g011700	Sobic.006G216300.1.p	LOC_Os01g27360.1	Zm00001d012675_P001
		Locus_20620_Transcript_6	PPO	Polyphenol oxidase	-1.54827	-0.634304	1.80224	-3.25707	CH	O49960_SACHY	GO:0004097; GO:0046148; GO:0046872	K00422	0	0	0	Sspon.06G0009750-1A	Sh07_g005750	Sobic.007G068300.1.p	LOC_Os01g58100.1	Zm00001d000001_P002
		Locus_38811_Transcript_1	AMI1	amidase 1	-1.50553	-1.4865	3.31071	-0.0296941	CH	C5X2G1_SORBI	GO:0004040; GO:0005654; GO:0005829; GO:0009684; GO:0043864	K01426	AT1G08980.1	AMI1,ATAMI1,ATTOC64-I,TOC64-I	amidase 1	Sspon.02G0033930-1P	Sh01_g009510	Sobic.002G378000.1.p	LOC_Os04g02780.1	Zm00001d006886_P005
		Locus_53277_Transcript_1	CYP79B3	cytochrome P450, family 79, subfamily B, polypeptide 3	-1.46713	-1.53955	0	1	CH	A0A1B6PSS9_SORBI	GO:0005506; GO:0016020; GO:0016021; GO:0016709; GO:0020037	K12153	AT2G22330.1	CYP79B3	cytochrome P450, family 79, subfamily B, polypeptide 3	Sspon.01G0022140-1A	Sh01_g015030	Sobic.005G158200.1.p	LOC_Os03g37290.1	Zm00001d013818_P001
		Locus_56293_Transcript_2	GSTU17	Glutathione S-transferase family protein	-1.45835	-1.29021	13.6348	0.354448	CH	A0A3L6DNJ6_MAIZE	GO:0016740	K00799	AT1G10370.1	ATGSTU17,ERD9,GST30,GST30B	Glutathione S-transferase family protein	Sspon.03G0013380-1P	Sh01_g024210	Sobic.003G187000.1.p	LOC_Os10g38489.1	Zm00001d011154_P001
		Locus_44248_Transcript_2	FAA	Fumarylacetoacetate (FAA) hydrolase family	-2.92283	-2.96347	12.4944	-3.39512	CH	A0A1B6QH11_SORBI	GO:0003824	K01557	AT4G15940.1	0	Fumarylacetoacetate (FAA) hydrolase family	Sspon.05G0015110-1A	Sh01_g010490	Sobic.001G025400.2.p	LOC_Os03g61330.3	Zm00001d034739_P001
		Locus_6113_Transcript_1	Tyr	Tyrosinase_Cu-bd domain-containing protein	-1.44081	-0.813802	4.16973	-1.86923	CH	C5YIC4_SORBI	GO:0004097; GO:0046872	K00422	0	0	0	Sspon.06G0023250-3D	Sh07_g005740	Sobic.007G068500.1.p	LOC_Os01g58100.1	Zm00001d049407_P001
		Locus_12518_Transcript_3	GSTL3	Glutathione S-transferase family protein	-1.43346	-1.26116	1.33917	-0.947218	CH	A0A1B6P694_SORBI	GO:0004364	K00799	AT5G02790.1	GSTL3	Glutathione S-transferase family protein	0	Sh02_g031190	Sobic.009G033200.5.p	LOC_Os03g17470.1	Zm00001d047765_P002
		Locus_14738_Transcript_1	ACO4	ethylene-forming enzyme	-1.43336	-0.85759	2.02975	0.521852	CH	A0A0A9E4C5_ARUDO	GO:0016491	K05933	AT1G05010.1	ACO4,EAT1,EFE	ethylene-forming enzyme	Sspon.04G0002530-3C	Sh02_g014360	Sobic.004G313100.1.p	LOC_Os09g27750.1	Zm00001d052136_P001
		Locus_14955_Transcript_1	BGLU46	beta glucosidase 46	-1.42294	-1.7906	2.22556	-0.848369	CH	C5YC22_SORBI	GO:0005975; GO:0008422	K05350	AT1G61820.1	BGLU46	beta glucosidase 46	Sspon.05G0007130-2B	Sh08_g007660	Sobic.006G146100.1.p	LOC_Os04g43410.1	Zm00001d025847_P004
		Locus_17499_Transcript_1	GSTF13	Glutathione S-transferase family protein	-1.3806	-1.48451	-0.0399981	-3.86615	CH	A0A1B6P6M7_SORBI	GO:0004364; GO:0005737; GO:0043295	K00799	AT3G62760.1	ATGSTF13	Glutathione S-transferase family protein	Sspon.07G0013110-1A	Sh09_g004140	Sobic.009G043700.1.p	LOC_Os01g27210.1	Zm00001d024839_P001
		Locus_27019_Transcript_2	BGLU47	beta-glucosidase 47	-1.3806	-1.70827	14.4061	0.27629	CH	A0A1B6PM06_SORBI	GO:0005975; GO:0008422; GO:0016021	K05350	AT4G21760.1	BGLU47	beta-glucosidase 47	Sspon.05G0007170-4D	Sh08_g009670	Sobic.006G145600.1.p	LOC_Os04g43390.2	Zm00001d003046_P001
		Locus_48385_Transcript_3	PPO	Polyphenol oxidase	-1.34692	-1.12014	10.3772	-1.85055	CH	O49960_SACHY	GO:0004097; GO:0046148; GO:0046872	K00422	0	0	0	Sspon.06G0009750-3C	Sh07_g005750	Sobic.007G068300.1.p	LOC_Os01g58070.1	Zm00001d000001_P003
		Locus_43249_Transcript_1	CHD	Nitrilase/cyanide hydratase and apolipoprotein N-acyltransferase family protein	-2.28824	-3.76849	-1	-1.58496	CH	A0A1W0VRZ6_SORBI	GO:0006807	K13566	AT5G12040.1	0	Nitrilase/cyanide hydratase and apolipoprotein N-acyltransferase family protein	Sspon.08G0012130-3C	Sh10_g007170	Sobic.010G077400.6.p	LOC_Os06g10420.1	Zm00001d027876_P002
		Locus_7883_Transcript_8	TMS	Tautomerase/MIF superfamily protein	-1.31712	-2.42075	1.32326	-1.09934	CH	A0A3L6F5V3_MAIZE	0	K07253	AT5G01650.1	0	Tautomerase/MIF superfamily protein	Sspon.05G0030670-2C	Sh05_g000280	Sobic.005G005500.1.p	LOC_Os11g01600.2	Zm00001d052321_P001
		Locus_6849_Transcript_1	4CL3	4-coumarate:CoA ligase 3	-1.31332	-0.692726	-1.97514	-4.21562	both	C5Y0F9_SORBI	GO:0010584; GO:0016207; GO:0016405	K01904	AT1G65060.1	4CL3	4-coumarate:CoA ligase 3	Sspon.04G0023370-3D	Sh_225F12_g000070	Sobic.004G272700.1.p	LOC_Os02g46970.1	Zm00001d051529_P003
		Locus_38811_Transcript_2	AMI1	amidase 1	-1.29956	-0.669046	2.8703	0.659215	CH	C5X2G1_SORBI	GO:0004040; GO:0005654; GO:0005829; GO:0009684; GO:0043864	K01426	AT1G08980.1	AMI1,ATAMI1,ATTOC64-I,TOC64-I	amidase 1	Sspon.02G0033930-1P	Sh01_g009510	Sobic.002G378000.1.p	LOC_Os04g02780.1	Zm00001d006886_P005
		Locus_54974_Transcript_1	APX4	ascorbate peroxidase 4	-1.28813	-1.58795	6.56546	1.41763	CH	A0A1B6PMT8_SORBI	GO:0000302; GO:0004601; GO:0009507; GO:0009535; GO:0020037; GO:0034599; GO:0042744	K00434	AT4G09010.1	APX4,TL29	ascorbate peroxidase 4	Sspon.05G0023420-3D	0	Sobic.006G204000.2.p	LOC_Os04g51300.1	Zm00001d002426_P004
		Locus_2986_Transcript_2	CYP1B26	cytochrome P450, family 71, subfamily B, polypeptide 26	-1.28204	-2.89056	-14.4987	-10.0768	CH	A0A5J9W822_9POAL	GO:0004497; GO:0005506; GO:0016705; GO:0020037	K13029	AT3G26290.1	0	cytochrome P450, family 71, subfamily B, polypeptide 26	Sspon.01G0032300-1P	Sh01_g000890	Sobic.001G012200.1.p	LOC_Os03g63310.1	Zm00001d034848_P001
		Locus_2857_Transcript_2	GSTU17	Glutathione S-transferase family protein	-1.27145	-0.613994	-1.00752	-2.67259	both	C5WUH1_SORBI	GO:0004364; GO:0005737; GO:0006749	K00799	AT1G10370.1	ATGSTU17,ERD9,GST30,GST30B	Glutathione S-transferase family protein	Sspon.01G0013400-2B	Sh_020J14_contig-3_g000010	Sobic.001G317000.1.p	LOC_Os10g38780.1	Zm00001d029708_P001
		Locus_31577_Transcript_1	PAI2	phosphoribosylanthranilate isomerase 2	-1.22539	-1.38352	-0.583825	-0.299792	CH	C5Z371_SORBI	GO:0000162; GO:0004640	K01817	AT5G05590.1	0	phosphoribosylanthranilate isomerase 2	Sspon.08G0008350-1T	Sh04_g008780	Sobic.010G147500.1.p	LOC_Os02g16630.1	Zm00001d037455_P001
		Locus_1855_Transcript_5	ADT6	arogenate dehydratase 6	-1.21512	-0.806871	-1.03852	-4.20867	CH	A0A0D3FVI8_9ORYZ	GO:0004664; GO:0009094; GO:0009570; GO:0047769	K05359	AT1G08250.1	ADT6	arogenate dehydratase 6	Sspon.05G0012090-2B	0	Sobic.006G066200.1.p	LOC_Os04g33390.1	Zm00001d003830_P001
		Locus_14550_Transcript_3	BGLU47	beta-glucosidase 47	-1.16942	-0.776622	1.55887	-0.955518	CH	C5YC21_SORBI	GO:0005975; GO:0008422	K05350	AT4G21760.1	BGLU47	beta-glucosidase 47	Sspon.05G0007140-3C	Sh09_g008570	Sobic.006G146000.1.p	LOC_Os04g43390.2	Zm00001d025846_P001
		Locus_27019_Transcript_4	BGLU47	beta-glucosidase 47	-1.14439	-2.1759	6.53216	-0.0210304	CH	A0A1B6PM06_SORBI	GO:0005975; GO:0008422; GO:0016021	K05350	AT4G21760.1	BGLU47	beta-glucosidase 47	Sspon.05G0007170-4D	Sh08_g009670	Sobic.006G145600.1.p	LOC_Os04g43360.1	Zm00001d003046_P001
		Locus_43986_Transcript_3	NSI	nuclear shuttle interacting	-3.53998	-2.12262	3.336	0.462425	CH	A0A1B6P913_SORBI	GO:0004059; GO:0004468; GO:0005634; GO:0009507; GO:0030187; GO:0062055	K22450	AT1G32070.3	ATNSI,NSI	nuclear shuttle interacting	Sspon.07G0005550-1P	Sh09_g014090	Sobic.009G175500.1.p	LOC_Os05g40260.1	Zm00001d038491_P002
		Locus_6442_Transcript_2	GAD	glutamate decarboxylase	-1.11267	-1.49512	-3.17083	-0.59136	CH	C5WRM9_SORBI	GO:0004351; GO:0005829; GO:0006538; GO:0030170	K01580	AT5G17330.1	GAD,GAD1	glutamate decarboxylase	Sspon.07G0015110-3C	Sh01_g008540	Sobic.001G443800.1.p	LOC_Os03g13300.1	Zm00001d047981_P002
		Locus_39027_Transcript_2	ATNOA1	P-loop containing nucleoside triphosphate hydrolases superfamily protein	-1.09584	-1.59472	5.19237	0.73647	CH	C5XRJ1_SORBI	GO:0005525	K13427	AT3G47450.2	ATNOA1,ATNOS1,NOA1,NOS1,RIF1	P-loop containing nucleoside triphosphate hydrolases superfamily protein	Sspon.04G0021000-2C	Sh04_g000200	Sobic.004G003900.1.p	LOC_Os02g01440.1	Zm00001d054079_P002
		Locus_56989_Transcript_2	BGLU2	beta glucosidase 2	-11.0566	-3.36923	14.659	1.41504	CH	C5YWW3_SORBI	GO:0005975; GO:0008422	K01188	AT4G22100.1	0	beta glucosidase 2	Sspon.07G0009500-1A	Sh09_g008520	Sobic.009G113800.1.p	LOC_Os05g30280.3	Zm00001d037918_P001
		Locus_2857_Transcript_1	GSTU11	glutathione S-transferase TAU 11	-1.06086	-0.82052	-1.24097	-3.25147	both	C5WUH1_SORBI	GO:0004364; GO:0005737; GO:0006749	K00799	AT1G69930.1	0	glutathione S-transferase TAU 11	Sspon.01G0013400-2B	Sh_020J14_contig-3_g000010	Sobic.001G317000.1.p	LOC_Os10g38780.1	Zm00001d029708_P001
		Locus_54265_Transcript_1	AQI	Peptidase M20/M25/M40 family protein	-11.0224	-12.3799	0	-13.2046	CH	A0A1D6KJ07_MAIZE	GO:0004046; GO:0005773; GO:0005783; GO:0005794; GO:0006520; GO:0010043	K14677	AT4G38220.1	0	Peptidase M20/M25/M40 family protein	Sspon.06G0001820-1A	Sh_245L02_g000050	Sobic.007G208300.1.p	LOC_Os08g40110.1	Zm00001d031473_P001
		Locus_1197_Transcript_2	NIT4	nitrilase 4	-0.982006	-0.635006	1.46793	-1.48121	CH	A0A194YS86_SORBI	GO:0000257; GO:0006807; GO:0018822; GO:0047427; GO:0051410	K13035	AT5G22300.1	AtNIT4,NIT4	nitrilase 4	Sspon.04G0007710-1A	Sh04_g015770	Sobic.004G225100.1.p	LOC_Os02g42330.1	Zm00001d017352_P012
		Locus_18264_Transcript_1	MetRS	methionine--tRNA ligase, putative / methionyl-tRNA synthetase, putative / MetRS, putative	-0.9759	-1.0992	-0.840764	-0.898381	both	C5XZD3_SORBI	GO:0000049; GO:0004825; GO:0005524; GO:0005829; GO:0006418; GO:0006431	K01874	AT4G13780.1	0	methionine--tRNA ligase, putative / methionyl-tRNA synthetase, putative / MetRS, putative	Sspon.04G0031440-1C	Sh04_g017990	Sobic.004G251200.1.p	LOC_Os06g31210.1	Zm00001d051753_P002
		Locus_32520_Transcript_2	ALDH3F1	aldehyde dehydrogenase 3F1	-0.929136	-0.89503	12.8708	0.0685988	CH	C5XS38_SORBI	GO:0004028; GO:0006081	K00128	AT4G36250.1	ALDH3F1	aldehyde dehydrogenase 3F1	Sspon.04G0007280-4D	Sh04_g022210	Sobic.004G300800.1.p	LOC_Os02g43194.1	Zm00001d017418_P001
		Locus_27019_Transcript_5	BGLU46	beta glucosidase 46	-0.91974	-2.05889	13.3106	-0.066034	CH	A0A1B6PM06_SORBI	GO:0005975; GO:0008422; GO:0016021	K05350	AT1G61820.1	BGLU46	beta glucosidase 46	Sspon.05G0007170-4D	Sh08_g009670	Sobic.006G145600.1.p	LOC_Os04g43360.1	Zm00001d003046_P001
		Locus_6215_Transcript_1	LAP1	Cytosol aminopeptidase family protein	-0.918142	-1.55728	0.222392	-1.12653	CH	A0A1D6H8U8_MAIZE	GO:0004177; GO:0005737; GO:0008235; GO:0030145	K01255	AT2G24200.3	0	Cytosol aminopeptidase family protein	Sspon.04G0011910-2D	Sh04_g025040	Sobic.004G152900.1.p	LOC_Os02g55140.1	Zm00001d016551_P002
		Locus_27019_Transcript_1	BGLU47	beta-glucosidase 47	-0.90741	-1.36784	14.2527	0.205893	CH	A0A1B6PM06_SORBI	GO:0005975; GO:0008422; GO:0016021	K05350	AT4G21760.1	BGLU47	beta-glucosidase 47	Sspon.05G0007160-1A	Sh08_g009670	Sobic.006G145600.1.p	LOC_Os04g43390.2	Zm00001d003046_P001
		Locus_1045_Transcript_10	ACO5	2-oxoglutarate (2OG) and Fe(II)-dependent oxygenase superfamily protein	-0.902209	-0.813587	4.98706	-2.58435	CH	K7U1L9_MAIZE	GO:0046872; GO:0051213	K05933	AT1G77330.1	0	2-oxoglutarate (2OG) and Fe(II)-dependent oxygenase superfamily protein	Sspon.07G0013040-1A	Sh09_g004160	Sobic.009G044600.1.p	LOC_Os05g05680.1	Zm00001d024853_P001
		Locus_10967_Transcript_4	MMT	methionine S-methyltransferase	-0.888969	-1.1587	0.735366	-1.09858	CH	C5YXZ7_SORBI	GO:0001887; GO:0005829; GO:0009058; GO:0030170; GO:0030732; GO:0032259; GO:0046500	K08247	AT5G49810.1	MMT	methionine S-methyltransferase	Sspon.07G0016290-1A	Sh09_g000270	Sobic.009G003000.1.p	LOC_Os05g01470.2	Zm00001d011099_P002
		Locus_31352_Transcript_1	DELTA-OAT	ornithine-delta-aminotransferase	-2.94642	-3.8519	-0.365649	-1.16993	CH	A0A0E0G4H9_ORYNI	GO:0004587; GO:0005739; GO:0006593; GO:0006979; GO:0008270; GO:0009408; GO:0009413; GO:0009414; GO:0009733; GO:0009737; GO:0009741; GO:0009753; GO:0009816; GO:0019544; GO:0030170; GO:0042538; GO:0050155; GO:0051646; GO:0055129	K00819	AT5G46180.1	DELTA-OAT	ornithine-delta-aminotransferase	Sspon.07G0029530-1B	Sh01_g000870	Sobic.001G156100.2.p	LOC_Os03g44150.1	Zm00001d033228_P002
		Locus_1003_Transcript_8	ADH	alcohol dehydrogenase 1	-0.883206	-0.351782	-2.55006	-0.49206	CH	C5Y1X4_SORBI	GO:0004024; GO:0005829; GO:0008270; GO:0046294; GO:0051903	K18857	AT1G77120.1	ADH,ADH1,ATADH,ATADH1	alcohol dehydrogenase 1	Sspon.05G0034560-1T	Sh05_g005920	Sobic.005G103300.1.p	LOC_Os11g10510.1	Zm00001d049059_P001
		Locus_20620_Transcript_7	PPO	Polyphenol oxidase	-0.875815	-1.52535	-0.0403577	-3.27273	CH	O49960_SACHY	GO:0004097; GO:0046148; GO:0046872	K00422	0	0	0	Sspon.06G0009750-1A	Sh07_g005750	Sobic.007G068300.1.p	LOC_Os01g58100.1	Zm00001d000001_P002
		Locus_11485_Transcript_1	TSO2	Ferritin/ribonucleotide reductase-like family protein	-0.873331	-0.782981	0.765535	-0.302091	CH	C5Z810_SORBI	GO:0009263; GO:0016491	K10808	AT3G27060.1	ATTSO2,TSO2	Ferritin/ribonucleotide reductase-like family protein	Sspon.08G0010490-1A	Sh06_g008740	Sobic.010G106300.1.p	LOC_Os06g14620.1	Zm00001d037337_P001
		Locus_3910_Transcript_1	CAT1	catalase 1	-0.864897	-0.314711	4.94678	0.384441	CH	A0A059PZB9_9POAL	GO:0004096; GO:0006979; GO:0020037; GO:0042744; GO:0046872	K03781	AT1G20630.1	CAT1	catalase 1	Sspon.04G0021320-4D	Sh04_g000610	Sobic.004G011566.2.p	LOC_Os02g02400.2	Zm00001d054044_P001
		Locus_1045_Transcript_2	ACO5	2-oxoglutarate (2OG) and Fe(II)-dependent oxygenase superfamily protein	-0.862607	-0.463139	12.6991	-0.948072	CH	K7U1L9_MAIZE	GO:0046872; GO:0051213	K05933	AT1G77330.1	0	2-oxoglutarate (2OG) and Fe(II)-dependent oxygenase superfamily protein	Sspon.07G0013040-1A	Sh09_g004160	Sobic.009G044600.1.p	LOC_Os05g05680.1	Zm00001d024853_P001
		Locus_1855_Transcript_1	ADT4	arogenate dehydratase 4	-0.862018	-1.32693	-2.17084	-4.87161	both	K3Y7J7_SETIT	GO:0004664; GO:0005737; GO:0009094; GO:0009507; GO:0009570; GO:0047769	K05359	AT3G44720.1	0	arogenate dehydratase 4	Sspon.05G0012090-2B	0	Sobic.006G066200.1.p	LOC_Os04g33390.1	Zm00001d003830_P001
		Locus_13052_Transcript_3	PMDH1	peroxisomal NAD-malate dehydrogenase 1	-0.825166	-0.966614	3.26601	1.1649	CH	A0A317YDU6_MAIZE	GO:0005975; GO:0006099; GO:0006108; GO:0030060	K00026	AT2G22780.1	PMDH1	peroxisomal NAD-malate dehydrogenase 1	Sspon.01G0029050-1A	Sh01_g005040	Sobic.001G073900.1.p	LOC_Os03g56280.1	Zm00001d034241_P001
		Locus_7202_Transcript_3	IAMH2	Acetamidase/Formamidase family protein	-0.818553	-1.92793	1.3043	-1.93025	CH	C5XKW6_SORBI	GO:0016811	K01455	AT4G37560.1	0	Acetamidase/Formamidase family protein	Sspon.03G0030930-2D	Sh03_g021890	Sobic.003G306600.1.p	LOC_Os01g55950.1	Zm00001d012672_P008
		Locus_23737_Transcript_1	ASB1	anthranilate synthase beta subunit 1	-0.802624	-0.907092	2.09556	-3.23667	CH	I1PLZ6_ORYGL	GO:0000162; GO:0004049	K01658	AT1G25220.1	ASB1,TRP4,WEI7	anthranilate synthase beta subunit 1	Sspon.05G0009740-4D	Sh06_g007780	Sobic.006G109100.1.p	LOC_Os04g38950.1	Zm00001d003395_P003
		Locus_26777_Transcript_1	XR3	SET domain protein 2	-0.790014	-2.3776	-11.5555	-9.55075	CH	A0A1D6IYA0_MAIZE	GO:0008168; GO:0032259	K22748	AT4G15180.1	ATXR3,SDG2	SET domain protein 2	Sspon.01G0038200-1B	Sh07_g005400	Sobic.007G062800.2.p	0	Zm00001d024225_P050
		Locus_8841_Transcript_2	FAD-D	FAD-dependent oxidoreductase family protein	-0.788758	-1.16793	-2.895	-3.35923	both	C5X4K6_SORBI	GO:0008115	K00306	AT2G24580.1	0	FAD-dependent oxidoreductase family protein	Sspon.02G0011210-2B	Sh02_g016760	Sobic.002G253500.1.p	LOC_Os09g32290.2	Zm00001d020984_P001
		Locus_13052_Transcript_4	PMDH1	peroxisomal NAD-malate dehydrogenase 1	-0.78171	-1.02433	5.59146	1.54011	CH	A0A317YDU6_MAIZE	GO:0005975; GO:0006099; GO:0006108; GO:0030060	K00026	AT2G22780.1	PMDH1	peroxisomal NAD-malate dehydrogenase 1	Sspon.01G0029050-1A	Sh01_g005040	Sobic.001G073900.1.p	LOC_Os03g56280.1	Zm00001d034241_P001
		Locus_7883_Transcript_4	TMS	Tautomerase/MIF superfamily protein	-0.771391	-2.03935	1.46455	-0.821282	CH	A0A3L6F5V3_MAIZE	0	K07253	AT5G01650.1	0	Tautomerase/MIF superfamily protein	Sspon.05G0030670-2C	Sh05_g000280	Sobic.005G005500.1.p	LOC_Os11g01600.2	Zm00001d052321_P001
		Locus_14550_Transcript_1	BGLU47	beta-glucosidase 47	-0.745102	-1.03192	0.826233	-0.861039	CH	C5YC21_SORBI	GO:0005975; GO:0008422	K05350	AT4G21760.1	BGLU47	beta-glucosidase 47	Sspon.05G0007140-3C	Sh09_g008570	Sobic.006G146000.1.p	LOC_Os04g43390.2	Zm00001d025846_P001
		Locus_30592_Transcript_1	GSTF11	glutathione S-transferase F11	-0.727706	-0.89534	4.24645	0.889902	CH	C5WZ07_SORBI	GO:0004364; GO:0005737; GO:0043295	K00799	AT3G03190.1	ATGSTF11,ATGSTF6,GSTF11	glutathione S-transferase F11	Sspon.01G0002010-2D	0	Sobic.001G514100.1.p	LOC_Os03g04260.1	Zm00001d027542_P002
		Locus_13052_Transcript_2	PMDH1	peroxisomal NAD-malate dehydrogenase 1	-0.712718	-1.33753	4.35085	2.19136	CH	A0A317YDU6_MAIZE	GO:0005975; GO:0006099; GO:0006108; GO:0030060	K00026	AT2G22780.1	PMDH1	peroxisomal NAD-malate dehydrogenase 1	Sspon.01G0029050-1A	Sh01_g005040	Sobic.001G073900.1.p	LOC_Os03g56280.1	Zm00001d034241_P001
		Locus_44134_Transcript_1	TMS2	Tautomerase/MIF superfamily protein	-0.705874	-0.881549	2.67433	1.10799	CH	C5Z8V5_SORBI	0	K07253	AT5G57170.1	0	Tautomerase/MIF superfamily protein	Sspon.08G0002280-2B	Sh05_g000280	Sobic.010G249600.1.p	LOC_Os06g48600.1	Zm00001d014659_P001
		Locus_3538_Transcript_5	AAO3	abscisic aldehyde oxidase 3	-0.694655	-1.32847	1.63077	-0.363691	CH	C5WY36_SORBI	GO:0005506; GO:0009055; GO:0051537; GO:0071949	K11817	AT2G27150.2	0	abscisic aldehyde oxidase 3	Sspon.01G0029940-1P	Sh01_g004010	Sobic.001G062300.1.p	LOC_Os03g57690.1	Zm00001d034388_P026
		Locus_44260_Transcript_2	TAPX	thylakoidal ascorbate peroxidase	-0.682468	-1.88427	3.57049	0.511212	CH	A0A194YQ88_SORBI	GO:0006979; GO:0016021; GO:0016688; GO:0020037; GO:0046872	K00434	AT1G77490.1	TAPX	thylakoidal ascorbate peroxidase	Sspon.04G0010390-1A	0	Sobic.004G175500.4.p	LOC_Os02g34810.1	Zm00001d016802_P002
		Locus_13690_Transcript_1	AAO2	aldehyde oxidase 2	-0.681882	-1.29811	1.32255	2.71286	CH	A0A2T8I094_9POAL	GO:0016491	K11817	AT3G43600.1	AAO2,AO3,AOgamma,atAO-2,AtAO3	aldehyde oxidase 2	Sspon.01G0029940-2P	Sh01_g004010	Sobic.001G062300.1.p	LOC_Os10g04860.1	Zm00001d013098_P015
		Locus_1855_Transcript_2	ADT6	arogenate dehydratase 6	-0.681547	-1.0361	-0.439564	-2.4596	CH	A0A0D3FVI8_9ORYZ	GO:0004664; GO:0009094; GO:0009570; GO:0047769	K05359	AT1G08250.1	ADT6	arogenate dehydratase 6	Sspon.05G0012090-2B	0	Sobic.006G066200.1.p	LOC_Os04g33390.1	Zm00001d003830_P001
		Locus_27070_Transcript_1	XR3	SET domain protein 2	-0.681301	-11.5216	0	0	CH	C5YHX1_SORBI	GO:0010228; GO:0042800; GO:0048440; GO:0048443	K22748	AT4G15180.1	ATXR3,SDG2	SET domain protein 2	Sspon.06G0009400-1A	Sh07_g005400	Sobic.007G062800.2.p	0	Zm00001d024225_P042
		Locus_12518_Transcript_2	GSTL3	Glutathione S-transferase family protein	-0.676578	-0.628773	0.415972	0.694444	CH	A0A1B6P6H1_SORBI	GO:0010731	K00799	AT5G02790.1	GSTL3	Glutathione S-transferase family protein	Sspon.04G0033950-1C	Sh02_g031190	Sobic.009G033200.1.p	LOC_Os03g17470.1	Zm00001d047765_P002
		Locus_5499_Transcript_3	ATPAL2	phenylalanine ammonia-lyase 2	-0.670955	-1.29109	-2.57794	-2.78784	CH	A6N176_ORYSI	GO:0005737; GO:0009800; GO:0016829	K13064	AT3G53260.1	ATPAL2,PAL2	phenylalanine ammonia-lyase 2	Sspon.05G0007010-2B	Sh06_g009640	Sobic.006G148800.1.p	LOC_Os02g41630.2	Zm00001d003016_P004
		Locus_11485_Transcript_2	TSO2	Ferritin/ribonucleotide reductase-like family protein	-0.669479	-0.787416	0.021317	0.0723651	CH	C5Z810_SORBI	GO:0009263; GO:0016491	K10808	AT3G27060.1	ATTSO2,TSO2	Ferritin/ribonucleotide reductase-like family protein	Sspon.08G0010490-1A	Sh06_g008740	Sobic.010G106300.1.p	LOC_Os06g14620.1	Zm00001d037337_P001
		Locus_14550_Transcript_2	BGLU47	beta-glucosidase 47	-0.663572	-1.80434	0.437656	-1.90786	CH	C5YC21_SORBI	GO:0005975; GO:0008422	K05350	AT4G21760.1	BGLU47	beta-glucosidase 47	Sspon.05G0007140-3C	Sh09_g008570	Sobic.006G146000.1.p	LOC_Os04g43390.2	Zm00001d025846_P001
		Locus_524_Transcript_1	AAO1	aldehyde oxidase 1	-0.650765	-2.87447	0	7.22882	CH	C5WY36_SORBI	GO:0005506; GO:0009055; GO:0051537; GO:0071949	K11817	AT5G20960.2	0	aldehyde oxidase 1	Sspon.01G0029940-1P	Sh01_g004010	Sobic.001G062300.1.p	LOC_Os03g57690.1	Zm00001d034388_P017
		Locus_1003_Transcript_3	ADH	alcohol dehydrogenase 1	-0.64225	-0.526675	-2.42172	-0.743523	CH	C5Y1X4_SORBI	GO:0004024; GO:0005829; GO:0008270; GO:0046294; GO:0051903	K18857	AT1G77120.1	ADH,ADH1,ATADH,ATADH1	alcohol dehydrogenase 1	Sspon.05G0034560-1T	Sh05_g005920	Sobic.005G103300.1.p	LOC_Os11g10510.1	Zm00001d049059_P001
		Locus_1480_Transcript_2	AOAT1	glutamate:glyoxylate aminotransferase	-0.623362	-0.635475	3.38539	0.79848	CH	A0A1B6Q8L5_SORBI	GO:0004021; GO:0008453; GO:0009058; GO:0009853; GO:0030170; GO:0047958	K14272	AT1G23310.1	AOAT1,GGAT1,GGT1	glutamate:glyoxylate aminotransferase	Sspon.02G0026050-3C	Sh02_g000630	Sobic.002G006600.1.p	LOC_Os07g01760.1	Zm00001d018639_P002
		Locus_34319_Transcript_1	ATTBF	Aldolase-type TIM barrel family protein	-0.588588	-1.1234	3.05856	0.102783	CH	C5YA91_SORBI	GO:0000162; GO:0004425; GO:0004640	K01609	AT5G48220.1	0	Aldolase-type TIM barrel family protein	Sspon.05G0009470-4D	Sh06_g006820	Sobic.006G112600.1.p	LOC_Os04g39270.1	Zm00001d025652_P005
		Locus_33078_Transcript_2	AT-P5C1	pyrroline-5- carboxylate (P5C) reductase	-0.583454	-0.52211	1.13824	0.300381	CH	C5XHU2_SORBI	GO:0004735; GO:0005618; GO:0009408; GO:0009651; GO:0055129	K00286	AT5G14800.1	AT-P5C1,AT-P5R,EMB2772,P5CR	pyrroline-5- carboxylate (P5C) reductase	Sspon.03G0026720-2C	Sh03_g032260	Sobic.003G424300.1.p	LOC_Os01g71990.1	Zm00001d042117_P002
		Locus_32520_Transcript_1	ALDH3F1	aldehyde dehydrogenase 3F1	-0.573972	-0.720248	13.2541	0.0888578	CH	C5XS38_SORBI	GO:0004028; GO:0006081	K00128	AT4G36250.1	ALDH3F1	aldehyde dehydrogenase 3F1	Sspon.04G0007280-4D	Sh04_g022210	Sobic.004G300800.1.p	LOC_Os02g43194.1	Zm00001d017418_P001
		Locus_10227_Transcript_3	RNR1	ribonucleotide reductase 1	-0.567862	-1.04118	-1.46666	-0.809995	both	A0A059Q0Y0_9POAL	GO:0004748; GO:0005524; GO:0006260	K10807	AT2G21790.1	ATRNR1,CLS8,R1,RNR1	ribonucleotide reductase 1	Sspon.08G0013730-1A	Sh10_g004930	Sobic.010G054600.1.p	LOC_Os06g07210.1	Zm00001d045192_P022
		Locus_10967_Transcript_5	MMT	methionine S-methyltransferase	-0.564834	-0.793148	3.06041	0.263776	CH	C5YXZ7_SORBI	GO:0001887; GO:0005829; GO:0009058; GO:0030170; GO:0030732; GO:0032259; GO:0046500	K08247	AT5G49810.1	MMT	methionine S-methyltransferase	Sspon.07G0016290-1A	Sh09_g000270	Sobic.009G003000.1.p	LOC_Os05g01470.2	Zm00001d011099_P006
		Locus_1045_Transcript_4	ACO5	2-oxoglutarate (2OG) and Fe(II)-dependent oxygenase superfamily protein	-0.524808	-0.917979	3.34289	-2.90743	CH	O81606_SORBI	GO:0046872; GO:0051213	K05933	AT1G77330.1	0	2-oxoglutarate (2OG) and Fe(II)-dependent oxygenase superfamily protein	Sspon.07G0013040-1A	Sh09_g004160	Sobic.009G044600.1.p	LOC_Os05g05680.1	Zm00001d024853_P001
		Locus_1480_Transcript_1	AOAT2	alanine-2-oxoglutarate aminotransferase 2	-0.507018	-0.861911	4.17335	0.874299	CH	A0A1B6Q8L5_SORBI	GO:0004021; GO:0008453; GO:0009058; GO:0009853; GO:0030170; GO:0047958	K14272	AT1G70580.4	0	alanine-2-oxoglutarate aminotransferase 2	Sspon.02G0026050-1A	Sh02_g000630	Sobic.002G006600.1.p	LOC_Os07g01760.1	Zm00001d018639_P002
		Locus_20620_Transcript_5	PPO	Polyphenol oxidase	-0.498551	-1.59361	0.807355	-3.45614	CH	O49960_SACHY	GO:0004097; GO:0046148; GO:0046872	K00422	0	0	0	Sspon.06G0009750-1A	Sh07_g005750	Sobic.007G068300.1.p	LOC_Os01g58100.1	Zm00001d000001_P002
		Locus_19838_Transcript_1	DDM2	methyltransferase 1	-0.482802	-1.92941	0	11.5068	CH	A0A1D6HU85_MAIZE	GO:0003677; GO:0003682; GO:0005634; GO:0008168; GO:0032259	K00558	AT5G49160.1	DDM2,DMT01,DMT1,MET1,MET2,METI	methyltransferase 1	Sspon.01G0048600-2C	Sh01_g003590	Sobic.002G056000.2.p	0	Zm00001d018977_P089
		Locus_1045_Transcript_5	ACO5	2-oxoglutarate (2OG) and Fe(II)-dependent oxygenase superfamily protein	-0.420038	-0.48809	13.9757	-2.0333	CH	K7U1L9_MAIZE	GO:0046872; GO:0051213	K05933	AT1G77330.1	0	2-oxoglutarate (2OG) and Fe(II)-dependent oxygenase superfamily protein	Sspon.07G0013040-1A	Sh09_g004160	Sobic.009G044600.1.p	LOC_Os05g05680.1	Zm00001d024853_P001
		Locus_106_Transcript_1	AHAS	chlorsulfuron/imidazolinone resistant 1	-0.417827	-0.688267	2.85628	0.129781	CH	A0A292QAN2_9POAL	GO:0000287; GO:0003984; GO:0009097; GO:0009099; GO:0009635; GO:0030976; GO:0050660	K01652	AT3G48560.1	AHAS,ALS,CSR1,IMR1,TZP5	chlorsulfuron/imidazolinone resistant 1	Sspon.04G0011740-2C	Sh04_g010560	Sobic.004G155800.2.p	LOC_Os02g30630.1	Zm00001d016572_P001
		Locus_4476_Transcript_1	ASA2	anthranilate synthase 2	-0.399134	-1.32741	3.29418	-2.57834	CH	A0A1B6QP78_SORBI	GO:0000162; GO:0004049	K01657	AT2G29690.1	ASA2,ATHANSYNAB	anthranilate synthase 2	Sspon.01G0007010-1P	Sh01_g034360	Sobic.001G427700.1.p	LOC_Os03g15780.1	Zm00001d028536_P001
		Locus_10185_Transcript_1	DHAD	dehydratase family	-0.388828	-0.599182	1.09711	-0.0591206	CH	C5YN64_SORBI	GO:0004160; GO:0005507; GO:0009082; GO:0009553; GO:0009555; GO:0009570; GO:0009651; GO:0016836; GO:0048364; GO:0051539	K01687	AT3G23940.1	0	dehydratase family	Sspon.06G0004460-1A	Sh07_g012710	Sobic.007G167800.1.p	LOC_Os08g44530.1	Zm00001d049929_P006
		Locus_7611_Transcript_1	PMF	Peptidase M20/M25/M40 family protein	-0.382154	-0.957669	1.61434	0.25313	CH	C5Z6F3_SORBI	GO:0004046; GO:0005737; GO:0006520	K14677	AT1G44820.1	0	Peptidase M20/M25/M40 family protein	Sspon.08G0011920-2B	Sh10_g007370	Sobic.010G080300.1.p	LOC_Os06g10770.1	Zm00001d037164_P001
		Locus_5175_Transcript_4	CAT1	catalase 1	-0.372352	-0.430339	3.96256	0.461612	CH	A0A059PZB0_9POAL	GO:0004096; GO:0006979; GO:0020037; GO:0042744; GO:0046872	K03781	AT1G20630.1	CAT1	catalase 1	Sspon.04G0021320-4D	Sh04_g000610	Sobic.004G011566.1.p	LOC_Os02g02400.1	Zm00001d054044_P001
		Locus_38178_Transcript_1	ATP-PRT2	ATP phosphoribosyl transferase 2	-0.371662	-0.809129	0.17986	0.0413818	CH	A0A1B6QD92_SORBI	GO:0000105; GO:0000287; GO:0003879; GO:0005737	K00765	AT1G09795.1	ATATP-PRT2,ATP-PRT2,HISN1B	ATP phosphoribosyl transferase 2	Sspon.02G0011850-2P	Sh02_g016410	Sobic.002G244500.1.p	LOC_Os03g04169.1	Zm00001d020908_P001
		Locus_8368_Transcript_2	GGTC2;2	ChaC-like family protein	-0.359038	-0.788786	-1.7598	-1.97042	both	B6SRQ0_MAIZE	GO:0003839; GO:0006751	K22596	AT4G31290.1	0	ChaC-like family protein	Sspon.04G0012620-1A	Sh04_g010070	Sobic.004G141000.1.p	LOC_Os02g26700.1	Zm00001d016469_P001
		Locus_950_Transcript_1	DDM2	methyltransferase 1	-0.32353	-0.496469	-0.31671	-0.244004	CH	A0A1W0W2G9_SORBI	GO:0003677; GO:0003682; GO:0003886; GO:0005634; GO:0006349; GO:0009793; GO:0010216; GO:0010424	K00558	AT5G49160.1	DDM2,DMT01,DMT1,MET1,MET2,METI	methyltransferase 1	Sspon.02G0023350-1P	Sh01_g003590	Sobic.002G056000.1.p	LOC_Os07g08500.1	Zm00001d018977_P022
		Locus_1480_Transcript_3	AOAT2	alanine-2-oxoglutarate aminotransferase 2	-0.314358	-0.653437	2.91556	0.338209	CH	A0A1B6Q8L5_SORBI	GO:0004021; GO:0008453; GO:0009058; GO:0009853; GO:0030170; GO:0047958	K14272	AT1G70580.4	0	alanine-2-oxoglutarate aminotransferase 2	Sspon.02G0026050-1A	Sh02_g000630	Sobic.002G006600.1.p	LOC_Os07g01760.1	Zm00001d018639_P002
		Locus_5175_Transcript_3	CAT1	catalase 1	-0.312075	-0.298287	4.48211	0.425264	CH	A0A059PZB9_9POAL	GO:0004096; GO:0006979; GO:0020037; GO:0042744; GO:0046872	K03781	AT1G20630.1	CAT1	catalase 1	Sspon.04G0021320-2B	Sh04_g000610	Sobic.004G011566.2.p	LOC_Os02g02400.1	Zm00001d054044_P001
		Locus_5914_Transcript_1	HGML	Hydroxymethylglutaryl-CoA lyase	-0.307078	-0.465542	1.32344	-0.308717	CH	C5Y433_SORBI	GO:0004419; GO:0006552; GO:0006629; GO:0046951	K01640	AT2G26800.1	0	Aldolase superfamily protein	Sspon.05G0020270-2B	Sh05_g001480	Sobic.005G026100.1.p	LOC_Os11g04210.1	Zm00001d052444_P005
		Locus_5175_Transcript_1	CAT1	catalase 1	-0.276043	-0.237466	4.05764	0.517425	CH	A0A059PZB0_9POAL	GO:0004096; GO:0006979; GO:0020037; GO:0042744; GO:0046872	K03781	AT1G20630.1	CAT1	catalase 1	Sspon.04G0021320-4D	Sh04_g000610	Sobic.004G011566.1.p	LOC_Os02g02400.1	Zm00001d054044_P001
		Locus_4476_Transcript_2	ASA2	anthranilate synthase 2	-0.265875	-0.980109	2.01343	-2.39813	CH	A0A1B6QP78_SORBI	GO:0000162; GO:0004049	K01657	AT2G29690.1	ASA2,ATHANSYNAB	anthranilate synthase 2	Sspon.01G0007010-1P	Sh01_g034360	Sobic.001G427700.1.p	LOC_Os03g15780.1	Zm00001d028536_P001
		Locus_7166_Transcript_1	PGD3	6-phosphogluconate dehydrogenase family protein	-0.255772	-0.287957	2.43749	0.584963	CH	C5Y2F0_SORBI	GO:0004616; GO:0005829; GO:0009051; GO:0009409; GO:0009414; GO:0009651; GO:0009737; GO:0046177; GO:0050661	K00033	AT5G41670.2	0	6-phosphogluconate dehydrogenase family protein	Sspon.06G0032610-2D	Sh05_g006400	Sobic.005G115600.2.p	LOC_Os11g29400.1	Zm00001d049187_P001
		Locus_2698_Transcript_18	CCoAOMT1	S-adenosyl-L-methionine-dependent methyltransferases superfamily protein	-0.240988	-0.164392	-0.480878	-0.647281	both	G1DE51_9POAL	GO:0008171; GO:0032259	K00588	AT4G34050.2	0	S-adenosyl-L-methionine-dependent methyltransferases superfamily protein	Sspon.08G0013970-3D	0	Sobic.010G052200.1.p	LOC_Os06g06980.1	Zm00001d036293_P004
		Locus_788_Transcript_1	GPX6	glutathione peroxidase 6	-0.230775	-0.631202	1.24927	-1.0907	CH	A0A3L6G0M8_MAIZE	GO:0004602; GO:0006979	K00432	AT4G11600.1	ATGPX6,GPX6,LSC803,PHGPX	glutathione peroxidase 6	Sspon.05G0005600-1A	Sh06_g012020	Sobic.006G173900.1.p	LOC_Os02g44500.1	Zm00001d002704_P002
		Locus_589_Transcript_4	SAM1	S-adenosylmethionine synthetase 1	-0.114742	-0.192363	0.772265	-0.500982	CH	C5YZJ4_SORBI	GO:0004478; GO:0005524; GO:0005829; GO:0006556; GO:0006730; GO:0046872	K00789	AT1G02500.2	0	S-adenosylmethionine synthetase 1	Sspon.03G0015850-2P	Sh09_g003050	Sobic.009G033600.1.p	LOC_Os05g04510.2	Zm00001d010920_P003
		Locus_2228_Transcript_2	K-AR	ketol-acid reductoisomerase	-0.106328	-0.476718	0.357793	0.0580599	CH	C5XF87_SORBI	GO:0004455; GO:0005739; GO:0009082; GO:0009097; GO:0009099; GO:0009507; GO:0046872	K00053	AT3G58610.3	0	ketol-acid reductoisomerase	Sspon.03G0010130-1A	Sh03_g016540	Sobic.003G239900.1.p	LOC_Os01g46380.1	Zm00001d044035_P001
		Locus_55275_Transcript_2	BGLU11	beta glucosidase 11	9.69697	10.6528	13.5459	5.07625	both	A0A6B9MZW3_9POAL	GO:0004553; GO:0005975	K01188	AT1G02850.2	BGLU11	beta glucosidase 11	Sspon.08G0020370-3D	Sh10_g011940	Sobic.010G170300.1.p	LOC_Os09g33680.1	Zm00001d046210_P005
		Locus_203_Transcript_1	MAT4	S-adenosylmethionine synthetase family protein	0.134076	1.24218	3.59424	-0.418854	SP	K3Z636_SETIT	GO:0004478; GO:0005524; GO:0005737; GO:0006556; GO:0006730; GO:0046872	K00789	AT3G17390.1	MAT4,MTO3,SAMS3	S-adenosylmethionine synthetase family protein	Sspon.03G0015850-4D	Sh09_g003050	Sobic.009G033600.1.p	LOC_Os05g04510.2	Zm00001d010920_P001
		Locus_3013_Transcript_1	MDH	malate dehydrogenase	0.181762	0.472388	-0.716207	-1.06996	SP	A0A3L6PSK2_PANMI	GO:0005975; GO:0006099; GO:0006108; GO:0030060	K00026	AT3G47520.1	MDH	malate dehydrogenase	Sspon.06G0021590-3D	Sh07_g010220	Sobic.007G137600.1.p	LOC_Os08g33720.1	Zm00001d050409_P001
		Locus_11523_Transcript_1	GLDP2	glycine decarboxylase P-protein 2	0.19386	0.510171	3.09524	0.415661	SP	C5YS41_SORBI	GO:0004375; GO:0005739; GO:0005960; GO:0009941; GO:0016594; GO:0019464; GO:0030170; GO:0048046	K00281	AT2G26080.1	AtGLDP2,GLDP2	glycine decarboxylase P-protein 2	Sspon.07G0018610-1A	Sh08_g003310	Sobic.008G039900.1.p	LOC_Os06g40940.1	Zm00001d023437_P001
		Locus_201_Transcript_3	GLN1;1	glutamine synthase clone R1	0.200763	1.20757	2.53275	-0.0777037	SP	Q5MD11_SACOF	GO:0004356; GO:0005524; GO:0006542	K01915	AT5G37600.1	ATGLN1;1,ATGSR1,GLN1;1,GSR 1	glutamine synthase clone R1	Sspon.04G0004050-2B	Sh04_g017630	Sobic.004G247000.1.p	LOC_Os02g50240.1	Zm00001d017958_P001
		Locus_949_Transcript_3	BGLC1	Glycosyl hydrolase family protein	0.201978	0.595923	-0.545185	-0.542108	SP	A0A1B6QI05_SORBI	GO:0005576; GO:0008422; GO:0009251	K05349	AT5G20950.2	0	Glycosyl hydrolase family protein	Sspon.01G0007600-3C	Sh01_g006580	Sobic.001G089100.4.p	LOC_Os03g53800.1	Zm00001d034015_P004
		Locus_949_Transcript_6	BGLC1	Glycosyl hydrolase family protein	0.205696	0.616671	-0.785261	-0.903484	SP	A0A1B6QI05_SORBI	GO:0005576; GO:0008422; GO:0009251	K05349	AT5G20950.2	0	Glycosyl hydrolase family protein	Sspon.01G0007600-3C	Sh01_g006580	Sobic.001G089100.4.p	LOC_Os03g53800.1	Zm00001d034015_P004
		Locus_490_Transcript_4	MAT4	S-adenosylmethionine synthetase family protein	0.205713	0.375802	2.61495	-0.40255	SP	B4FAD1_MAIZE	GO:0004478; GO:0005524; GO:0005737; GO:0006556; GO:0006730; GO:0046872	K00789	AT3G17390.1	MAT4,MTO3,SAMS3	S-adenosylmethionine synthetase family protein	Sspon.03G0015850-2P	Sh09_g003050	Sobic.009G033600.1.p	LOC_Os05g04510.2	Zm00001d010920_P002
		Locus_490_Transcript_1	MAT4	S-adenosylmethionine synthetase family protein	0.224426	0.4495	2.48468	-0.337042	SP	B4FAD1_MAIZE	GO:0004478; GO:0005524; GO:0005737; GO:0006556; GO:0006730; GO:0046872	K00789	AT3G17390.1	MAT4,MTO3,SAMS3	S-adenosylmethionine synthetase family protein	Sspon.03G0015850-2P	Sh09_g003050	Sobic.009G033600.1.p	LOC_Os05g04510.2	Zm00001d010920_P002
		Locus_2087_Transcript_2	GSTF13	Glutathione S-transferase family protein	0.260648	0.311164	-0.186738	-1.44304	SP	A0A1B6Q818_SORBI	GO:0004364; GO:0005737; GO:0043295	K00799	AT3G62760.1	ATGSTF13	Glutathione S-transferase family protein	Sspon.03G0044920-1D	Sh03_g031420	Sobic.003G416300.1.p	LOC_Os01g70770.1	Zm00001d042216_P001
		Locus_1011_Transcript_1	CCoAOMT1	S-adenosyl-L-methionine-dependent methyltransferases superfamily protein	0.268189	0.690891	2.45552	-0.345831	SP	A0A088MTG2_9POAL	GO:0008171; GO:0032259	K00588	AT4G34050.1	CCoAOMT1	S-adenosyl-L-methionine-dependent methyltransferases superfamily protein	Sspon.08G0013970-3D	Sh02_g031450	Sobic.010G052200.1.p	LOC_Os06g06980.1	Zm00001d036293_P004
		Locus_949_Transcript_7	BGLC1	Glycosyl hydrolase family protein	0.268882	0.798585	-0.711599	-0.952694	SP	A0A1B6QI05_SORBI	GO:0005576; GO:0008422; GO:0009251	K05349	AT5G20950.2	0	Glycosyl hydrolase family protein	Sspon.01G0007600-3C	Sh01_g006580	Sobic.001G089100.4.p	LOC_Os03g53800.1	Zm00001d034015_P004
		Locus_2087_Transcript_4	GSTF13	Glutathione S-transferase family protein	0.28527	0.209523	0.0388965	-1.20367	SP	A0A1B6Q818_SORBI	GO:0004364; GO:0005737; GO:0043295	K00799	AT3G62760.1	ATGSTF13	Glutathione S-transferase family protein	Sspon.03G0044920-1D	Sh03_g031420	Sobic.003G416300.1.p	LOC_Os01g70770.1	Zm00001d042216_P001
		Locus_73_Transcript_1	BGLU17	beta glucosidase 17	0.285615	0.491612	5.38255	1.46531	both	C5X3X5_SORBI	GO:0005975; GO:0008422	K01188	AT2G44480.2	0	beta glucosidase 17	Sspon.02G0017980-3C	Sh05_g011390	Sobic.002G247600.1.p	LOC_Os09g31410.2	Zm00001d028199_P003
		Locus_4124_Transcript_1	BGLU44	B-S glucosidase 44	0.303216	0.335595	0.706269	0.563544	SP	A0A1W0W7N5_SORBI	GO:0005975; GO:0008422	K05350	AT3G18080.1	BGLU44	B-S glucosidase 44	Sspon.02G0001480-1A	Sh03_g006620	Sobic.002G400600.1.p	LOC_Os07g46280.2	Zm00001d022367_P001
		Locus_19061_Transcript_1	DHDPS2	dihydrodipicolinate synthase	0.308366	0.313704	0.708828	-0.0851674	SP	C5Z796_SORBI	GO:0008840; GO:0009089; GO:0019877	K01714	AT2G45440.1	DHDPS2	dihydrodipicolinate synthase	Sspon.08G0004490-2B	Sh10_g015160	Sobic.010G216300.1.p	LOC_Os04g18200.1	Zm00001d046898_P001
		Locus_86_Transcript_1	ALDH3H1	aldehyde dehydrogenase 3H1	0.311978	0.371978	3.12562	0.415037	both	A0A1B6PQI9_SORBI	GO:0004028; GO:0006081; GO:0016021	K00128	AT1G44170.2	ALDH3H1,ALDH4	aldehyde dehydrogenase 3H1	Sspon.05G0017870-4D	Sh05_g003580	Sobic.005G064800.1.p	LOC_Os11g08300.1	Zm00001d004731_P002
		Locus_91_Transcript_6	F12K8.24	Phospho-2-dehydro-3-deoxyheptonate aldolase	0.31719	0.441386	-0.334419	-1.33169	SP	C5X2H5_SORBI	GO:0003849; GO:0009073; GO:0009423; GO:0009507	K01626	AT1G22410.1	0	Class-II DAHP synthetase family protein	Sspon.01G0039980-3P	Sh01_g026860	Sobic.002G379600.1.p	LOC_Os07g42960.1	Zm00001d022181_P005
		Locus_59_Transcript_1	mMDH2	Lactate/malate dehydrogenase family protein	0.33399	0.268549	0.772596	0.388554	both	B4FVH1_MAIZE	GO:0005975; GO:0006099; GO:0006108; GO:0030060	K00026	AT3G15020.1	mMDH2	Lactate/malate dehydrogenase family protein	Sspon.03G0010210-2P	Sh03_g016420	Sobic.009G240700.1.p	LOC_Os01g46070.1	Zm00001d039089_P001
		Locus_380_Transcript_2	ATCIMS	Cobalamin-independent synthase family protein	0.378769	0.385258	2.32193	-0.507031	SP	A0A1B6PEC9_SORBI	GO:0003871; GO:0008270; GO:0009086; GO:0032259	K00549	AT5G17920.2	ATCIMS,ATMETS,ATMS1	Cobalamin-independent synthase family protein	Sspon.02G0031860-1A	Sh08_g012510	Sobic.008G178800.2.p	LOC_Os12g42884.3	Zm00001d031128_P004
		Locus_456_Transcript_4	BGLU44	B-S glucosidase 44	0.383163	0.361681	1.25625	0.0563846	SP	A0A1B6QIM7_SORBI	GO:0005975; GO:0008422	K05350	AT3G18080.1	BGLU44	B-S glucosidase 44	Sspon.01G0047160-1B	Sh01_g009850	Sobic.001G123300.1.p	LOC_Os03g49600.1	Zm00001d033649_P001
		Locus_73_Transcript_2	BGLU17	beta glucosidase 17	0.383696	1.34877	5.2056	1.04513	both	C5X3X5_SORBI	GO:0005975; GO:0008422	K01188	AT2G44480.1	BGLU17	beta glucosidase 17	Sspon.02G0017980-3C	Sh06_g007400	Sobic.002G247600.1.p	LOC_Os09g31430.1	Zm00001d048099_P005
		Locus_380_Transcript_1	ATCIMS	Cobalamin-independent synthase family protein	0.396699	0.471111	1.94132	-0.807115	SP	A0A1B6PEC9_SORBI	GO:0003871; GO:0008270; GO:0009086; GO:0032259	K00549	AT5G17920.2	ATCIMS,ATMETS,ATMS1	Cobalamin-independent synthase family protein	Sspon.02G0031860-1A	Sh08_g012510	Sobic.008G178800.2.p	LOC_Os12g42884.3	Zm00001d031128_P004
		Locus_1883_Transcript_2	SK1	shikimate kinase 1	0.39689	0.323886	-0.710251	-1.52636	SP	A0A194YSF0_SORBI	GO:0000287; GO:0004765; GO:0005524; GO:0009073; GO:0009423; GO:0009507; GO:0019632	K00891	AT2G21940.4	ATSK1,SK1	shikimate kinase 1	Sspon.04G0003400-1A	Sh04_g016680	Sobic.004G236300.1.p	LOC_Os02g51410.1	Zm00001d052247_P001
		Locus_4063_Transcript_1	KAT2	peroxisomal 3-ketoacyl-CoA thiolase 3	0.40843	0.275124	0.0951572	-1.5352	SP	C5WZG9_SORBI	GO:0003988; GO:0005777; GO:0006635; GO:0010124	K07513	AT2G33150.1	KAT2,PED1,PKT3	peroxisomal 3-ketoacyl-CoA thiolase 3	Sspon.01G0019000-1A	Sh01_g018160	Sobic.001G230100.1.p	LOC_Os10g31950.1	Zm00001d014093_P002
		Locus_949_Transcript_2	BGLC1	Glycosyl hydrolase family protein	0.413546	1.16713	0.901596	-0.943959	SP	A0A1B6QI05_SORBI	GO:0005576; GO:0008422; GO:0009251	K05349	AT5G20950.2	0	Glycosyl hydrolase family protein	Sspon.01G0007600-3C	Sh01_g006580	Sobic.001G089100.4.p	LOC_Os03g53800.1	Zm00001d034015_P005
		Locus_4079_Transcript_1	PGD2	6-phosphogluconate dehydrogenase family protein	0.422191	0.561423	0.428998	-1.46062	SP	W8SJN1_9POAL	GO:0004616; GO:0006098; GO:0019521; GO:0050661	K00033	AT3G02360.2	0	6-phosphogluconate dehydrogenase family protein	Sspon.03G0027260-1B	Sh03_g031680	Sobic.010G009300.5.p	LOC_Os06g02144.2	Zm00001d042184_P001
		Locus_949_Transcript_1	BGLC1	Glycosyl hydrolase family protein	0.422691	0.557723	-0.447162	-0.809994	SP	A0A1B6QI05_SORBI	GO:0005576; GO:0008422; GO:0009251	K05349	AT5G20950.2	0	Glycosyl hydrolase family protein	Sspon.01G0007600-3C	Sh01_g006580	Sobic.001G089100.4.p	LOC_Os03g53800.1	Zm00001d034015_P005
		Locus_3460_Transcript_2	SDG19	SU(VAR)3-9 homolog 3	0.431937	0.39267	1.94654	0.782409	both	A0A1D6M742_MAIZE	GO:0005634; GO:0008270; GO:0018024	K11420	AT1G73100.1	SDG19,SUVH3	SU(VAR)3-9 homolog 3	Sspon.07G0005310-1A	Sh03_g024240	Sobic.009G179700.1.p	LOC_Os05g41172.1	Zm00001d038541_P002
		Locus_917_Transcript_2	LAP1	Cytosol aminopeptidase family protein	0.439598	0.623466	0.633051	-0.213534	SP	C5XUF6_SORBI	GO:0004177; GO:0005737; GO:0008235; GO:0030145	K01255	AT2G24200.2	0	Cytosol aminopeptidase family protein	Sspon.04G0001610-2C	Sh04_g025040	Sobic.004G329300.1.p	LOC_Os02g55140.1	Zm00001d018370_P002
		Locus_73_Transcript_5	BGLU17	beta glucosidase 17	0.442573	0.480944	5.21422	1.2995	both	C5X3X5_SORBI	GO:0005975; GO:0008422	K01188	AT2G44480.1	BGLU17	beta glucosidase 17	Sspon.02G0017980-3C	Sh05_g011390	Sobic.002G247600.1.p	LOC_Os09g31430.1	Zm00001d048099_P006
		Locus_949_Transcript_5	BGLC1	Glycosyl hydrolase family protein	0.451521	0.582217	-0.165254	-0.668086	SP	A0A1B6QI05_SORBI	GO:0005576; GO:0008422; GO:0009251	K05349	AT5G20950.2	0	Glycosyl hydrolase family protein	Sspon.01G0007600-3C	Sh01_g006580	Sobic.001G089100.4.p	LOC_Os03g53800.1	Zm00001d034015_P005
		Locus_2435_Transcript_1	GSTU19	glutathione S-transferase TAU 19	0.458229	0.761094	-1.84326	-0.351032	SP	A0A3L6E750_MAIZE	GO:0016740	K00799	AT1G78380.1	ATGSTU19,GST8,GSTU19	glutathione S-transferase TAU 19	Sspon.01G0029750-1P	Sh02_g002440	Sobic.002G361100.1.p	LOC_Os09g20220.1	Zm00001d018809_P001
		Locus_4063_Transcript_2	KAT2	peroxisomal 3-ketoacyl-CoA thiolase 3	0.472146	0.364156	0.434231	-1.30324	SP	C5WZG9_SORBI	GO:0003988; GO:0005777; GO:0006635; GO:0010124	K07513	AT2G33150.1	KAT2,PED1,PKT3	peroxisomal 3-ketoacyl-CoA thiolase 3	Sspon.01G0019000-2B	Sh01_g018160	Sobic.001G230100.1.p	LOC_Os10g31950.1	Zm00001d014093_P002
		Locus_91_Transcript_5	F12K8.24	Phospho-2-dehydro-3-deoxyheptonate aldolase	0.473201	0.507925	-0.0759489	-0.415405	SP	C5WXQ3_SORBI	GO:0003849; GO:0009073; GO:0009423; GO:0009507	K01626	AT1G22410.1	0	Class-II DAHP synthetase family protein	Sspon.01G0039980-2C	Sh01_g026870	Sobic.001G351000.1.p	LOC_Os03g27230.1	Zm00001d022181_P005
		Locus_79_Transcript_3	E2-OGDH2	Dihydrolipoamide succinyltransferase	0.477222	0.265833	-0.054743	-0.240249	SP	B6TRW8_MAIZE	GO:0004149; GO:0006099; GO:0033512; GO:0045252	K00658	AT5G55070.1	0	Dihydrolipoamide succinyltransferase	Sspon.05G0004840-1A	Sh06_g002110	Sobic.001G465400.1.p	LOC_Os04g32330.1	Zm00001d003923_P001
		Locus_429_Transcript_3	GSTF13	Glutathione S-transferase family protein	0.484951	0.397395	0.184011	-0.140148	SP	C5XKV8_SORBI	GO:0004364; GO:0005737; GO:0043295	K00799	AT3G62760.1	ATGSTF13	Glutathione S-transferase family protein	Sspon.03G0005720-1A	Sh03_g021810	Sobic.003G305700.1.p	LOC_Os01g55830.1	Zm00001d012675_P001
		Locus_5084_Transcript_1	L-Asp	L-Aspartase-like family protein	0.487298	0.263493	0.978305	0.545548	both	C5WMI0_SORBI	GO:0004056; GO:0005737; GO:0009570; GO:0042450	K01755	AT5G10920.1	0	L-Aspartase-like family protein	Sspon.01G0008190-3D	Sh01_g031680	Sobic.001G397000.1.p	LOC_Os03g19280.1	Zm00001d047667_P002
		Locus_31093_Transcript_1	OIDO	Oxoglutarate/iron-dependent oxygenase	0.495031	0.576834	2.48116	0.401231	SP	C0PIK8_MAIZE	GO:0004656; GO:0005506; GO:0005789; GO:0031418	K00472	AT3G28480.1	0	Oxoglutarate/iron-dependent oxygenase	Sspon.01G0044780-1B	Sh01_g019890	Sobic.001G250300.1.p	LOC_Os10g27340.2	Zm00001d032974_P008
		Locus_949_Transcript_4	BGLC1	Glycosyl hydrolase family protein	0.497966	0.627859	-0.564195	-0.719722	SP	A0A1B6QI05_SORBI	GO:0005576; GO:0008422; GO:0009251	K05349	AT5G20950.2	0	Glycosyl hydrolase family protein	Sspon.01G0007600-3C	Sh01_g006580	Sobic.001G089100.4.p	LOC_Os03g53800.1	Zm00001d034015_P004
		Locus_773_Transcript_1	PGD2	6-phosphogluconate dehydrogenase family protein	0.498294	0.947048	2.85811	-0.176927	SP	A0A194YGQ1_SORBI	GO:0004616; GO:0005829; GO:0009051; GO:0046177; GO:0050661	K00033	AT3G02360.2	0	6-phosphogluconate dehydrogenase family protein	Sspon.08G0024210-1B	Sh10_g000900	Sobic.010G009300.5.p	LOC_Os06g02144.2	Zm00001d035925_P001
		Locus_9332_Transcript_1	IMS1	2-isopropylmalate synthase 1	0.499381	0.564728	4.33752	-0.289924	SP	C4J3S6_MAIZE	GO:0003852; GO:0009098	K01649	AT1G74040.1	IMS1,IPMS2,MAML-3	2-isopropylmalate synthase 1	Sspon.07G0028350-2D	Sh05_g001820	Sobic.005G030100.1.p	LOC_Os11g04670.2	Zm00001d004960_P006
		Locus_2547_Transcript_2	C4H	cinnamate-4-hydroxylase	0.511984	0.962111	-1.93306	-2.11074	SP	Q94IP1_SORBI	GO:0005506; GO:0009808; GO:0016710; GO:0020037	K00487	AT2G30490.1	ATC4H,C4H,CYP73A5,REF3	cinnamate-4-hydroxylase	Sspon.02G0019300-4D	Sh02_g008510	Sobic.002G126600.1.p	LOC_Os05g25640.1	Zm00001d009858_P002
		Locus_4654_Transcript_1	NIT4	nitrilase 4	0.512605	0.394405	-0.273176	-0.619412	SP	C5XY71_SORBI	GO:0000257; GO:0006807; GO:0018822; GO:0047427; GO:0051410	K13035	AT5G22300.1	AtNIT4,NIT4	nitrilase 4	Sspon.04G0024080-1B	Sh04_g015780	Sobic.004G225200.1.p	LOC_Os02g42350.1	Zm00001d051214_P001
		Locus_1764_Transcript_3	TSB2	tryptophan synthase beta-subunit 2	0.51854	0.998743	1.68195	-0.584589	SP	Q8W0T4_SORBI	GO:0000162; GO:0004834; GO:0005737	K01696	AT4G27070.1	0	tryptophan synthase beta-subunit 2	Sspon.06G0011870-3C	Sh07_g002760	Sobic.007G032000.1.p	LOC_Os08g04180.1	Zm00001d024702_P001
		Locus_86_Transcript_2	ALDH3H1	aldehyde dehydrogenase 3H1	0.521742	0.37655	2.9402	0.247681	both	A0A1B6PQI9_SORBI	GO:0004028; GO:0006081; GO:0016021	K00128	AT1G44170.2	ALDH3H1,ALDH4	aldehyde dehydrogenase 3H1	Sspon.05G0017870-4D	Sh05_g003580	Sobic.005G064800.1.p	LOC_Os11g08300.1	Zm00001d004731_P002
		Locus_4607_Transcript_1	GSTU18	glutathione S-transferase TAU 18	0.532274	4.79907	12.0735	0.996074	SP	C5Y7W3_SORBI	GO:0004364; GO:0005737; GO:0006749	K00799	AT1G10360.1	ATGSTU18,GST29,GSTU18	glutathione S-transferase TAU 18	Sspon.06G0018510-1T	Sh05_g006490	Sobic.005G212700.1.p	LOC_Os10g38160.1	Zm00001d024963_P001
		Locus_3838_Transcript_1	GroeS	arginosuccinate synthase family	0.539301	0.430468	0.50743	0.454345	both	C5YU02_SORBI	GO:0000050; GO:0000053; GO:0004055; GO:0005524; GO:0005737; GO:0006526	K01940	AT4G24830.1	0	arginosuccinate synthase family	Sspon.07G0037760-2P	Sh08_g005670	Sobic.008G083400.1.p	LOC_Os12g13320.1	Zm00001d024048_P004
		Locus_28546_Transcript_1	GGT3	gamma-glutamyl transpeptidase 4	0.550975	0.99646	1.31043	1.00118	both	C5XPZ6_SORBI	GO:0000048; GO:0005886; GO:0006751; GO:0016021; GO:0036374	K18592	AT4G29210.1	GGT3,GGT4	gamma-glutamyl transpeptidase 4	Sspon.03G0020510-3C	Sh06_g006260	Sobic.003G070800.1.p	LOC_Os01g05810.1	Zm00001d008628_P001
		Locus_1130_Transcript_2	SHM4	serine hydroxymethyltransferase 4	0.551015	0.740808	-0.241457	-0.0714324	SP	A0A059Q0P7_9POAL	GO:0004372; GO:0008168; GO:0019264; GO:0030170; GO:0032259; GO:0035999	K00600	AT4G13930.1	SHM4	serine hydroxymethyltransferase 4	Sspon.06G0013830-1A	Sh08_g009800	Sobic.005G113300.1.p	LOC_Os12g22030.1	Zm00001d049234_P001
		Locus_577_Transcript_1	APX1	ascorbate peroxidase 1	0.551701	0.544945	2.05829	-0.46109	SP	C5X6H6_SORBI	GO:0000302; GO:0004601; GO:0009507; GO:0016688; GO:0020037; GO:0034599; GO:0042744; GO:0046872	K00434	AT1G07890.8	APX1,ATAPX01,ATAPX1,CS1,MEE6	ascorbate peroxidase 1	Sspon.02G0000380-3D	Sh07_g013850	Sobic.002G431100.1.p	LOC_Os07g49400.1	Zm00001d007234_P001
		Locus_773_Transcript_2	PGD2	6-phosphogluconate dehydrogenase family protein	0.556364	0.629265	2.30657	-0.567486	SP	A0A194YGQ1_SORBI	GO:0004616; GO:0005829; GO:0009051; GO:0046177; GO:0050661	K00033	AT3G02360.2	0	6-phosphogluconate dehydrogenase family protein	Sspon.08G0024210-1B	Sh10_g000900	Sobic.010G009300.5.p	LOC_Os06g02144.2	Zm00001d035925_P001
		Locus_2547_Transcript_1	C4H	cinnamate-4-hydroxylase	0.564969	0.871751	-1.55901	-2.22099	SP	Q94IP1_SORBI	GO:0005506; GO:0009808; GO:0016710; GO:0020037	K00487	AT2G30490.1	ATC4H,C4H,CYP73A5,REF3	cinnamate-4-hydroxylase	Sspon.02G0019300-4D	Sh02_g008510	Sobic.002G126600.1.p	LOC_Os05g25640.1	Zm00001d009858_P002
		Locus_9923_Transcript_7	ACAT2	acetoacetyl-CoA thiolase 2	0.572322	0.373574	0.511462	-0.339473	SP	A0A1B6QMR1_SORBI	GO:0003985; GO:0003988; GO:0006635	K00626	AT5G48230.2	ACAT2,EMB1276	acetoacetyl-CoA thiolase 2	Sspon.02G0032500-3C	Sh01_g026620	Sobic.001G348100.2.p	LOC_Os09g07830.1	Zm00001d029416_P002
		Locus_270_Transcript_2	iPGAM2	Phosphoglycerate mutase, 2,3-bisphosphoglycerate-independent	0.582346	0.260396	0.9801	-0.647892	SP	A0A1B6Q6S1_SORBI	GO:0005737; GO:0006007; GO:0006096; GO:0030145; GO:0044262; GO:0046537	K15633	AT3G08590.2	0	Phosphoglycerate mutase, 2,3-bisphosphoglycerate-independent	Sspon.03G0029970-1P	0	Sobic.003G336000.2.p	LOC_Os01g60190.1	Zm00001d043086_P014
		Locus_10512_Transcript_4	GSTZ1	glutathione S-transferase zeta 1	0.582949	0.583467	1.60121	-0.687428	SP	A0A0K0QRE9_SACOF	GO:0004364; GO:0005737; GO:0009072	K01800	AT2G02390.1	0	glutathione S-transferase zeta 1	Sspon.04G0025250-2C	Sh05_g004700	Sobic.004G182800.1.p	LOC_Os02g35590.2	Zm00001d016860_P001
		Locus_917_Transcript_1	LAP1	Cytosol aminopeptidase family protein	0.588442	0.815375	0.63204	-0.0136749	SP	C5XUF6_SORBI	GO:0004177; GO:0005737; GO:0008235; GO:0030145	K01255	AT2G24200.2	0	Cytosol aminopeptidase family protein	Sspon.04G0001610-2C	Sh04_g025040	Sobic.004G329300.1.p	LOC_Os02g55140.1	Zm00001d018370_P002
		Locus_9923_Transcript_3	ACAT2	acetoacetyl-CoA thiolase 2	0.597464	0.78395	0.343408	0.563308	SP	A0A1B6QMR1_SORBI	GO:0003985; GO:0003988; GO:0006635	K00626	AT5G48230.2	ACAT2,EMB1276	acetoacetyl-CoA thiolase 2	Sspon.02G0032500-3C	Sh01_g026620	Sobic.001G348100.2.p	LOC_Os09g07830.1	Zm00001d029416_P002
		Locus_10512_Transcript_3	GSTZ1	glutathione S-transferase zeta 1	0.600355	0.629209	1.66067	-0.532773	SP	A0A0K0QRE9_SACOF	GO:0004364; GO:0005737; GO:0009072	K01800	AT2G02390.1	0	glutathione S-transferase zeta 1	Sspon.04G0025250-2C	Sh05_g004700	Sobic.004G182800.1.p	LOC_Os02g35590.2	Zm00001d016860_P001
		Locus_1130_Transcript_4	SHM4	serine hydroxymethyltransferase 4	0.601019	0.928752	0.382366	0.00575066	SP	A0A059Q0P7_9POAL	GO:0004372; GO:0008168; GO:0019264; GO:0030170; GO:0032259; GO:0035999	K00600	AT4G13930.1	SHM4	serine hydroxymethyltransferase 4	Sspon.06G0013830-1A	Sh08_g009800	Sobic.005G113300.1.p	LOC_Os12g22030.1	Zm00001d049234_P001
		Locus_1130_Transcript_5	SHM4	serine hydroxymethyltransferase 4	0.608348	0.70861	0.360414	0.136199	SP	A0A059Q0P7_9POAL	GO:0004372; GO:0008168; GO:0019264; GO:0030170; GO:0032259; GO:0035999	K00600	AT4G13930.1	SHM4	serine hydroxymethyltransferase 4	Sspon.06G0013830-1A	Sh08_g009800	Sobic.005G113300.1.p	LOC_Os12g22030.1	Zm00001d049234_P001
		Locus_1130_Transcript_1	SHM4	serine hydroxymethyltransferase 4	0.608597	0.980036	1.05039	0.226759	SP	A0A059Q0P7_9POAL	GO:0004372; GO:0008168; GO:0019264; GO:0030170; GO:0032259; GO:0035999	K00600	AT4G13930.1	SHM4	serine hydroxymethyltransferase 4	Sspon.06G0013830-1A	Sh08_g009800	Sobic.005G113300.1.p	LOC_Os12g22030.1	Zm00001d049234_P001
		Locus_764_Transcript_2	GSTF5	glutathione S-transferase (class phi) 5	0.610036	0.508363	-0.155785	-2.01719	SP	A0A3L6FEU8_MAIZE	GO:0004364	K00799	AT1G02940.1	0	glutathione S-transferase (class phi) 5	Sspon.03G0027440-2C	Sh03_g031420	Sobic.003G416300.1.p	LOC_Os01g70770.1	Zm00001d042216_P001
		Locus_14_Transcript_4	ASN1	glutamine-dependent asparagine synthase 1	0.611435	1.50035	2.36595	5.12928	both	B5U8J7_MAIZE	GO:0004066; GO:0005524; GO:0005829; GO:0006529; GO:0006541	K01953	AT3G47340.1	ASN1,AT-ASN1,DIN6	glutamine-dependent asparagine synthase 1	Sspon.05G0036630-1C	Sh08_g000370	Sobic.005G003200.1.p	LOC_Os06g15420.1	Zm00001d044608_P001
		Locus_4416_Transcript_1	PSAT	phosphoserine aminotransferase	0.621849	1.2914	2.68253	-0.631326	SP	C5WWZ1_SORBI	GO:0004648; GO:0005737; GO:0006564; GO:0009570; GO:0030170	K00831	AT4G35630.1	PSAT	phosphoserine aminotransferase	Sspon.01G0003170-2B	Sh09_g008460	Sobic.001G498500.1.p	LOC_Os03g06200.1	Zm00001d027727_P001
		Locus_1893_Transcript_1	c-NAD-MDH2	Lactate/malate dehydrogenase family protein	0.624609	0.632956	3.84876	0.412349	both	C5WYF2_SORBI	GO:0005975; GO:0006099; GO:0006107; GO:0006108; GO:0006734; GO:0030060	K00025	AT5G43330.1	0	Lactate/malate dehydrogenase family protein	Sspon.01G0019480-1A	Sh01_g017500	Sobic.001G219300.1.p	LOC_Os10g33800.3	Zm00001d014030_P001
		Locus_6198_Transcript_1	SAMDC	S-adenosylmethionine decarboxylase	0.631041	0.933911	-2.23704	-0.949959	SP	C5XCY7_SORBI	GO:0004014; GO:0005829; GO:0006557; GO:0006597; GO:0008295	K01611	AT3G02470.4	SAMDC	S-adenosylmethionine decarboxylase	Sspon.02G0014450-3D	Sh06_g008850	Sobic.002G206700.1.p	LOC_Os09g25625.1	Zm00001d020543_P001
		Locus_4309_Transcript_2	GFAT	glutamine-fructose-6-phosphate transaminase (isomerizing)s;sugar binding;transaminases	0.636713	0.646677	2.07311	-1.23844	SP	C5YQM9_SORBI	GO:0004360; GO:0006002; GO:0006047; GO:0006487; GO:0006541; GO:0097367	K00820	AT3G24090.1	0	glutamine-fructose-6-phosphate transaminase (isomerizing)s;sugar binding;transaminases	Sspon.07G0019980-3C	0	Sobic.008G016900.1.p	LOC_Os12g03720.1	Zm00001d044646_P058
		Locus_768_Transcript_2	DHAR2	dehydroascorbate reductase 2	0.64734	0.483676	2.09044	0.711346	both	C5YYX3_SORBI	GO:0010731; GO:0045174	K21888	AT1G75270.1	DHAR2	dehydroascorbate reductase 2	Sspon.07G0015180-1T	Sh09_g001750	Sobic.009G017800.2.p	LOC_Os05g02530.1	Zm00001d011034_P003
		Locus_9_Transcript_1	SAHH1	S-adenosyl-L-homocysteine hydrolase	0.657495	0.739305	1.5168	-0.360537	SP	A0A059PZG0_9POAL	GO:0004013; GO:0006730	K01251	AT4G13940.1	ATSAHH1,EMB1395,HOG1,MEE58,SAHH1	S-adenosyl-L-homocysteine hydrolase	Sspon.06G0013840-2B	0	Sobic.005G112800.1.p	LOC_Os11g26850.2	Zm00001d049239_P001
		Locus_1809_Transcript_6	PAL4	phenylalanine ammonia-lyase 4	0.663449	1.38187	5.37022	3.78958	both	Q7XQS7_ORYSJ	0	K10775	AT3G10340.1	0	phenylalanine ammonia-lyase 4	Sspon.01G0024290-1A	Sh10_g018150	Sobic.006G148900.1.p	LOC_Os02g41650.1	Zm00001d026621_P009
		Locus_448_Transcript_1	mtLPD1	mitochondrial lipoamide dehydrogenase 1	0.665264	0.621022	1.14195	-0.283451	SP	C5XIY9_SORBI	GO:0004148; GO:0005739; GO:0045252; GO:0045454; GO:0050660; GO:0055114	K00382	AT1G48030.2	0	mitochondrial lipoamide dehydrogenase 1	Sspon.03G0014960-3C	Sh09_g004780	Sobic.003G152900.1.p	LOC_Os01g22520.1	Zm00001d040721_P002
		Locus_1130_Transcript_3	SHM4	serine hydroxymethyltransferase 4	0.670875	0.815595	0.282372	0.736966	SP	A0A059Q0P7_9POAL	GO:0004372; GO:0008168; GO:0019264; GO:0030170; GO:0032259; GO:0035999	K00600	AT4G13930.1	SHM4	serine hydroxymethyltransferase 4	Sspon.06G0013830-1A	Sh08_g009800	Sobic.005G113300.1.p	LOC_Os12g22030.1	Zm00001d049234_P001
		Locus_1849_Transcript_1	ATHDH	histidinol dehydrogenase	0.674399	0.599259	3.8027	0.545885	both	A0A1Z5S4N8_SORBI	GO:0000105; GO:0004399; GO:0005737; GO:0005829; GO:0009411; GO:0009555; GO:0009570; GO:0046872; GO:0051287	K00013	AT5G63890.1	ATHDH,HDH,HISN8	histidinol dehydrogenase	Sspon.01G0029580-1P	0	Sobic.001G067300.1.p	LOC_Os01g13190.1	Zm00001d034343_P001
		Locus_1748_Transcript_2	ATCCT1	phosphorylcholine cytidylyltransferase	0.683861	0.487433	1.38897	0.429157	SP	B4F7T8_MAIZE	GO:0004105; GO:0031210	K00968	AT2G32260.1	ATCCT1,CCT1	phosphorylcholine cytidylyltransferase	Sspon.04G0017280-3D	Sh04_g004040	Sobic.004G058200.1.p	LOC_Os02g07720.2	Zm00001d015399_P002
		Locus_8666_Transcript_2	C4H	cinnamate-4-hydroxylase	0.686983	1.76587	-3.95192	-10.7731	SP	C5Y145_SORBI	GO:0004497; GO:0005506; GO:0016021; GO:0016705; GO:0020037	K00487	AT2G30490.1	ATC4H,C4H,CYP73A5,REF3	cinnamate-4-hydroxylase	Sspon.04G0012520-4D	Sh03_g024810	Sobic.004G141200.1.p	LOC_Os02g26810.1	Zm00001d016471_P001
		Locus_2465_Transcript_4	ATGSTU8	glutathione S-transferase TAU 8	0.687665	0.736139	2.92186	1.18005	both	C5X303_SORBI	GO:0004364; GO:0005737; GO:0006749	K00799	AT3G09270.1	ATGSTU8,GSTU8	glutathione S-transferase TAU 8	Sspon.02G0012850-4D	Sh02_g015180	Sobic.002G231600.1.p	LOC_Os09g29200.1	Zm00001d020780_P001
		Locus_11144_Transcript_1	ACO1	ACC oxidase 1	0.688041	2.00887	-12.7669	-4.50956	SP	A0A1W0VY40_SORBI	GO:0016491; GO:0046872	K05933	AT2G19590.1	ACO1,ATACO1	ACC oxidase 1	Sspon.03G0042170-2D	Sh03_g013110	Sobic.003G197200.1.p	LOC_Os01g39860.1	Zm00001d011208_P001
		Locus_1091_Transcript_1	E-COAH-2	enoyl-CoA hydratase/isomerase A	0.688516	0.321469	1.32962	0.423292	both	C5WMF3_SORBI	GO:0003824; GO:0005777	K01692	AT4G16210.1	E-COAH-2,ECHIA	enoyl-CoA hydratase/isomerase A	Sspon.01G0008350-2B	Sh01_g031360	Sobic.001G393800.1.p	LOC_Os03g19680.1	Zm00001d028909_P001
		Locus_562_Transcript_1	APX1	ascorbate peroxidase 1	0.691216	0.593362	-2.01458	-0.384729	SP	S4WDN5_9POAL	GO:0006979; GO:0016688; GO:0020037; GO:0046872	K00434	AT1G07890.8	APX1,ATAPX01,ATAPX1,CS1,MEE6	ascorbate peroxidase 1	Sspon.01G0052180-1P	Sh07_g002190	Sobic.001G410200.1.p	LOC_Os03g17690.2	Zm00001d028709_P001
		Locus_333_Transcript_4	CAT2	catalase 2	0.72253	0.246217	1.17739	-0.0732311	SP	A0A088FFP9_9POAL	GO:0004096; GO:0006979; GO:0020037; GO:0042744; GO:0046872	K03781	AT4G35090.1	CAT2	catalase 2	Sspon.08G0000830-4D	Sh10_g018740	Sobic.010G274500.2.p	LOC_Os06g51150.1	Zm00001d014848_P001
		Locus_429_Transcript_4	GSTF13	Glutathione S-transferase family protein	0.723144	0.288645	0.199107	-0.0624473	SP	C5XKV8_SORBI	GO:0004364; GO:0005737; GO:0043295	K00799	AT3G62760.1	ATGSTF13	Glutathione S-transferase family protein	Sspon.03G0005720-1A	Sh03_g021810	Sobic.003G305700.1.p	LOC_Os01g55830.1	Zm00001d012675_P001
		Locus_9923_Transcript_9	ACAT2	acetoacetyl-CoA thiolase 2	0.728698	0.492367	0.102515	-0.495855	SP	A0A1B6QMR1_SORBI	GO:0003985; GO:0003988; GO:0006635	K00626	AT5G48230.2	ACAT2,EMB1276	acetoacetyl-CoA thiolase 2	Sspon.02G0032500-3C	Sh01_g026620	Sobic.001G348100.2.p	LOC_Os09g07830.1	Zm00001d029416_P002
		Locus_270_Transcript_4	iPGAM2	Phosphoglycerate mutase, 2,3-bisphosphoglycerate-independent	0.734462	0.218257	0.456989	-0.466944	SP	A0A1B6Q6S1_SORBI	GO:0005737; GO:0006007; GO:0006096; GO:0030145; GO:0044262; GO:0046537	K15633	AT3G08590.2	0	Phosphoglycerate mutase, 2,3-bisphosphoglycerate-independent	Sspon.03G0029970-1P	0	Sobic.003G336000.2.p	LOC_Os01g60190.1	Zm00001d043086_P014
		Locus_14084_Transcript_3	ATMTK	S-methyl-5-thioribose kinase	0.750641	0.695607	2.68471	1.50236	both	A0A1B6PNZ3_SORBI	GO:0009086; GO:0046522	K00899	AT1G49820.1	ATMTK,MTK	S-methyl-5-thioribose kinase	Sspon.05G0001320-1T	Sh06_g018950	Sobic.006G259700.1.p	LOC_Os04g57400.1	Zm00001d026573_P002
		Locus_6799_Transcript_1	APX3	ascorbate peroxidase 3	0.751804	0.524473	3.80879	0.3678	SP	C5YH30_SORBI	GO:0000302; GO:0004601; GO:0009507; GO:0016021; GO:0016688; GO:0020037; GO:0034599; GO:0042744; GO:0046872	K00434	AT4G35000.1	APX3	ascorbate peroxidase 3	Sspon.06G0003940-2B	Sh07_g013850	Sobic.007G177000.1.p	LOC_Os08g43560.1	Zm00001d025047_P001
		Locus_329_Transcript_2	NAOD	Peptidase M20/M25/M40 family protein	0.759491	0.562627	13.043	1.5131	both	A0A3L6EI48_MAIZE	GO:0016787	K01438	AT4G17830.1	0	Peptidase M20/M25/M40 family protein	Sspon.04G0005910-2B	Sh04_g020210	Sobic.004G275600.1.p	LOC_Os02g46520.1	Zm00001d017676_P001
		Locus_19133_Transcript_1	GSTU18	glutathione S-transferase TAU 18	0.774746	0.735703	-0.537415	-0.584724	SP	C5XHF5_SORBI	GO:0004364; GO:0005737; GO:0006749	K00799	AT1G10360.1	ATGSTU18,GST29,GSTU18	glutathione S-transferase TAU 18	Sspon.03G0008520-3C	Sh01_g024320	Sobic.003G264400.1.p	LOC_Os01g49720.1	Zm00001d043795_P001
		Locus_768_Transcript_1	DHAR2	dehydroascorbate reductase 2	0.784544	0.53111	2.89313	0.891844	both	C5YYX3_SORBI	GO:0010731; GO:0045174	K21888	AT1G75270.1	DHAR2	dehydroascorbate reductase 2	Sspon.07G0015180-1T	Sh09_g001750	Sobic.009G017800.2.p	LOC_Os05g02530.1	Zm00001d011034_P003
		Locus_17249_Transcript_2	ALAAT2	alanine aminotransferase 2	0.792916	0.729387	-0.443889	-0.253527	SP	C5X2E3_SORBI	GO:0004021; GO:0009058; GO:0030170	K00814	AT1G72330.1	ALAAT2	alanine aminotransferase 2	Sspon.02G0003400-1A	Sh02_g027830	Sobic.002G375800.1.p	LOC_Os07g42600.1	Zm00001d022152_P001
		Locus_456_Transcript_7	BGLU44	B-S glucosidase 44	0.797589	0.893631	2.10993	0.522304	both	A0A1B6QIM7_SORBI	GO:0005975; GO:0008422	K05350	AT3G18080.1	BGLU44	B-S glucosidase 44	Sspon.01G0047160-1B	Sh01_g009850	Sobic.001G123300.1.p	LOC_Os03g49600.1	Zm00001d033649_P001
		Locus_12624_Transcript_1	AAT	aspartate aminotransferase	0.799479	0.506383	-0.153445	-1.02232	SP	B4G195_MAIZE	GO:0003824; GO:0009058; GO:0030170	K15849	AT2G22250.3	AAT,ATAAT,MEE17	aspartate aminotransferase	Sspon.07G0023480-2D	0	Sobic.009G149400.1.p	LOC_Os01g65090.1	Zm00001d010190_P002
		Locus_1764_Transcript_2	TSB2	tryptophan synthase beta-subunit 2	0.80168	0.680947	0.83231	-0.656124	SP	Q8W0T4_SORBI	GO:0000162; GO:0004834; GO:0005737	K01696	AT4G27070.1	0	tryptophan synthase beta-subunit 2	Sspon.06G0011870-3C	Sh07_g002760	Sobic.007G032000.1.p	LOC_Os08g04180.1	Zm00001d024702_P001
		Locus_3654_Transcript_1	EMB1144	chorismate synthase, putative / 5-enolpyruvylshikimate-3-phosphate phospholyase, putative	0.814047	0.542509	1.75228	-1.76143	SP	A0A3L6SH19_PANMI	GO:0004107; GO:0009073; GO:0009423	K01736	AT1G48850.1	EMB1144	chorismate synthase, putative / 5-enolpyruvylshikimate-3-phosphate phospholyase, putative	0	Sh01_g034980	Sobic.001G433700.1.p	LOC_Os03g14990.1	Zm00001d028477_P003
		Locus_13557_Transcript_1	AQI	Peptidase M20/M25/M40 family protein	0.816457	1.35179	4.41447	1.23274	both	C5YIP9_SORBI	GO:0004046; GO:0005773; GO:0005783; GO:0005794; GO:0006520; GO:0010043	K14677	AT4G38220.1	0	Peptidase M20/M25/M40 family protein	Sspon.06G0001820-2C	Sh_245L02_g000050	Sobic.007G208300.1.p	LOC_Os08g40110.2	Zm00001d031473_P001
		Locus_333_Transcript_2	CAT2	catalase 2	0.818786	0.677168	1.45592	0.756044	both	A0A088FFP9_9POAL	GO:0004096; GO:0006979; GO:0020037; GO:0042744; GO:0046872	K03781	AT4G35090.1	CAT2	catalase 2	Sspon.08G0000830-4D	Sh10_g018740	Sobic.010G274500.2.p	LOC_Os06g51150.1	Zm00001d014848_P001
		Locus_4084_Transcript_2	GPX4	glutathione peroxidase 4	0.827025	1.19501	3.22304	-0.0850913	SP	A0A1B6QN31_SORBI	GO:0004602; GO:0006979	K00432	AT2G48150.1	ATGPX4,GPX4	glutathione peroxidase 4	Sspon.01G0039510-1B	Sh06_g020210	Sobic.001G365800.2.p	LOC_Os03g24380.1	Zm00001d047448_P002
		Locus_6633_Transcript_1	ASP3	aspartate aminotransferase 3	0.846055	0.471186	-1.30889	-1.09947	SP	A0A1B6Q670_SORBI	GO:0004069; GO:0005739; GO:0006520; GO:0009058; GO:0030170	K14454	AT5G11520.1	ASP3,YLS4	aspartate aminotransferase 3	Sspon.03G0006020-3C	Sh03_g021620	Sobic.003G303300.1.p	LOC_Os01g55540.1	Zm00001d043382_P001
		Locus_13005_Transcript_1	AACT1	acetoacetyl-CoA thiolase	0.847901	0.910756	1.46475	0.479779	both	A0A1B6Q2G4_SORBI	GO:0003985; GO:0003988; GO:0006635	K00626	AT5G47720.4	0	Thiolase family protein	Sspon.03G0018740-1A	Sh03_g006720	Sobic.003G100800.1.p	LOC_Os01g02020.1	Zm00001d008432_P003
		Locus_1479_Transcript_2	CPuORF9	conserved peptide upstream open reading frame 9	0.850409	1.18054	2.42591	-0.643665	SP	A0A1E5UVT4_9POAL	0	K01611	AT3G02468.1	0	conserved peptide upstream open reading frame 9	Sspon.05G0007830-1A	Sh06_g008840	Sobic.002G206750.1.p	LOC_Os04g42095.1	Zm00001d025773_P001
		Locus_13877_Transcript_2	BGLU11	beta glucosidase 11	0.852491	0.79262	-0.540772	-1.58398	SP	A0A1B6QDJ9_SORBI	GO:0004553; GO:0005975	K01188	AT1G02850.2	BGLU11	beta glucosidase 11	Sspon.02G0010420-2D	Sh02_g017560	Sobic.002G261600.2.p	LOC_Os09g33680.1	Zm00001d021119_P001
		Locus_11834_Transcript_1	URE	urease	0.852724	0.630382	4.40514	2.09592	both	C5X799_SORBI	GO:0009039; GO:0016151; GO:0043419	K01427	AT1G67550.1	URE	urease	Sspon.02G0025860-3C	0	Sobic.002G009300.1.p	ChrSy.fgenesh.mRNA.49	Zm00001d007945_P008
		Locus_57248_Transcript_1	GroeS	GroES-like zinc-binding dehydrogenase family protein	0.852766	0.613115	0.665756	-1.46157	SP	A0A1B6QQ04_SORBI	GO:0004024; GO:0005829; GO:0008270; GO:0046294; GO:0051903	K00121	AT4G22110.2	0	GroES-like zinc-binding dehydrogenase family protein	Sspon.01G0051180-2D	Sh02_g028130	Sobic.001G475800.1.p	LOC_Os07g42924.1	Zm00001d027996_P003
		Locus_79_Transcript_4	E2-OGDH2	Dihydrolipoamide succinyltransferase	0.888067	0.33813	0.305123	0.317868	SP	B6TRW8_MAIZE	GO:0004149; GO:0006099; GO:0033512; GO:0045252	K00658	AT5G55070.1	0	Dihydrolipoamide succinyltransferase	Sspon.05G0004840-1A	Sh06_g002110	Sobic.001G465400.1.p	LOC_Os04g32330.1	Zm00001d003923_P001
		Locus_439_Transcript_1	GPX2	glutathione peroxidase 2	0.888815	0.934366	1.40857	0.799331	both	C6JRI9_SORBI	GO:0004601; GO:0004602; GO:0005829; GO:0006979	K00432	AT2G31570.1	ATGPX2,GPX2	glutathione peroxidase 2	Sspon.05G0015830-1A	Sh06_g020210	Sobic.005G110442.1.p	LOC_Os11g18170.1	Zm00001d002704_P002
		Locus_6633_Transcript_3	ASP3	aspartate aminotransferase 3	0.89869	0.575992	-1.94542	-1.11775	SP	A0A1B6Q670_SORBI	GO:0004069; GO:0005739; GO:0006520; GO:0009058; GO:0030170	K14454	AT5G11520.1	ASP3,YLS4	aspartate aminotransferase 3	Sspon.03G0006020-3C	Sh03_g021620	Sobic.003G303300.1.p	LOC_Os01g55540.1	Zm00001d043382_P001
		Locus_982_Transcript_1	c-NAD-MDH1	Lactate/malate dehydrogenase family protein	0.901048	0.331522	1.79253	0.453029	both	C5WYF2_SORBI	GO:0005975; GO:0006099; GO:0006107; GO:0006108; GO:0006734; GO:0030060	K00025	AT1G04410.1	0	Lactate/malate dehydrogenase family protein	Sspon.01G0019480-1A	Sh01_g017500	Sobic.001G219300.1.p	LOC_Os10g33800.1	Zm00001d032695_P001
		Locus_1703_Transcript_3	SAMDC3	Adenosylmethionine decarboxylase family protein	0.90668	1.44243	2.47604	-0.0126163	SP	A0A1Z5RDR4_SORBI	GO:0004014; GO:0005829; GO:0006557; GO:0006597; GO:0008295	K01611	AT3G25570.2	0	Adenosylmethionine decarboxylase family protein	Sspon.05G0007830-1A	Sh06_g008850	Sobic.006G135600.4.p	LOC_Os04g42095.1	Zm00001d003157_P002
		Locus_329_Transcript_1	NAOD	Peptidase M20/M25/M40 family protein	0.90888	0.585936	2.36385	0.531507	SP	A0A3L6EI48_MAIZE	GO:0016787	K01438	AT4G17830.1	0	Peptidase M20/M25/M40 family protein	Sspon.04G0005910-2B	Sh04_g020210	Sobic.004G275600.1.p	LOC_Os02g46520.1	Zm00001d017676_P001
		Locus_2465_Transcript_3	GSTU7	glutathione S-transferase tau 7	0.910611	1.09626	0.933363	-0.0995357	SP	C5X303_SORBI	GO:0004364; GO:0005737; GO:0006749	K00799	AT2G29420.1	ATGSTU7,GST25,GSTU7	glutathione S-transferase tau 7	Sspon.02G0012850-4D	Sh02_g015180	Sobic.002G231600.1.p	LOC_Os09g29200.1	Zm00001d020780_P001
		Locus_19017_Transcript_1	AK-HSDH	aspartate kinase-homoserine dehydrogenase ii	0.914794	0.461209	2.53543	1.40113	both	C5X893_SORBI	GO:0004072; GO:0004412; GO:0005524; GO:0009067; GO:0009088; GO:0009089; GO:0009090; GO:0050661	K12524	AT4G19710.2	AK-HSDH,AK-HSDH II	aspartate kinase-homoserine dehydrogenase ii	Sspon.02G0039260-1B	Sh_214I03_g000020	Sobic.002G155100.1.p	LOC_Os09g12290.1	Zm00001d019988_P001
		Locus_456_Transcript_5	BGLU44	B-S glucosidase 44	0.917936	0.286284	0.727594	0.0930632	SP	A0A1B6QIM7_SORBI	GO:0005975; GO:0008422	K05350	AT3G18080.1	BGLU44	B-S glucosidase 44	Sspon.01G0047160-1B	Sh01_g009850	Sobic.001G123300.1.p	LOC_Os03g49600.1	Zm00001d033649_P001
		Locus_439_Transcript_2	GPX2	glutathione peroxidase 2	0.923301	0.625212	0.0976633	0.566852	SP	C6JRI9_SORBI	GO:0004601; GO:0004602; GO:0005829; GO:0006979	K00432	AT2G31570.1	ATGPX2,GPX2	glutathione peroxidase 2	Sspon.05G0015830-1A	Sh06_g020210	Sobic.005G110442.1.p	LOC_Os11g18170.1	Zm00001d002704_P002
		Locus_27182_Transcript_2	IMS1	2-isopropylmalate synthase 1	0.929567	0.723042	4.39461	1.77794	both	C5YQI8_SORBI	GO:0003852; GO:0009098; GO:0009507	K01649	AT1G74040.1	IMS1,IPMS2,MAML-3	2-isopropylmalate synthase 1	Sspon.07G0017060-2C	Sh05_g001820	Sobic.008G012400.1.p	LOC_Os12g04440.1	Zm00001d023243_P004
		Locus_13877_Transcript_1	BGLU11	beta glucosidase 11	0.932437	0.616671	-0.697265	-1.11934	SP	A0A1B6QDJ9_SORBI	GO:0004553; GO:0005975	K01188	AT1G02850.2	BGLU11	beta glucosidase 11	Sspon.02G0010420-2D	Sh02_g017560	Sobic.002G261600.2.p	LOC_Os09g33680.1	Zm00001d021119_P001
		Locus_2713_Transcript_1	AGT2	alanine:glyoxylate aminotransferase 2	0.936703	0.5158	-1.45369	-1.21217	SP	A0A1B6QQ80_SORBI	GO:0005739; GO:0005774; GO:0008270; GO:0008483; GO:0030170; GO:0046686	K00827	AT4G39660.1	AGT2	alanine:glyoxylate aminotransferase 2	Sspon.01G0035360-2D	Sh01_g039310	Sobic.001G488200.1.p	LOC_Os03g07570.1	Zm00001d027861_P001
		Locus_19243_Transcript_1	ATSPDS3	spermidine synthase 3	0.943362	0.472148	2.12294	1.03782	both	A0A368PGK5_SETIT	GO:0004766; GO:0006596	K00797	AT5G53120.5	0	spermidine synthase 3	Sspon.04G0020180-4D	Sh04_g008270	Sobic.004G113100.2.p	LOC_Os02g15550.2	Zm00001d015026_P004
		Locus_982_Transcript_2	c-NAD-MDH1	Lactate/malate dehydrogenase family protein	0.943844	0.229775	1.89025	0.589747	both	C5WYF2_SORBI	GO:0005975; GO:0006099; GO:0006107; GO:0006108; GO:0006734; GO:0030060	K00025	AT1G04410.1	0	Lactate/malate dehydrogenase family protein	Sspon.01G0019480-1A	Sh01_g017500	Sobic.001G219300.1.p	LOC_Os10g33800.1	Zm00001d032695_P001
		Locus_333_Transcript_3	CAT2	catalase 2	0.946994	1.41569	3.2556	0.664688	both	A0A088FFP9_9POAL	GO:0004096; GO:0006979; GO:0020037; GO:0042744; GO:0046872	K03781	AT4G35090.1	CAT2	catalase 2	Sspon.08G0000830-4D	Sh10_g018740	Sobic.010G274500.2.p	LOC_Os06g51150.1	Zm00001d014848_P001
		Locus_6633_Transcript_2	ASP3	aspartate aminotransferase 3	0.947188	2.51169	3.68413	0.553533	SP	A0A1B6Q673_SORBI	GO:0004069; GO:0006520; GO:0009058; GO:0030170	K14454	AT5G11520.1	ASP3,YLS4	aspartate aminotransferase 3	Sspon.03G0006020-3C	Sh03_g021620	Sobic.003G303300.2.p	LOC_Os01g55540.1	Zm00001d043382_P001
		Locus_21193_Transcript_2	BGLU44	B-S glucosidase 44	0.96426	0.468743	0.0727563	0.774776	SP	C5WNS8_SORBI	GO:0004338; GO:0004565; GO:0004567; GO:0005975; GO:0008422; GO:0016021; GO:0033907; GO:0047701; GO:0080079; GO:0080083	K05350	AT3G18080.1	BGLU44	B-S glucosidase 44	Sspon.01G0025920-3C	Sh01_g009810	Sobic.001G123100.1.p	LOC_Os03g49610.1	Zm00001d033651_P008
		Locus_448_Transcript_2	mtLPD1	mitochondrial lipoamide dehydrogenase 1	0.96528	0.615786	1.09537	-0.651518	SP	C5XIY9_SORBI	GO:0004148; GO:0005739; GO:0045252; GO:0045454; GO:0050660; GO:0055114	K00382	AT1G48030.2	0	mitochondrial lipoamide dehydrogenase 1	Sspon.03G0014960-3C	Sh09_g004780	Sobic.003G152900.1.p	LOC_Os01g22520.1	Zm00001d009163_P001
		Locus_5002_Transcript_1	ATCIMS	Cobalamin-independent synthase family protein	0.967075	1.1306	1.22304	0.759679	both	A0A6G1DHU3_9ORYZ	0	K00549	AT5G17920.2	ATCIMS,ATMETS,ATMS1	Cobalamin-independent synthase family protein	Sspon.02G0031860-1A	Sh08_g012510	Sobic.008G178800.2.p	LOC_Os12g42876.1	Zm00001d031128_P007
		Locus_13183_Transcript_4	G3PDH	Glyceraldehyde-3-phosphate dehydrogenase-like family protein	0.969303	1.59207	0.708698	2.57894	SP	A0A3L6GES2_MAIZE	GO:0004412; GO:0009086; GO:0009088; GO:0009097; GO:0016301; GO:0050661	K00003	AT5G21060.1	0	Glyceraldehyde-3-phosphate dehydrogenase-like family protein	Sspon.07G0017510-1A	Sh08_g001340	Sobic.008G019532.1.p	LOC_Os11g03470.3	Zm00001d023278_P003
		Locus_17424_Transcript_1	G6PD6	glucose-6-phosphate dehydrogenase 6	0.969515	0.219658	1.82436	-0.135156	SP	A0A0A1EQ99_9POAL	GO:0004345; GO:0006006; GO:0006098; GO:0050661	K00036	AT5G40760.1	G6PD6	glucose-6-phosphate dehydrogenase 6	Sspon.05G0008360-1A	Sh04_g014010	Sobic.006G126300.2.p	LOC_Os02g38840.2	Zm00001d003252_P006
		Locus_2582_Transcript_1	cICDH	cytosolic NADP+-dependent isocitrate dehydrogenase	0.979707	0.657302	1.49928	-0.4046	SP	A0A1Z5R408_SORBI	GO:0000287; GO:0004450; GO:0005739; GO:0006099; GO:0006102; GO:0006739; GO:0051287	K00031	AT1G65930.1	cICDH	cytosolic NADP+-dependent isocitrate dehydrogenase	Sspon.03G0010040-1P	Sh_002O03_contig-1_g000020	Sobic.009G238900.1.p	LOC_Os05g49760.1	Zm00001d039079_P002
		Locus_14_Transcript_8	ASN1	glutamine-dependent asparagine synthase 1	0.982774	1.77923	1.92699	2.96738	both	B5U8J7_MAIZE	GO:0004066; GO:0005524; GO:0005829; GO:0006529; GO:0006541	K01953	AT3G47340.1	ASN1,AT-ASN1,DIN6	glutamine-dependent asparagine synthase 1	Sspon.05G0036630-1C	Sh08_g000370	Sobic.005G003200.1.p	LOC_Os06g15420.1	Zm00001d044608_P001
		Locus_1703_Transcript_5	SAMDC3	Adenosylmethionine decarboxylase family protein	0.989211	1.43796	2.36098	0.0793047	SP	A0A1Z5RDR4_SORBI	GO:0004014; GO:0005829; GO:0006557; GO:0006597; GO:0008295	K01611	AT3G25570.2	0	Adenosylmethionine decarboxylase family protein	Sspon.05G0007830-2D	Sh06_g008850	Sobic.006G135600.4.p	LOC_Os04g42095.1	Zm00001d003157_P002
		Locus_1703_Transcript_4	SAMDC3	Adenosylmethionine decarboxylase family protein	0.992115	1.52374	2.29913	-0.18175	SP	A0A1Z5RDR4_SORBI	GO:0004014; GO:0005829; GO:0006557; GO:0006597; GO:0008295	K01611	AT3G25570.2	0	Adenosylmethionine decarboxylase family protein	Sspon.05G0007830-2D	Sh06_g008850	Sobic.006G135600.4.p	LOC_Os04g42095.1	Zm00001d003157_P002
		Locus_4843_Transcript_1	PMDH1	peroxisomal NAD-malate dehydrogenase 1	10.9586	11.697	0	0	SP	A0A0D6QY17_ARACU	GO:0005975; GO:0006099; GO:0006108; GO:0030060	K00026	AT2G22780.1	PMDH1	peroxisomal NAD-malate dehydrogenase 1	Sspon.06G0021590-2C	Sh07_g010220	Sobic.007G137600.1.p	LOC_Os01g61380.1	Zm00001d050409_P001
		Locus_12624_Transcript_2	AAT	aspartate aminotransferase	0.996204	0.310714	-0.0238771	-1.5853	SP	B4G195_MAIZE	GO:0003824; GO:0009058; GO:0030170	K15849	AT2G22250.3	AAT,ATAAT,MEE17	aspartate aminotransferase	Sspon.07G0023480-2D	0	Sobic.009G149400.1.p	LOC_Os01g65090.1	Zm00001d010190_P002
		Locus_1703_Transcript_1	SAMDC3	Adenosylmethionine decarboxylase family protein	0.999591	1.37105	2.69796	-0.0289467	SP	A0A1Z5RDR4_SORBI	GO:0004014; GO:0005829; GO:0006557; GO:0006597; GO:0008295	K01611	AT3G25570.2	0	Adenosylmethionine decarboxylase family protein	Sspon.05G0007830-2D	Sh06_g008850	Sobic.006G135600.4.p	LOC_Os04g42095.1	Zm00001d003157_P002
		Locus_1072_Transcript_2	PYD4	PYRIMIDINE 4	1	0.81525	0.241579	-0.686689	SP	C5YZR0_SORBI	GO:0008483; GO:0030170	K00827	AT3G08860.1	PYD4	PYRIMIDINE 4	Sspon.07G0005850-3D	Sh09_g013840	Sobic.009G172500.1.p	LOC_Os05g39770.1	Zm00001d038453_P003
		Locus_21337_Transcript_1	HGO	homogentisate 1,2-dioxygenase	1.00576	1.324	3.57984	1.12194	both	C5Z228_SORBI	GO:0004411; GO:0005737; GO:0005829; GO:0006520; GO:0006559; GO:0006572; GO:0046872; GO:1902000	K00451	AT5G54080.2	HGO	homogentisate 1,2-dioxygenase	Sspon.08G0013010-1A	Sh10_g000090	Sobic.010G001600.1.p	LOC_Os06g01360.1	Zm00001d045610_P002
		Locus_8195_Transcript_1	PIP	proline iminopeptidase	1.00976	0.312341	-0.264484	-0.358914	SP	A0A1B6PA37_SORBI	GO:0004177; GO:0005737	K01259	AT2G14260.1	PIP	proline iminopeptidase	Sspon.07G0004440-2B	Sh09_g015260	Sobic.009G195700.2.p	LOC_Os05g43830.1	Zm00001d038689_P001
		Locus_29343_Transcript_1	GSR2	glutamine synthase clone F11	1.01082	1.5481	-0.542955	0.32333	SP	Q5MD09_SACOF	GO:0004356; GO:0005524; GO:0006542	K01915	AT1G66200.1	ATGSR2,GSR2	glutamine synthase clone F11	Sspon.01G0026870-1A	Sh_018K13_g000030	Sobic.001G116400.2.p	LOC_Os03g50490.1	Zm00001d033747_P001
		Locus_2582_Transcript_2	cICDH	cytosolic NADP+-dependent isocitrate dehydrogenase	1.01097	0.529884	1.84637	-0.145514	SP	A0A1Z5R408_SORBI	GO:0000287; GO:0004450; GO:0005739; GO:0006099; GO:0006102; GO:0006739; GO:0051287	K00031	AT1G65930.1	cICDH	cytosolic NADP+-dependent isocitrate dehydrogenase	Sspon.03G0010040-1P	Sh_002O03_contig-1_g000020	Sobic.009G238900.1.p	LOC_Os05g49760.1	Zm00001d039079_P002
		Locus_12521_Transcript_2	CYP71B2	cytochrome P450, family 71, subfamily B, polypeptide 2	1.01334	2.70583	2.48398	2.2346	both	C5WSW4_SORBI	GO:0004497; GO:0005506; GO:0016705; GO:0020037	K13029	AT1G13080.1	CYP71B2	cytochrome P450, family 71, subfamily B, polypeptide 2	Sspon.01G0032300-1P	Sh05_g008030	Sobic.001G012200.1.p	LOC_Os12g32850.1	Zm00001d034848_P001
		Locus_333_Transcript_5	CAT2	catalase 2	1.01703	0.903128	1.96123	0.69555	both	A0A088FFP9_9POAL	GO:0004096; GO:0006979; GO:0020037; GO:0042744; GO:0046872	K03781	AT4G35090.1	CAT2	catalase 2	Sspon.08G0000830-4D	Sh10_g018740	Sobic.010G274500.2.p	LOC_Os06g51150.1	Zm00001d014848_P001
		Locus_12789_Transcript_4	P5CS	delta1-pyrroline-5-carboxylate synthase 1	1.02275	0.662702	2.36624	-0.989858	SP	A0A286QWS1_SACSP	GO:0004349; GO:0004350; GO:0005524; GO:0005737; GO:0055129	K12657	AT2G39800.4	0	delta1-pyrroline-5-carboxylate synthase 1	Sspon.07G0006600-2B	Sh03_g026260	Sobic.009G160100.4.p	LOC_Os05g38150.1	Zm00001d010056_P017
		Locus_6316_Transcript_2	GSTF13	Glutathione S-transferase family protein	1.02318	1.21483	5.00664	0	SP	J9QE66_9POAL	GO:0004364	K00799	AT3G62760.1	ATGSTF13	Glutathione S-transferase family protein	Sspon.03G0014080-1A	Sh04_g011700	Sobic.008G079300.1.p	LOC_Os01g27360.1	Zm00001d012675_P001
		Locus_7702_Transcript_1	CYS-3A	O-acetylserine (thiol) lyase (OAS-TL) isoform A1	1.04455	0.714004	3.07464	1.40478	both	A0A3L6SZ86_PANMI	GO:0004124; GO:0006535	K01738	AT4G14880.4	0	O-acetylserine (thiol) lyase (OAS-TL) isoform A1	Sspon.02G0031930-2B	Sh03_g007360	Sobic.008G179900.2.p	LOC_Os12g42980.1	Zm00001d031136_P003
		Locus_918_Transcript_1	ACS6	1-aminocyclopropane-1-carboxylic acid (acc) synthase 6	1.04585	2.88569	9.02237	0.728327	SP	F5BR60_9POAL	GO:0003824; GO:0009058; GO:0030170	K20772	AT4G11280.1	0	1-aminocyclopropane-1-carboxylic acid (acc) synthase 6	Sspon.05G0004850-1T	0	Sobic.006G187900.1.p	LOC_Os04g48850.1	Zm00001d002592_P002
		Locus_563_Transcript_1	cICDH	cytosolic NADP+-dependent isocitrate dehydrogenase	1.05421	0.678468	3.79457	0.835447	both	A0A0E0JLW3_ORYPU	GO:0000287; GO:0004450; GO:0006099; GO:0006102; GO:0051287	K00031	AT1G65930.1	cICDH	cytosolic NADP+-dependent isocitrate dehydrogenase	Sspon.03G0010040-4D	Sh10_g004460	Sobic.003G241500.3.p	LOC_Os01g46610.1	Zm00001d044021_P001
		Locus_6089_Transcript_2	THDP	Thiamin diphosphate-binding fold (THDP-binding) superfamily protein	1.05621	0.884676	-0.258282	-1.96527	SP	A0A6G1BJP5_9ORYZ	0	K00166	AT1G21400.1	0	Thiamin diphosphate-binding fold (THDP-binding) superfamily protein	Sspon.07G0019760-2B	Sh08_g004530	Sobic.008G062200.2.p	LOC_Os12g08260.6	Zm00001d023694_P005
		Locus_1479_Transcript_4	CPuORF9	conserved peptide upstream open reading frame 9	1.05833	1.39778	4.22289	-0.972154	SP	A0A1E5UVT4_9POAL	0	K01611	AT3G02468.1	0	conserved peptide upstream open reading frame 9	Sspon.05G0007830-1A	Sh06_g008840	Sobic.002G206750.1.p	LOC_Os04g42095.1	Zm00001d025773_P001
		Locus_4283_Transcript_1	SAPX	stromal ascorbate peroxidase	1.07114	0.984698	2.50108	0.561671	both	C5YSU3_SORBI	GO:0000302; GO:0004601; GO:0016688; GO:0020037; GO:0034599; GO:0042744; GO:0046872	K00434	AT4G08390.2	SAPX	stromal ascorbate peroxidase	Sspon.07G0019530-2B	Sh08_g004350	Sobic.008G057900.1.p	LOC_Os12g07820.1	Zm00001d023582_P002
		Locus_2713_Transcript_4	AGT2	alanine:glyoxylate aminotransferase 2	1.08426	0.919488	-2.20271	-1.11197	SP	A0A1B6QQ80_SORBI	GO:0005739; GO:0005774; GO:0008270; GO:0008483; GO:0030170; GO:0046686	K00827	AT4G39660.1	AGT2	alanine:glyoxylate aminotransferase 2	Sspon.01G0035360-1B	Sh01_g039310	Sobic.001G488200.1.p	LOC_Os03g07570.1	Zm00001d027861_P001
		Locus_1703_Transcript_2	SAMDC3	Adenosylmethionine decarboxylase family protein	1.10007	1.62852	2.80804	0.124851	SP	A0A1Z5RDR4_SORBI	GO:0004014; GO:0005829; GO:0006557; GO:0006597; GO:0008295	K01611	AT3G25570.2	0	Adenosylmethionine decarboxylase family protein	Sspon.05G0007830-2D	Sh06_g008850	Sobic.006G135600.4.p	LOC_Os04g42095.1	Zm00001d003157_P002
		Locus_34558_Transcript_1	GPX4	glutathione peroxidase 4	1.10468	3.853	14.9828	2.76453	both	A0A0A9RQI7_ARUDO	0	K00432	AT2G48150.1	ATGPX4,GPX4	glutathione peroxidase 4	Sspon.01G0039510-1P	Sh06_g020210	Sobic.001G365800.2.p	LOC_Os03g24380.1	Zm00001d047448_P001
		Locus_13557_Transcript_2	AQI	Peptidase M20/M25/M40 family protein	1.10648	1.1624	3.73684	1.1823	both	C5YIP9_SORBI	GO:0004046; GO:0005773; GO:0005783; GO:0005794; GO:0006520; GO:0010043	K14677	AT4G38220.1	0	Peptidase M20/M25/M40 family protein	Sspon.06G0001820-2C	Sh_245L02_g000050	Sobic.007G208300.1.p	LOC_Os08g40110.2	Zm00001d031473_P001
		Locus_14_Transcript_3	ASN1	glutamine-dependent asparagine synthase 1	1.15673	1.40325	2.48278	3.44019	both	B5U8J7_MAIZE	GO:0004066; GO:0005524; GO:0005829; GO:0006529; GO:0006541	K01953	AT3G47340.1	ASN1,AT-ASN1,DIN6	glutamine-dependent asparagine synthase 1	Sspon.05G0036630-1C	Sh08_g000370	Sobic.005G003200.1.p	LOC_Os06g15420.1	Zm00001d044608_P001
		Locus_333_Transcript_1	CAT2	catalase 2	1.15809	0.73882	2.25613	0.602747	both	A0A088FFP9_9POAL	GO:0004096; GO:0006979; GO:0020037; GO:0042744; GO:0046872	K03781	AT4G35090.1	CAT2	catalase 2	Sspon.08G0000830-4D	Sh10_g018740	Sobic.010G274500.2.p	LOC_Os06g51150.1	Zm00001d014848_P001
		Locus_1924_Transcript_1	3HCDF	3-hydroxyacyl-CoA dehydrogenase family protein	1.15997	0.659329	1.76725	0.19654	SP	C5XME6_SORBI	GO:0003857; GO:0004300; GO:0005777; GO:0006631; GO:0070403	K00074	AT3G15290.1	0	3-hydroxyacyl-CoA dehydrogenase family protein	Sspon.03G0045720-1D	Sh03_g023720	Sobic.003G324000.1.p	LOC_Os01g58380.1	Zm00001d012590_P001
		Locus_4292_Transcript_2	ARD2	RmlC-like cupins superfamily protein	1.16884	0.651019	2.85578	0.742173	both	B6SKN3_MAIZE	GO:0005506; GO:0005634; GO:0005737; GO:0010309; GO:0019509	K08967	AT4G14710.2	ATARD2	RmlC-like cupins superfamily protein	Sspon.01G0003310-3C	0	Sobic.001G496300.2.p	LOC_Os03g06620.1	Zm00001d027756_P002
		Locus_429_Transcript_2	GSTF13	Glutathione S-transferase family protein	1.17598	0.303867	-0.396984	-0.25245	SP	A0A1D6GAY3_MAIZE	GO:0004364	K00799	AT3G62760.1	ATGSTF13	Glutathione S-transferase family protein	Sspon.03G0005720-1A	Sh03_g021810	Sobic.003G305700.1.p	LOC_Os01g55830.1	Zm00001d012675_P003
		Locus_1089_Transcript_1	GR1	glutathione-disulfide reductase	1.18022	1.56045	0.449379	-0.144522	SP	A0A194YU12_SORBI	GO:0004362; GO:0004791; GO:0005737; GO:0006749; GO:0045454; GO:0050660; GO:0050661	K00383	AT3G24170.3	0	glutathione-disulfide reductase	Sspon.04G0021790-1P	Sh01_g040740	Sobic.004G341200.2.p	LOC_Os02g56850.3	Zm00001d018454_P010
		Locus_2432_Transcript_3	GSTU15	glutathione S-transferase TAU 15	1.18354	2.19961	4.25888	1.73611	both	C5WUH5_SORBI	GO:0004364; GO:0005737; GO:0006749	K00799	AT1G59670.1	ATGSTU15,GSTU15	glutathione S-transferase TAU 15	Sspon.01G0013410-2P	Sh01_g024200	Sobic.001G317400.1.p	LOC_Os10g38710.1	Zm00001d029706_P001
		Locus_5402_Transcript_1	PMDH1	peroxisomal NAD-malate dehydrogenase 1	1.18435	0.687733	0.15129	0.336384	SP	A0A1B6PEI8_SORBI	GO:0005737; GO:0005975; GO:0006099; GO:0006108; GO:0009507; GO:0030060	K00026	AT2G22780.1	PMDH1	peroxisomal NAD-malate dehydrogenase 1	Sspon.02G0032270-2C	Sh01_g005040	Sobic.008G186200.1.p	LOC_Os12g43630.1	Zm00001d041243_P001
		Locus_10512_Transcript_6	GSTZ1	glutathione S-transferase zeta 1	1.19187	0.632827	1.84882	0.132829	SP	A0A0K0QRE9_SACOF	GO:0004364; GO:0005737; GO:0009072	K01800	AT2G02390.1	0	glutathione S-transferase zeta 1	Sspon.04G0025250-2C	Sh05_g004700	Sobic.004G182800.1.p	LOC_Os02g35590.2	Zm00001d016860_P001
		Locus_18080_Transcript_1	CHY4	ATP-dependent caseinolytic (Clp) protease/crotonase family protein	1.19497	0.351585	1.53283	0.232016	SP	C5WSJ3_SORBI	GO:0003860; GO:0005739; GO:0006574	K05605	AT4G31810.1	0	ATP-dependent caseinolytic (Clp) protease/crotonase family protein	Sspon.01G0014040-2B	0	Sobic.001G304000.1.p	LOC_Os10g40540.1	Zm00001d029860_P001
		Locus_14_Transcript_6	ASN1	glutamine-dependent asparagine synthase 1	1.19502	1.89065	2.67321	3.97514	both	B5U8J7_MAIZE	GO:0004066; GO:0005524; GO:0005829; GO:0006529; GO:0006541	K01953	AT3G47340.1	ASN1,AT-ASN1,DIN6	glutamine-dependent asparagine synthase 1	Sspon.05G0036630-1C	Sh08_g000370	Sobic.005G003200.1.p	LOC_Os06g15420.1	Zm00001d044608_P001
		Locus_563_Transcript_2	cICDH	cytosolic NADP+-dependent isocitrate dehydrogenase	1.20104	0.683976	2.09716	0.680026	both	A0A0E0JLW3_ORYPU	GO:0000287; GO:0004450; GO:0006099; GO:0006102; GO:0051287	K00031	AT1G65930.1	cICDH	cytosolic NADP+-dependent isocitrate dehydrogenase	Sspon.03G0010040-4D	Sh_002O03_contig-1_g000020	Sobic.003G241500.3.p	LOC_Os01g46610.1	Zm00001d044021_P001
		Locus_21337_Transcript_2	HGO	homogentisate 1,2-dioxygenase	1.21176	3.21121	3.91954	0.767149	SP	C5Z228_SORBI	GO:0004411; GO:0005737; GO:0005829; GO:0006520; GO:0006559; GO:0006572; GO:0046872; GO:1902000	K00451	AT5G54080.2	HGO	homogentisate 1,2-dioxygenase	Sspon.08G0013010-1A	Sh10_g000090	Sobic.010G001600.1.p	LOC_Os06g01360.1	Zm00001d045610_P002
		Locus_1479_Transcript_1	CPuORF9	conserved peptide upstream open reading frame 9	1.24232	1.35073	2.22305	-0.222392	SP	A0A1E5UVT4_9POAL	0	K01611	AT3G02468.1	0	conserved peptide upstream open reading frame 9	Sspon.05G0007830-1A	Sh06_g008840	Sobic.002G206750.1.p	LOC_Os04g42095.1	Zm00001d025773_P001
		Locus_8666_Transcript_3	C4H	cinnamate-4-hydroxylase	1.25452	1.21474	-13.8435	-1.79553	SP	C5Y145_SORBI	GO:0004497; GO:0005506; GO:0016021; GO:0016705; GO:0020037	K00487	AT2G30490.1	ATC4H,C4H,CYP73A5,REF3	cinnamate-4-hydroxylase	Sspon.04G0012520-4D	Sh03_g024810	Sobic.004G141200.1.p	LOC_Os02g26810.1	Zm00001d016471_P001
		Locus_6799_Transcript_2	APX3	ascorbate peroxidase 3	1.25998	1.44064	5.65261	0.897981	both	C5YH30_SORBI	GO:0000302; GO:0004601; GO:0009507; GO:0016021; GO:0016688; GO:0020037; GO:0034599; GO:0042744; GO:0046872	K00434	AT4G35000.1	APX3	ascorbate peroxidase 3	Sspon.06G0003940-2B	Sh07_g013850	Sobic.007G177000.1.p	LOC_Os08g43560.1	Zm00001d025047_P001
		Locus_5305_Transcript_1	EMB3004	dehydroquinate dehydratase, putative / shikimate dehydrogenase, putative	1.26368	0.556609	-0.528655	-0.28175	SP	C5XLB0_SORBI	GO:0003855; GO:0004764; GO:0009073; GO:0009423; GO:0019632	K13832	AT3G06350.1	EMB3004,MEE32	dehydroquinate dehydratase, putative / shikimate dehydrogenase, putative	Sspon.03G0033870-1T	Sh08_g007400	Sobic.003G169900.1.p	LOC_Os01g27750.1	Zm00001d040850_P003
		Locus_1629_Transcript_1	CHY1	beta-hydroxyisobutyryl-CoA hydrolase 1	1.26881	0.273851	2.61916	0.756156	both	B6TKL4_MAIZE	GO:0003860	K05605	AT5G65940.1	CHY1	beta-hydroxyisobutyryl-CoA hydrolase 1	Sspon.01G0053870-1C	Sh05_g011740	Sobic.001G290000.1.p	LOC_Os12g16350.1	Zm00001d021132_P004
		Locus_2433_Transcript_1	PSP	3-phosphoserine phosphatase	1.28439	1.65593	3.02076	1.80584	both	C5Y6W1_SORBI	GO:0000096; GO:0000287; GO:0004647; GO:0005737; GO:0006564; GO:0009507; GO:0009555; GO:0009793; GO:0016311; GO:0016791; GO:0048364	K01079	AT1G18640.2	PSP	3-phosphoserine phosphatase	Sspon.06G0017430-1A	Sh01_g002340	Sobic.005G194900.1.p	LOC_Os11g41160.3	Zm00001d048794_P004
		Locus_1908_Transcript_1	ALDH7B4	aldehyde dehydrogenase 7B4	1.29308	1.02692	1.22291	1	both	A0A142LSZ8_SACSP	GO:0005829; GO:0009269; GO:0009651; GO:0009737; GO:0016620	K14085	AT1G54100.2	0	aldehyde dehydrogenase 7B4	Sspon.02G0013900-2C	0	Sobic.002G215700.1.p	LOC_Os09g26880.1	Zm00001d005818_P003
		Locus_90_Transcript_1	KAT2	peroxisomal 3-ketoacyl-CoA thiolase 3	1.29445	1.0996	1.86663	-0.269994	SP	A0A194YT53_SORBI	GO:0003988; GO:0005777; GO:0006635; GO:0010124	K07513	AT2G33150.1	KAT2,PED1,PKT3	peroxisomal 3-ketoacyl-CoA thiolase 3	Sspon.04G0030660-1P	Sh04_g026460	Sobic.004G345800.1.p	LOC_Os02g57260.1	Zm00001d018487_P001
		Locus_6005_Transcript_2	TAT7	Tyrosine transaminase family protein	1.29834	1.81887	1.22027	-0.850499	SP	I6VXQ2_9POAL	GO:0006520; GO:0008483; GO:0009058; GO:0030170	K00815	AT5G53970.1	0	Tyrosine transaminase family protein	Sspon.06G0015380-1P	Sh05_g007770	Sobic.005G152200.1.p	LOC_Os11g35040.1	Zm00001d053107_P002
		Locus_10512_Transcript_2	GSTZ1	glutathione S-transferase zeta 1	1.29891	0.757629	2.28182	0.125412	SP	A0A0K0QRE9_SACOF	GO:0004364; GO:0005737; GO:0009072	K01800	AT2G02390.1	0	glutathione S-transferase zeta 1	Sspon.04G0025250-2C	Sh05_g004700	Sobic.004G182800.1.p	LOC_Os02g35590.2	Zm00001d016860_P001
		Locus_12521_Transcript_3	CYP71B37	cytochrome P450, family 71, subfamily B, polypeptide 37	1.30532	2.57442	12.8396	1.53473	both	A0A1B6PSU5_SORBI	GO:0004497; GO:0005506; GO:0016705; GO:0020037	K13029	AT3G26330.1	CYP71B37	cytochrome P450, family 71, subfamily B, polypeptide 37	Sspon.01G0032300-1P	Sh05_g008030	Sobic.005G158000.1.p	LOC_Os12g32850.1	Zm00001d034848_P001
		Locus_11183_Transcript_2	ASP1	aspartate aminotransferase 1	1.31269	1.07333	0.222392	0.263034	SP	A0A194YNT6_SORBI	GO:0004069; GO:0005507; GO:0005739; GO:0006520; GO:0009058; GO:0030170; GO:0046686	K14455	AT2G30970.2	0	aspartate aminotransferase 1	Sspon.04G0014500-3C	Sh03_g021620	Sobic.004G104700.1.p	LOC_Os02g14110.1	Zm00001d016198_P003
		Locus_5550_Transcript_1	CM3	chorismate mutase 3	1.35117	0.521653	0.370715	-0.124368	SP	C5XKW2_SORBI	GO:0004106; GO:0009073; GO:0046417	K01850	AT1G69370.1	0	chorismate mutase 3	Sspon.03G0005810-2B	Sh03_g021770	Sobic.003G306100.1.p	LOC_Os01g55870.1	Zm00001d043356_P002
		Locus_21193_Transcript_1	BGLU44	B-S glucosidase 44	1.35873	0.602724	0.32073	1.38715	SP	C5WNS8_SORBI	GO:0004338; GO:0004565; GO:0004567; GO:0005975; GO:0008422; GO:0016021; GO:0033907; GO:0047701; GO:0080079; GO:0080083	K05350	AT3G18080.1	BGLU44	B-S glucosidase 44	Sspon.01G0025920-3C	Sh01_g009810	Sobic.001G123100.1.p	LOC_Os03g49610.1	Zm00001d033651_P008
		Locus_4626_Transcript_3	SHCRBa	S-adenosylmethionine decarboxylase proenzyme	1.36062	0.838036	1.51925	-0.0411059	SP	A0A059Q2R0_9POAL	GO:0004014; GO:0006557; GO:0006597; GO:0008295	K01611	0	0	0	Sspon.05G0007830-1A	Sh06_g008850	Sobic.006G135600.4.p	LOC_Os04g42090.2	Zm00001d003157_P003
		Locus_4626_Transcript_4	SHCRBa	S-adenosylmethionine decarboxylase proenzyme	1.36516	1.34986	1.92947	0.612092	both	A0A059Q2R0_9POAL	GO:0004014; GO:0006557; GO:0006597; GO:0008295	K01611	0	0	0	Sspon.05G0007830-1A	Sh06_g008850	Sobic.006G135600.4.p	LOC_Os04g42090.2	Zm00001d003157_P003
		Locus_15260_Transcript_1	MST1	mercaptopyruvate sulfurtransferase 1	1.36889	0.634658	0.128743	0.637589	SP	K7U7U1_MAIZE	GO:0004792	K01011	AT1G79230.1	ATMST1,ATRDH1,MST1,ST1,STR1	mercaptopyruvate sulfurtransferase 1	Sspon.04G0017580-2C	Sh04_g003650	Sobic.004G053000.1.p	LOC_Os02g07044.2	Zm00001d053816_P009
		Locus_6089_Transcript_5	THDP2	Thiamin diphosphate-binding fold (THDP-binding) superfamily protein	1.37597	1.14799	-0.408975	-1.99102	SP	A0A1B6PC15_SORBI	GO:0016624	K00166	AT5G09300.1	0	Thiamin diphosphate-binding fold (THDP-binding) superfamily protein	Sspon.07G0019760-1A	Sh08_g004530	Sobic.008G062200.3.p	LOC_Os12g08260.1	Zm00001d023694_P005
		Locus_3855_Transcript_3	CYSC1	cysteine synthase C1	1.38426	0.988448	-1.12336	-3.41084	SP	C5YC80_SORBI	GO:0004124; GO:0005737; GO:0005739; GO:0006535; GO:0019499; GO:0030170; GO:0050017	K13034	AT3G61440.2	0	cysteine synthase C1	Sspon.05G0014650-4D	Sh06_g001230	Sobic.006G016900.1.p	LOC_Os04g08350.2	Zm00001d004413_P003
		Locus_4416_Transcript_2	PSAT2	Pyridoxal phosphate (PLP)-dependent transferases superfamily protein	1.38432	0.900143	1.28696	-0.66913	SP	C5WWZ1_SORBI	GO:0004648; GO:0005737; GO:0006564; GO:0009570; GO:0030170	K00831	AT2G17630.1	0	Pyridoxal phosphate (PLP)-dependent transferases superfamily protein	Sspon.01G0003170-3C	0	Sobic.001G498500.1.p	LOC_Os03g06200.1	Zm00001d027727_P001
		Locus_3314_Transcript_2	GSTF13	Glutathione S-transferase family protein	1.38667	2.38164	-1.36246	-0.458919	SP	C5Z026_SORBI	GO:0004364; GO:0005737; GO:0043295	K00799	AT3G62760.1	ATGSTF13	Glutathione S-transferase family protein	Sspon.07G0013140-2D	Sh09_g004140	Sobic.009G043600.1.p	LOC_Os01g27210.1	Zm00001d024839_P001
		Locus_1562_Transcript_3	GSTZ1	glutathione S-transferase F3	1.40344	3.54869	3.02801	-1.26256	SP	GSTF4_MAIZE	GO:0004364; GO:0005737; GO:0009410; GO:0009635; GO:0032991; GO:0042803; GO:0043295	K00799	AT2G02930.1	0	glutathione S-transferase F3	Sspon.07G0013120-2C	Sh09_g004140	Sobic.009G043600.1.p	LOC_Os01g27210.1	Zm00001d024839_P001
		Locus_928_Transcript_1	APS1	ATP sulfurylase 1	1.40381	1.50847	3.57673	-0.704433	SP	A0A317Y6P6_MAIZE	GO:0000103; GO:0004781; GO:0005524	K13811	AT3G22890.1	0	ATP sulfurylase 1	Sspon.01G0028230-2B	Sh01_g007080	Sobic.001G094300.1.p	LOC_Os03g53230.1	Zm00001d033981_P001
		Locus_14_Transcript_7	ASN1	glutamine-dependent asparagine synthase 1	1.41835	0.836319	2.48905	4.07204	both	B5U8J7_MAIZE	GO:0004066; GO:0005524; GO:0005829; GO:0006529; GO:0006541	K01953	AT3G47340.1	ASN1,AT-ASN1,DIN6	glutamine-dependent asparagine synthase 1	Sspon.05G0036630-1C	Sh08_g000370	Sobic.005G003200.1.p	LOC_Os06g15420.1	Zm00001d044608_P001
		Locus_10512_Transcript_5	GSTZ2	glutathione S-transferase (class zeta) 2	1.43508	0.752122	0.920913	-0.159071	SP	A0A0K0QRE9_SACOF	GO:0004364; GO:0005737; GO:0009072	K01800	AT2G02380.1	ATGSTZ2,GSTZ2	glutathione S-transferase (class zeta) 2	Sspon.04G0025250-2C	Sh05_g004700	Sobic.004G182800.1.p	LOC_Os02g35590.2	Zm00001d016860_P001
		Locus_17249_Transcript_1	ALAAT2	alanine aminotransferase 2	1.44693	0.554436	0.258789	-0.248943	SP	C5X2E3_SORBI	GO:0004021; GO:0009058; GO:0030170	K00814	AT1G72330.1	ALAAT2	alanine aminotransferase 2	Sspon.02G0003400-1A	Sh02_g027830	Sobic.002G375800.1.p	LOC_Os07g42600.1	Zm00001d022152_P001
		Locus_12069_Transcript_1	PYD1	pyrimidine 1	1.45492	1.1901	0.308146	-0.140728	SP	C5XZ92_SORBI	GO:0002058; GO:0006210; GO:0006212; GO:0009570; GO:0017113; GO:0043562; GO:0050661; GO:0051536	K00207	AT3G17810.1	PYD1	pyrimidine 1	Sspon.04G0003970-3C	Sh04_g017550	Sobic.004G246200.1.p	LOC_Os02g50350.1	Zm00001d017966_P001
		Locus_6089_Transcript_7	THDP2	Thiamin diphosphate-binding fold (THDP-binding) superfamily protein	1.4568	1.03402	-0.385042	-1.93363	SP	A0A1B6PCB8_SORBI	GO:0003826; GO:0005947; GO:0009083; GO:0016624	K00166	AT5G09300.1	0	Thiamin diphosphate-binding fold (THDP-binding) superfamily protein	Sspon.07G0019760-2B	Sh08_g004530	Sobic.008G062200.1.p	LOC_Os12g08260.1	Zm00001d023694_P001
		Locus_32569_Transcript_1	PMF	Phosphoglycerate mutase family protein	11.4717	4.47275	0	0	SP	A0A6A5KSC0_LUPAL	GO:0004619; GO:0006096	K01834	AT1G22170.1	0	Phosphoglycerate mutase family protein	0	0	Sobic.010G090100.1.p	LOC_Os02g51590.1	Zm00001d052233_P002
		Locus_10713_Transcript_2	GSTU20	glutathione S-transferase TAU 20	11.4767	2.8852	-12.0532	-10.0498	SP	K3ZWM1_SETIT	GO:0004364; GO:0005737; GO:0006749	K00799	AT1G78370.1	0	glutathione S-transferase TAU 20	Sspon.02G0052010-1C	Sh02_g002410	Sobic.002G035700.1.p	LOC_Os07g05800.1	Zm00001d034356_P001
		Locus_11639_Transcript_1	E2-OGDH2	Dihydrolipoamide succinyltransferase	11.4868	12.9567	0	0	SP	A0A250XDN0_9CHLO	GO:0004149; GO:0006099; GO:0033512; GO:0045252	K00658	AT5G55070.1	0	Dihydrolipoamide succinyltransferase	0	0	Sobic.001G465400.2.p	LOC_Os04g32330.2	Zm00001d025258_P003
		Locus_19024_Transcript_1	CYP1B26	cytochrome P450, family 71, subfamily B, polypeptide 26	1.5218	2.47902	5.02996	1.71961	both	A0A2S3IG67_9POAL	GO:0004497; GO:0005506; GO:0016705; GO:0020037	K13029	AT3G26290.1	0	cytochrome P450, family 71, subfamily B, polypeptide 26	Sspon.01G0032300-2P	Sh05_g008030	Sobic.001G012200.1.p	LOC_Os03g63310.1	Zm00001d034848_P001
		Locus_11355_Transcript_1	ATBCAT-3	branched-chain aminotransferase 3	1.52898	2.07863	-2.08078	-1.20835	SP	A0A1Z5SAL0_SORBI	GO:0004084; GO:0009082; GO:0052654; GO:0052655; GO:0052656	K00826	AT3G49680.1	ATBCAT-3,BCAT3	branched-chain aminotransferase 3	Sspon.01G0036410-2C	Sh01_g036560	Sobic.001G447500.2.p	LOC_Os03g12890.2	Zm00001d028303_P003
		Locus_26446_Transcript_1	P3HB	Putative 3-hydroxyisobutyryl-CoA hydrolase	1.53963	0.770819	12.3663	3.80552	both	A0A3L6E1M9_MAIZE	GO:0003860	K05605	0	0	0	Sspon.01G0041380-1B	Sh05_g011740	Sobic.005G222300.1.p	LOC_Os12g16350.1	Zm00001d021132_P001
		Locus_5154_Transcript_2	NAOD	Peptidase M20/M25/M40 family protein	1.54267	0.687281	1.41215	1.11943	both	C0P2E9_MAIZE	GO:0005829; GO:0006592; GO:0008777	K01438	AT4G17830.1	0	Peptidase M20/M25/M40 family protein	Sspon.04G0005910-3D	Sh04_g020210	Sobic.004G275600.1.p	LOC_Os02g46520.1	Zm00001d017676_P001
		Locus_18131_Transcript_2	GSTU7	glutathione S-transferase tau 7	4.0199	2.07192	1.09665	1	SP	A0A1W0W1E4_SORBI	GO:0004364; GO:0005737; GO:0006749	K00799	AT2G29420.1	ATGSTU7,GST25,GSTU7	glutathione S-transferase tau 7	Sspon.03G0026600-2C	Sh03_g032510	Sobic.003G426200.2.p	LOC_Os01g72160.1	Zm00001d042102_P001
		Locus_23020_Transcript_1	GSTT1	glutathione S-transferase THETA 1	1.55441	0.718117	1.06932	0.784744	SP	C5Y5H8_SORBI	GO:0004364	K00799	AT5G41210.1	ATGSTT1,GST10,GSTT1	glutathione S-transferase THETA 1	Sspon.06G0016540-2B	Sh01_g000080	Sobic.005G175000.1.p	LOC_Os11g37730.1	Zm00001d034937_P001
		Locus_2827_Transcript_1	GSTF5	glutathione S-transferase phi 8	1.55597	0.898197	-3.56845	0.280437	SP	C5WZ08_SORBI	GO:0004364; GO:0005737; GO:0043295	K00799	AT2G47730.1	ATGSTF5,ATGSTF8,GST6,GSTF8	glutathione S-transferase phi 8	Sspon.01G0002000-2D	0	Sobic.001G514200.1.p	LOC_Os03g04250.1	Zm00001d048354_P001
		Locus_3793_Transcript_2	CLP2	ATP-dependent caseinolytic (Clp) protease/crotonase family protein	1.57341	1.43292	11.5651	4.63542	both	C5WRC8_SORBI	GO:0003860; GO:0006574	K05605	AT2G30660.1	0	ATP-dependent caseinolytic (Clp) protease/crotonase family protein	Sspon.01G0053870-1C	Sh05_g011740	Sobic.001G290000.1.p	LOC_Os12g16350.15	Zm00001d021132_P004
		Locus_11114_Transcript_1	BGLU42	beta glucosidase 42	1.58083	0.975817	-1.09859	0.414628	SP	A0A1D6N4P1_MAIZE	GO:0004553; GO:0005975	K01188	AT5G36890.1	BGLU42	beta glucosidase 42	Sspon.03G0001090-1A	Sh03_g028690	Sobic.003G389000.1.p	LOC_Os01g67220.1	Zm00001d042507_P002
		Locus_12069_Transcript_2	PYD1	pyrimidine 1	1.59295	0.952247	0.239306	-0.178469	SP	C5XZ92_SORBI	GO:0002058; GO:0006210; GO:0006212; GO:0009570; GO:0017113; GO:0043562; GO:0050661; GO:0051536	K00207	AT3G17810.1	PYD1	pyrimidine 1	Sspon.04G0003970-3C	Sh04_g017550	Sobic.004G246200.1.p	LOC_Os02g50350.1	Zm00001d017966_P001
		Locus_13564_Transcript_1	GSTU18	glutathione S-transferase TAU 18	1.69925	1.26585	-1.0993	1	SP	C5WUJ0_SORBI	GO:0004364; GO:0005737; GO:0006749	K00799	AT1G10360.1	ATGSTU18,GST29,GSTU18	glutathione S-transferase TAU 18	Sspon.01G0013360-2B	Sh01_g024290	Sobic.001G318500.1.p	LOC_Os10g38580.1	Zm00001d029699_P002
		Locus_28960_Transcript_2	GSTZ2	glutathione S-transferase (class zeta) 2	1.59516	0.510848	0.107683	-0.243399	SP	C5YTN9_SORBI	GO:0004364; GO:0005737; GO:0006559; GO:0006749; GO:0016034	K01800	AT2G02380.1	ATGSTZ2,GSTZ2	glutathione S-transferase (class zeta) 2	Sspon.07G0029810-1B	Sh08_g005160	Sobic.008G074300.2.p	LOC_Os12g10720.2	Zm00001d023968_P005
		Locus_1089_Transcript_2	GR1	glutathione-disulfide reductase	1.60343	1.41516	1.205	-0.0749879	SP	A0A194YU12_SORBI	GO:0004362; GO:0004791; GO:0005737; GO:0006749; GO:0045454; GO:0050660; GO:0050661	K00383	AT3G24170.3	0	glutathione-disulfide reductase	Sspon.04G0021790-1P	Sh01_g040740	Sobic.004G341200.2.p	LOC_Os02g56850.3	Zm00001d018454_P010
		Locus_5570_Transcript_1	BGLU13	beta glucosidase 13	1.6422	0.968168	4.9472	1.17941	both	C5YAD5_SORBI	GO:0005975; GO:0008422	K01188	AT5G44640.1	BGLU13	beta glucosidase 13	Sspon.05G0009130-1P	Sh06_g007330	Sobic.006G117100.1.p	LOC_Os04g39900.1	Zm00001d028199_P004
		Locus_3855_Transcript_4	CYSC1	cysteine synthase C1	1.65214	0.987727	0.35675	-2.31696	SP	C5YC80_SORBI	GO:0004124; GO:0005737; GO:0005739; GO:0006535; GO:0019499; GO:0030170; GO:0050017	K13034	AT3G61440.2	0	cysteine synthase C1	Sspon.05G0014650-2B	Sh06_g001230	Sobic.006G016900.1.p	LOC_Os04g08350.2	Zm00001d004413_P003
		Locus_8992_Transcript_1	ADH	alcohol dehydrogenase 1	1.67667	1.72857	-4.31223	-1.9566	SP	Q84M17_MISSI	GO:0055114	K18857	AT1G77120.1	ADH,ADH1,ATADH,ATADH1	alcohol dehydrogenase 1	Sspon.01G0027980-1P	Sh01_g007510	Sobic.001G097600.3.p	LOC_Os11g10480.4	Zm00001d033931_P006
		Locus_10748_Transcript_1	AK	aspartate kinase 1	1.68113	3.33611	0.491853	0.826935	SP	C5WSV9_SORBI	GO:0004072; GO:0005524; GO:0005737; GO:0009088; GO:0009089; GO:0009090; GO:0009570	K00928	AT5G13280.1	AK,AK-LYS1,AK1	aspartate kinase 1	Sspon.01G0032840-1P	Sh01_g000860	Sobic.001G011700.1.p	LOC_Os03g63330.1	Zm00001d005151_P004
		Locus_8666_Transcript_1	C4H	cinnamate-4-hydroxylase	1.68955	2.08592	-13.0327	-4.40125	SP	C5Y145_SORBI	GO:0004497; GO:0005506; GO:0016021; GO:0016705; GO:0020037	K00487	AT2G30490.1	ATC4H,C4H,CYP73A5,REF3	cinnamate-4-hydroxylase	Sspon.04G0012520-4D	Sh03_g024810	Sobic.004G141200.1.p	LOC_Os02g26810.1	Zm00001d016471_P001
		Locus_14_Transcript_5	ASN1	glutamine-dependent asparagine synthase 1	1.70095	1.08372	1.61062	3.44285	both	B5U8J7_MAIZE	GO:0004066; GO:0005524; GO:0005829; GO:0006529; GO:0006541	K01953	AT3G47340.1	ASN1,AT-ASN1,DIN6	glutamine-dependent asparagine synthase 1	Sspon.05G0036630-1C	Sh08_g000370	Sobic.005G003200.1.p	LOC_Os06g15420.1	Zm00001d044608_P001
		Locus_20801_Transcript_1	GLYK	P-loop containing nucleoside triphosphate hydrolases superfamily protein	1.71814	1.23055	-3.3153	-2.59145	SP	A0A1B6Q5D2_SORBI	GO:0008887; GO:0009507; GO:0009853; GO:0016301	K15918	AT1G80380.3	0	P-loop containing nucleoside triphosphate hydrolases superfamily protein	Sspon.07G0016270-1A	Sh03_g017940	Sobic.003G259200.1.p	LOC_Os01g48990.2	Zm00001d043841_P010
		Locus_1089_Transcript_3	GR1	glutathione-disulfide reductase	1.72234	1.06949	0.358185	-0.839486	SP	A0A194YU12_SORBI	GO:0004362; GO:0004791; GO:0005737; GO:0006749; GO:0045454; GO:0050660; GO:0050661	K00383	AT3G24170.3	0	glutathione-disulfide reductase	Sspon.04G0021790-1P	Sh01_g040740	Sobic.004G341200.2.p	LOC_Os02g56850.3	Zm00001d018454_P010
		Locus_7029_Transcript_1	GSTL2	glutathione transferase lambda 2	1.72472	1.94588	3.81003	1.52955	SP	A0A1B6P694_SORBI	GO:0004364	K00799	AT3G55040.1	GSTL2	glutathione transferase lambda 2	Sspon.01G0039070-2C	Sh02_g031190	Sobic.009G033200.5.p	LOC_Os03g17480.1	Zm00001d028693_P004
		Locus_3793_Transcript_1	CLP2	ATP-dependent caseinolytic (Clp) protease/crotonase family protein	1.74395	1.65809	10.8994	3.26946	both	C5WRC8_SORBI	GO:0003860; GO:0006574	K05605	AT2G30660.1	0	ATP-dependent caseinolytic (Clp) protease/crotonase family protein	Sspon.01G0053870-1C	Sh05_g011740	Sobic.001G290000.1.p	LOC_Os12g16350.15	Zm00001d021132_P004
		Locus_10195_Transcript_1	GSTF10	glutathione S-transferase PHI 10	1.74477	3.00791	-0.625141	-2.26331	SP	C5Z026_SORBI	GO:0004364; GO:0005737; GO:0043295	K00799	AT2G30870.1	ATGSTF10,ATGSTF4,ERD13,GSTF10	glutathione S-transferase PHI 10	Sspon.07G0013140-2D	Sh09_g004140	Sobic.009G043600.1.p	LOC_Os01g27210.1	Zm00001d024839_P001
		Locus_1686_Transcript_1	GSL1	glutamine synthetase 2	1.75327	1.57569	0	0	SP	A0A0D6R0Z6_ARACU	GO:0004356; GO:0005524; GO:0006542	K01915	AT5G35630.3	0	glutamine synthetase 2	0	Sh04_g017630	Sobic.004G247000.1.p	LOC_Os02g50240.1	Zm00001d051804_P001
		Locus_10195_Transcript_2	GSTF10	glutathione S-transferase PHI 10	1.75381	2.8524	0.0297473	0.263333	SP	C5Z026_SORBI	GO:0004364; GO:0005737; GO:0043295	K00799	AT2G30870.1	ATGSTF10,ATGSTF4,ERD13,GSTF10	glutathione S-transferase PHI 10	Sspon.07G0013140-2D	Sh09_g004140	Sobic.009G043600.1.p	LOC_Os01g27210.1	Zm00001d024839_P001
		Locus_5154_Transcript_1	NAOD	Peptidase M20/M25/M40 family protein	1.75667	0.412994	1.29589	1.55823	both	C0P2E9_MAIZE	GO:0005829; GO:0006592; GO:0008777	K01438	AT4G17830.2	0	Peptidase M20/M25/M40 family protein	Sspon.04G0005910-3D	Sh04_g020210	Sobic.004G275600.1.p	LOC_Os02g46520.1	Zm00001d017676_P001
		Locus_8992_Transcript_4	ADH	alcohol dehydrogenase 1	1.77684	1.64197	-3.77806	-1.62988	SP	Q84M17_MISSI	GO:0055114	K18857	AT1G77120.1	ADH,ADH1,ATADH,ATADH1	alcohol dehydrogenase 1	Sspon.01G0027980-1P	Sh01_g007510	Sobic.001G097600.2.p	LOC_Os11g10480.4	Zm00001d033931_P006
		Locus_17443_Transcript_1	GSTU18	glutathione S-transferase TAU 18	1.80103	2.07261	-2.27436	-1.114	SP	C5XHF6_SORBI	GO:0004364; GO:0005737; GO:0006749	K00799	AT1G10360.1	ATGSTU18,GST29,GSTU18	glutathione S-transferase TAU 18	Sspon.03G0008520-2B	0	Sobic.003G264500.1.p	LOC_Os01g49720.1	Zm00001d043789_P010
		Locus_1870_Transcript_2	BETA-UP	beta-ureidopropionase	1.8069	0.840617	0.874469	0.889748	SP	C5X8L4_SORBI	GO:0003837; GO:0005829; GO:0006212; GO:0016811; GO:0019482; GO:0033396; GO:0043562	K01431	AT5G64370.1	BETA-UP,PYD3	beta-ureidopropionase	Sspon.02G0007510-3D	Sh02_g021570	Sobic.002G304000.1.p	LOC_Os07g30170.1	Zm00001d021506_P001
		Locus_4626_Transcript_1	SHCRBa	S-adenosylmethionine decarboxylase proenzyme	1.81645	1.51134	1.31041	0.325811	SP	A0A059Q2R0_9POAL	GO:0004014; GO:0006557; GO:0006597; GO:0008295	K01611	0	0	0	Sspon.05G0007830-1A	Sh06_g008850	Sobic.006G135600.4.p	LOC_Os04g42090.2	Zm00001d003157_P003
		Locus_2986_Transcript_1	CYP1B26	cytochrome P450, family 71, subfamily B, polypeptide 26	1.81762	1.04445	-14.9536	2.00298	SP	A0A5J9W822_9POAL	GO:0004497; GO:0005506; GO:0016705; GO:0020037	K13029	AT3G26290.1	0	cytochrome P450, family 71, subfamily B, polypeptide 26	Sspon.01G0032300-1P	Sh01_g000890	Sobic.001G012200.1.p	LOC_Os03g63310.1	Zm00001d034848_P001
		Locus_425_Transcript_3	LKR	lysine-ketoglutarate reductase/saccharopine dehydrogenase bifunctional enzyme	1.83134	1.34845	-2.79934	-0.491074	SP	C5XTQ3_SORBI	GO:0004753; GO:0005737; GO:0005829; GO:0019878; GO:0033512; GO:0047130; GO:0047131; GO:0080167	K14157	AT4G33150.2	LKR,LKR/SDH,SDH	lysine-ketoglutarate reductase/saccharopine dehydrogenase bifunctional enzyme	Sspon.04G0002100-2B	Sh04_g024570	Sobic.004G321800.1.p	LOC_Os02g54254.1	Zm00001d052079_P044
		Locus_1870_Transcript_1	BETA-UP	beta-ureidopropionase	1.83449	0.837498	0.523972	1.22142	SP	C5X8L4_SORBI	GO:0003837; GO:0005829; GO:0006212; GO:0016811; GO:0019482; GO:0033396; GO:0043562	K01431	AT5G64370.1	BETA-UP,PYD3	beta-ureidopropionase	Sspon.02G0007510-3D	Sh02_g021570	Sobic.002G304000.1.p	LOC_Os07g30170.1	Zm00001d021506_P001
		Locus_7248_Transcript_1	SAMDC3	Adenosylmethionine decarboxylase family protein	1.86214	1.72959	1.06265	0.365206	SP	A4GXE9_SACOF	GO:0004014; GO:0006557; GO:0006597; GO:0008295	K01611	AT3G25570.2	0	Adenosylmethionine decarboxylase family protein	Sspon.04G0008470-3C	Sh04_g014560	Sobic.004G211900.1.p	LOC_Os02g39795.1	Zm00001d051056_P001
		Locus_2432_Transcript_2	GSTU18	glutathione S-transferase TAU 18	1.86669	1.54189	1.02647	-1.58496	SP	C5WUH5_SORBI	GO:0004364; GO:0005737; GO:0006749	K00799	AT1G10360.1	ATGSTU18,GST29,GSTU18	glutathione S-transferase TAU 18	Sspon.01G0040890-1B	Sh01_g024190	Sobic.001G317400.1.p	LOC_Os10g38710.1	Zm00001d049657_P001
		Locus_6089_Transcript_6	THDP2	Thiamin diphosphate-binding fold (THDP-binding) superfamily protein	1.86734	1.07784	-0.223718	-1.75139	SP	A0A1B6PC15_SORBI	GO:0016624	K00166	AT5G09300.2	0	Thiamin diphosphate-binding fold (THDP-binding) superfamily protein	Sspon.07G0019760-1A	Sh08_g004530	Sobic.008G062200.3.p	LOC_Os12g08260.5	Zm00001d023694_P001
		Locus_4626_Transcript_2	SHCRBa	S-adenosylmethionine decarboxylase proenzyme	1.87387	1.48026	1.52549	0.258344	SP	A0A059Q2R0_9POAL	GO:0004014; GO:0006557; GO:0006597; GO:0008295	K01611	0	0	0	Sspon.05G0007830-1A	Sh06_g008850	Sobic.006G135600.4.p	LOC_Os04g42090.2	Zm00001d003157_P003
		Locus_31793_Transcript_1	ALDH2	aldehyde dehydrogenase 2B4	1.88567	1.59658	0	0	SP	A0A0D6QV78_ARACU	GO:0016620	K00128	AT3G48000.1	ALDH2,ALDH2A,ALDH2B4	aldehyde dehydrogenase 2B4	Sspon.03G0012160-1A	Sh03_g013570	Sobic.010G113000.2.p	LOC_Os06g15990.1	Zm00001d045706_P002
		Locus_1870_Transcript_5	BETA-UP	beta-ureidopropionase	1.89767	1.17313	2	0.152003	SP	C5X8L4_SORBI	GO:0003837; GO:0005829; GO:0006212; GO:0016811; GO:0019482; GO:0033396; GO:0043562	K01431	AT5G64370.1	BETA-UP,PYD3	beta-ureidopropionase	Sspon.02G0007510-3D	Sh02_g021570	Sobic.002G304000.1.p	LOC_Os07g30170.1	Zm00001d021506_P001
		Locus_1261_Transcript_1	AT-P5C1	pyrroline-5- carboxylate (P5C) reductase	11.8727	13.9097	0	0	SP	A0A6A5NPH7_LUPAL	GO:0004735; GO:0055129	K00286	AT5G14800.1	AT-P5C1,AT-P5R,EMB2772,P5CR	pyrroline-5- carboxylate (P5C) reductase	0	0	Sobic.003G424300.1.p	LOC_Os01g71990.1	Zm00001d042117_P005
		Locus_48041_Transcript_1	mMDH2	Lactate/malate dehydrogenase family protein	2.21474	1.62215	0	0	SP	A0A0D6R0W5_ARACU	GO:0005975; GO:0006099; GO:0006108; GO:0030060	K00026	AT3G15020.1	mMDH2	Lactate/malate dehydrogenase family protein	0	0	Sobic.007G137600.1.p	LOC_Os08g33720.1	Zm00001d032187_P001
		Locus_4707_Transcript_1	BCE2	2-oxoacid dehydrogenases acyltransferase family protein	1.91435	1.6514	-0.0440121	-1.08491	SP	C5XIU9_SORBI	GO:0005737; GO:0005739; GO:0016407; GO:0031405	K09699	AT3G06850.2	BCE2,DIN3,LTA1	2-oxoacid dehydrogenases acyltransferase family protein	Sspon.03G0015310-3C	Sh03_g010520	Sobic.003G148800.1.p	LOC_Os01g21160.1	Zm00001d040670_P004
		Locus_1562_Transcript_1	GSTZ1	glutathione S-transferase F3	1.92256	3.21579	12.6325	0.289183	SP	GSTF4_MAIZE	GO:0004364; GO:0005737; GO:0009410; GO:0009635; GO:0032991; GO:0042803; GO:0043295	K00799	AT2G02930.1	0	glutathione S-transferase F3	Sspon.07G0013120-2C	Sh09_g004140	Sobic.009G043600.1.p	LOC_Os01g27210.1	Zm00001d024839_P001
		Locus_1599_Transcript_2	GSTU18	glutathione S-transferase TAU 18	1.95074	2.83616	1.46435	1.34262	SP	C5WUK1_SORBI	GO:0004364; GO:0005737; GO:0006749	K00799	AT1G10360.1	ATGSTU18,GST29,GSTU18	glutathione S-transferase TAU 18	Sspon.01G0013330-1A	Sh01_g024380	Sobic.001G319500.1.p	LOC_Os10g38140.1	Zm00001d027557_P001
		Locus_14109_Transcript_1	ATGSTU8	glutathione S-transferase TAU 8	2.59991	1.48506	0.959246	1.15358	SP	A0A4V6D7M0_SETVI	0	K00799	AT3G09270.1	ATGSTU8,GSTU8	glutathione S-transferase TAU 8	Sspon.03G0037910-1C	Sh03_g032400	Sobic.003G426500.1.p	LOC_Os01g72120.1	Zm00001d042100_P001
		Locus_5261_Transcript_1	GSTF13	Glutathione S-transferase family protein	1.96913	2.93606	1.08511	-0.745396	SP	C5Z026_SORBI	GO:0004364; GO:0005737; GO:0043295	K00799	AT3G62760.1	ATGSTF13	Glutathione S-transferase family protein	Sspon.07G0013130-2D	Sh09_g004140	Sobic.009G043600.1.p	LOC_Os05g05620.1	Zm00001d024839_P001
		Locus_1599_Transcript_3	GSTU18	glutathione S-transferase TAU 18	1.98661	2.30825	0.486021	-0.584963	SP	C5WUK1_SORBI	GO:0004364; GO:0005737; GO:0006749	K00799	AT1G10360.1	ATGSTU18,GST29,GSTU18	glutathione S-transferase TAU 18	Sspon.01G0013330-1A	Sh01_g024360	Sobic.001G319500.1.p	LOC_Os10g38140.1	Zm00001d027557_P001
		Locus_371_Transcript_1	BGLU42	beta glucosidase 42	2	3.11784	10.7649	0.415037	SP	K3XJG2_SETIT	GO:0004553; GO:0005975	K01188	AT5G36890.1	BGLU42	beta glucosidase 42	Sspon.03G0001090-1A	Sh03_g028690	Sobic.003G389000.1.p	LOC_Os01g67220.3	Zm00001d012159_P006
		Locus_918_Transcript_2	ACS6	1-aminocyclopropane-1-carboxylic acid (acc) synthase 6	2.00325	3.94912	0	0	SP	F5BR60_9POAL	GO:0003824; GO:0009058; GO:0030170	K20772	AT4G11280.1	0	1-aminocyclopropane-1-carboxylic acid (acc) synthase 6	Sspon.05G0004850-1T	Sh01_g008050	Sobic.006G187900.1.p	LOC_Os04g48850.1	Zm00001d026060_P001
		Locus_9586_Transcript_3	DELTA-OAT	ornithine-delta-aminotransferase	2.00782	1.46999	-0.088714	-0.499768	SP	A7Y209_9POAL	GO:0004587; GO:0030170; GO:0050155; GO:0055129	K00819	AT5G46180.1	DELTA-OAT	ornithine-delta-aminotransferase	Sspon.01G0026110-2B	0	Sobic.001G156100.1.p	LOC_Os03g44150.1	Zm00001d033228_P003
		Locus_5903_Transcript_1	ATIVD	isovaleryl-CoA-dehydrogenase	2.01001	1.53781	0.87505	-0.638127	SP	K7V228_MAIZE	GO:0003995; GO:0050660	K00253	AT3G45300.1	ATIVD,IVD,IVDH	isovaleryl-CoA-dehydrogenase	Sspon.07G0014420-2C	Sh09_g002490	Sobic.009G027000.1.p	LOC_Os05g03480.2	Zm00001d010970_P004
		Locus_31977_Transcript_1	CAOF	copper amine oxidase family protein	2.01481	0.981685	1.95974	-1.34964	SP	C5XCA6_SORBI	GO:0005507; GO:0008131; GO:0009308; GO:0048038; GO:0052593; GO:0052594; GO:0052595; GO:0052596	K00276	AT4G12280.1	0	copper amine oxidase family protein	Sspon.02G0004720-3C	Sh02_g025130	Sobic.002G347300.1.p	LOC_Os06g23114.1	Zm00001d006638_P001
		Locus_1115_Transcript_1	ATGSTU8	glutathione S-transferase TAU 8	2.03165	2.06518	-0.361483	-9.87652	SP	A0A1B6Q878_SORBI	GO:0004364; GO:0005737; GO:0006749	K00799	AT3G09270.1	ATGSTU8,GSTU8	glutathione S-transferase TAU 8	Sspon.03G0026550-1B	Sh03_g032490	Sobic.003G426300.1.p	LOC_Os01g72140.1	Zm00001d042098_P001
		Locus_24416_Transcript_1	ATGR2	glutathione reductase	2.03262	1.26624	0.874785	-0.583941	SP	A0A1Z5S774_SORBI	GO:0004791; GO:0005737; GO:0045454; GO:0050660	K00383	AT3G54660.1	ATGR2,EMB2360,GR	glutathione reductase	Sspon.01G0003500-3D	Sh01_g019710	Sobic.001G248500.2.p	LOC_Os10g28000.1	Zm00001d027769_P002
		Locus_6005_Transcript_3	TAT7	Tyrosine transaminase family protein	2.03673	2.21761	1.06465	1.90148	SP	C5Y4D8_SORBI	GO:0006520; GO:0008483; GO:0009058; GO:0030170	K00815	AT5G53970.1	0	Tyrosine transaminase family protein	Sspon.06G0015380-1A	Sh05_g007770	Sobic.005G152100.1.p	LOC_Os11g35040.1	Zm00001d007462_P001
		Locus_34158_Transcript_1	OIDO	Oxoglutarate/iron-dependent oxygenase	12.0362	3.94409	-14.169	-11.1611	SP	K4AEM7_SETIT	GO:0004656; GO:0005506; GO:0005789; GO:0031418	K00472	AT3G28480.1	0	Oxoglutarate/iron-dependent oxygenase	Sspon.01G0030440-1A	0	Sobic.001G050900.2.p	LOC_Os03g58890.2	Zm00001d013053_P001
		Locus_6005_Transcript_1	TAT7	Tyrosine transaminase family protein	2.08179	2.41678	-0.0186759	1.8708	SP	C5Y4D8_SORBI	GO:0006520; GO:0008483; GO:0009058; GO:0030170	K00815	AT5G53970.1	0	Tyrosine transaminase family protein	Sspon.06G0015380-1A	Sh05_g007770	Sobic.005G152100.1.p	LOC_Os11g35040.1	Zm00001d007462_P001
		Locus_34764_Transcript_1	OIDO	Oxoglutarate/iron-dependent oxygenase	12.06	3.404	-11.3443	0	SP	C5WX09_SORBI	GO:0004656; GO:0005506; GO:0005783; GO:0005789; GO:0018401; GO:0031418	K00472	AT3G28480.1	0	Oxoglutarate/iron-dependent oxygenase	Sspon.01G0030440-1A	Sh01_g019890	Sobic.001G050900.2.p	LOC_Os03g58890.1	Zm00001d013053_P001
		Locus_26446_Transcript_2	CLP1	ATP-dependent caseinolytic (Clp) protease/crotonase family protein	2.10047	0.594231	2.55254	4.50723	SP	A0A2S3IF03_9POAL	GO:0003860	K05605	AT2G30650.1	0	ATP-dependent caseinolytic (Clp) protease/crotonase family protein	Sspon.01G0041380-1B	Sh05_g011740	Sobic.005G222300.1.p	LOC_Os12g16350.1	Zm00001d021132_P001
		Locus_2432_Transcript_1	GSTU15	glutathione S-transferase TAU 15	2.11119	1.63051	1.63672	0.0924462	SP	C5WUH5_SORBI	GO:0004364; GO:0005737; GO:0006749	K00799	AT1G59670.1	ATGSTU15,GSTU15	glutathione S-transferase TAU 15	Sspon.01G0013410-3P	Sh01_g024200	Sobic.001G317400.1.p	LOC_Os10g38710.1	Zm00001d029706_P001
		Locus_8992_Transcript_3	ADH	alcohol dehydrogenase 1	2.12404	1.85155	-3.38569	-1.96366	SP	Q84M17_MISSI	GO:0055114	K18857	AT1G77120.1	ADH,ADH1,ATADH,ATADH1	alcohol dehydrogenase 1	Sspon.01G0027980-1P	Sh01_g007510	Sobic.001G097600.3.p	LOC_Os11g10480.4	Zm00001d033931_P006
		Locus_6654_Transcript_3	GSTU18	glutathione S-transferase TAU 18	2.58171	1.98772	-1.91535	-1.43204	SP	C5Y7W3_SORBI	GO:0004364; GO:0005737; GO:0006749	K00799	AT1G10360.1	ATGSTU18,GST29,GSTU18	glutathione S-transferase TAU 18	Sspon.06G0025030-2C	Sh05_g006490	Sobic.005G212700.1.p	LOC_Os10g38160.1	Zm00001d024963_P001
		Locus_4707_Transcript_2	BCE2	2-oxoacid dehydrogenases acyltransferase family protein	2.17265	1.91047	0.0417271	-1.04094	SP	C5XIU9_SORBI	GO:0005737; GO:0005739; GO:0016407; GO:0031405	K09699	AT3G06850.2	BCE2,DIN3,LTA1	2-oxoacid dehydrogenases acyltransferase family protein	Sspon.03G0015310-3C	Sh03_g010520	Sobic.003G148800.1.p	LOC_Os01g21160.1	Zm00001d040670_P004
		Locus_1599_Transcript_1	GSTU18	glutathione S-transferase TAU 18	2.17409	2.46677	-0.0778573	1.00234	SP	C5WUK1_SORBI	GO:0004364; GO:0005737; GO:0006749	K00799	AT1G10360.1	ATGSTU18,GST29,GSTU18	glutathione S-transferase TAU 18	Sspon.01G0013330-2P	Sh01_g024380	Sobic.001G319500.1.p	LOC_Os10g38140.1	Zm00001d027557_P001
		Locus_3271_Transcript_2	GST2	Glutathione transferase	2.24075	2.10031	0.415421	0.244887	SP	C4J4L6_MAIZE	GO:0004364	K00799	0	0	0	Sspon.07G0026440-1B	Sh02_g018550	Sobic.009G043700.1.p	LOC_Os01g27210.1	Zm00001d024839_P001
		Locus_2485_Transcript_1	ALDH2B	aldehyde dehydrogenase 2B7	12.2167	13.7398	0	0	SP	A0A2H4Z9U8_9BRYO	GO:0016620	K00128	AT1G23800.1	ALDH2B,ALDH2B7	aldehyde dehydrogenase 2B7	Sspon.08G0010120-2B	0	Sobic.004G250900.4.p	LOC_Os06g15990.1	Zm00001d051754_P002
		Locus_39719_Transcript_1	GSL1	glutamine synthetase 2	12.2228	2.05987	0	0	SP	A0A6A5KZT3_LUPAL	GO:0004356; GO:0006807	K01915	AT5G35630.3	0	glutamine synthetase 2	0	0	Sobic.004G247000.2.p	LOC_Os04g56400.1	Zm00001d048050_P005
		Locus_29203_Transcript_2	GSTU18	glutathione S-transferase TAU 18	3.97949	2.69877	12.4278	-11.1984	SP	C5WUJ5_SORBI	GO:0004364; GO:0005737; GO:0006749	K00799	AT1G10360.1	ATGSTU18,GST29,GSTU18	glutathione S-transferase TAU 18	Sspon.01G0013360-3P	Sh01_g024290	Sobic.001G318900.1.p	LOC_Os10g38340.1	Zm00001d029699_P002
		Locus_9586_Transcript_2	DELTA-OAT	ornithine-delta-aminotransferase	2.29448	1.79597	0.0354003	-0.426415	SP	A7Y209_9POAL	GO:0004587; GO:0030170; GO:0050155; GO:0055129	K00819	AT5G46180.1	DELTA-OAT	ornithine-delta-aminotransferase	Sspon.01G0026110-2B	0	Sobic.001G156100.1.p	LOC_Os03g44150.1	Zm00001d033228_P003
		Locus_3855_Transcript_2	CYSC1	cysteine synthase C1	2.30424	1.36301	-0.160854	-2.72005	SP	C5YC80_SORBI	GO:0004124; GO:0005737; GO:0005739; GO:0006535; GO:0019499; GO:0030170; GO:0050017	K13034	AT3G61440.2	0	cysteine synthase C1	Sspon.05G0014650-2B	Sh06_g001230	Sobic.006G016900.1.p	LOC_Os04g08350.2	Zm00001d004413_P003
		Locus_1870_Transcript_3	BETA-UP	beta-ureidopropionase	2.31297	0.904102	3.43808	0.584963	SP	C5X8L4_SORBI	GO:0003837; GO:0005829; GO:0006212; GO:0016811; GO:0019482; GO:0033396; GO:0043562	K01431	AT5G64370.1	BETA-UP,PYD3	beta-ureidopropionase	Sspon.02G0007510-3D	Sh02_g021570	Sobic.002G304000.1.p	LOC_Os07g30170.1	Zm00001d021506_P001
		Locus_6089_Transcript_3	THDP2	Thiamin diphosphate-binding fold (THDP-binding) superfamily protein	2.31571	1.185	-0.38698	-1.62694	SP	A0A1B6PC15_SORBI	GO:0016624	K00166	AT5G09300.1	0	Thiamin diphosphate-binding fold (THDP-binding) superfamily protein	Sspon.07G0019760-1A	Sh08_g004530	Sobic.008G062200.3.p	LOC_Os12g08260.1	Zm00001d023694_P001
		Locus_3271_Transcript_1	GST2	Glutathione transferase	2.32465	2.46683	0.081983	0.234433	SP	C4J4L6_MAIZE	GO:0004364	K00799	0	0	0	Sspon.07G0026440-1B	Sh02_g018550	Sobic.009G043700.1.p	LOC_Os01g27210.1	Zm00001d024839_P001
		Locus_10713_Transcript_1	GSTU25	glutathione S-transferase TAU 25	2.6217	2.43579	-12.4691	0	SP	K3ZWM1_SETIT	GO:0004364; GO:0005737; GO:0006749	K00799	AT1G17180.1	ATGSTU25,GSTU25	glutathione S-transferase TAU 25	Sspon.02G0052010-1C	Sh02_g002410	Sobic.002G035700.1.p	LOC_Os07g05800.1	Zm00001d034356_P001
		Locus_33277_Transcript_1	MDH1	Lactate/malate dehydrogenase family protein	12.3608	13.7387	0	0	SP	B4FAR7_MAIZE	GO:0004362; GO:0006749; GO:0045454; GO:0050660; GO:0050661	K00383	AT3G54660.1	ATGR2,EMB2360,GR	glutathione reductase	0	0	Sobic.001G495200.1.p	LOC_Os03g06740.1	Zm00001d027769_P002
		Locus_1438_Transcript_1	ATGR2	glutathione reductase	12.3608	14.2243	0	0	SP	A0A0D6R2E1_ARACU	GO:0005975; GO:0006099; GO:0006108; GO:0030060	K00026	AT1G53240.1	mMDH1	Lactate/malate dehydrogenase family protein	0	0	Sobic.007G137600.1.p	LOC_Os01g61380.1	Zm00001d032187_P001
		Locus_8992_Transcript_2	ADH	alcohol dehydrogenase 1	2.39721	1.89511	-3.97065	-1.28603	SP	Q84M17_MISSI	GO:0055114	K18857	AT1G77120.1	ADH,ADH1,ATADH,ATADH1	alcohol dehydrogenase 1	Sspon.01G0027980-1P	Sh01_g007510	Sobic.001G097600.2.p	LOC_Os11g10480.4	Zm00001d033931_P006
		Locus_43236_Transcript_1	PMF	Phosphoglycerate mutase family protein	12.3718	12.9996	0	0	SP	A0A2Z7A1J1_9LAMI	GO:0004619; GO:0006096	K01834	AT1G22170.1	0	Phosphoglycerate mutase family protein	0	0	Sobic.004G234100.1.p	LOC_Os02g51590.1	Zm00001d052233_P002
		Locus_3314_Transcript_1	GSTF13	Glutathione S-transferase family protein	2.41285	2.32092	-0.851103	1.321	SP	C5Z026_SORBI	GO:0004364; GO:0005737; GO:0043295	K00799	AT3G62760.1	ATGSTF13	Glutathione S-transferase family protein	Sspon.07G0013140-2D	Sh09_g004140	Sobic.009G043600.1.p	LOC_Os01g27210.1	Zm00001d024839_P001
		Locus_20268_Transcript_1	GPX7	glutathione peroxidase 7	12.3853	13.384	0	0	SP	A0A172C0R6_9ERIC	GO:0004602; GO:0006979	K00432	AT4G31870.1	0	glutathione peroxidase 7	Sspon.04G0023800-2C	Sh06_g012020	Sobic.006G173900.1.p	LOC_Os04g46960.3	Zm00001d029089_P001
		Locus_10748_Transcript_2	AK	aspartate kinase 1	2.42712	1.9676	0.0717358	-0.874469	SP	C5WSV9_SORBI	GO:0004072; GO:0005524; GO:0005737; GO:0009088; GO:0009089; GO:0009090; GO:0009570	K00928	AT5G13280.1	AK,AK-LYS1,AK1	aspartate kinase 1	Sspon.01G0032840-1P	Sh01_g000860	Sobic.001G011700.1.p	LOC_Os03g63330.1	Zm00001d005151_P004
		Locus_1870_Transcript_4	BETA-UP	beta-ureidopropionase	2.42971	0.986633	0.339158	0.272841	SP	C5X8L4_SORBI	GO:0003837; GO:0005829; GO:0006212; GO:0016811; GO:0019482; GO:0033396; GO:0043562	K01431	AT5G64370.1	BETA-UP,PYD3	beta-ureidopropionase	Sspon.02G0007510-3D	Sh02_g021570	Sobic.002G304000.1.p	LOC_Os07g30170.1	Zm00001d021506_P001
		Locus_29203_Transcript_3	GSTU17	Glutathione S-transferase family protein	3.40022	1.70981	10.5793	-1.58496	SP	C5WUJ5_SORBI	GO:0004364; GO:0005737; GO:0006749	K00799	AT1G10370.1	ATGSTU17,ERD9,GST30,GST30B	Glutathione S-transferase family protein	Sspon.01G0013360-3P	Sh01_g024290	Sobic.001G318900.1.p	LOC_Os10g38340.1	Zm00001d029699_P002
		Locus_45996_Transcript_1	PGD2	6-phosphogluconate dehydrogenase family protein	2.9666	1.53089	0	0	SP	A0A0D6QX24_ARACU	GO:0004616; GO:0006098; GO:0019521; GO:0050661	K00033	AT3G02360.2	0	6-phosphogluconate dehydrogenase family protein	Sspon.08G0024210-1B	Sh10_g000900	Sobic.005G115600.2.p	LOC_Os11g29400.1	Zm00001d049187_P001
		Locus_14552_Transcript_1	PMDH1	peroxisomal NAD-malate dehydrogenase 1	2.4744	2.52925	0	0	SP	A0A0D6QY17_ARACU	GO:0005975; GO:0006099; GO:0006108; GO:0030060	K00026	AT2G22780.1	PMDH1	peroxisomal NAD-malate dehydrogenase 1	0	0	Sobic.001G073900.1.p	LOC_Os12g43630.2	Zm00001d034241_P001
		Locus_10748_Transcript_4	AK	aspartate kinase 1	2.47469	1.56448	-2.43178	-1.46113	SP	C5WSV9_SORBI	GO:0004072; GO:0005524; GO:0005737; GO:0009088; GO:0009089; GO:0009090; GO:0009570	K00928	AT5G13280.1	AK,AK-LYS1,AK1	aspartate kinase 1	Sspon.01G0032840-1P	Sh01_g000860	Sobic.001G011700.1.p	LOC_Os03g63330.1	Zm00001d005151_P004
		Locus_8019_Transcript_1	GSTU18	glutathione S-transferase TAU 18	4.54946	1.84902	9.49185	-2.17255	SP	C5WUJ8_SORBI	GO:0004364; GO:0005737; GO:0006749	K00799	AT1G10360.1	ATGSTU18,GST29,GSTU18	glutathione S-transferase TAU 18	Sspon.01G0053460-1C	Sh01_g024330	Sobic.001G319100.1.p	LOC_Os10g38489.1	Zm00001d029699_P002
		Locus_9586_Transcript_1	DELTA-OAT	ornithine-delta-aminotransferase	2.51803	1.86299	-0.559347	-0.460803	SP	A7Y209_9POAL	GO:0004587; GO:0030170; GO:0050155; GO:0055129	K00819	AT5G46180.1	DELTA-OAT	ornithine-delta-aminotransferase	Sspon.01G0026110-2B	0	Sobic.001G156100.1.p	LOC_Os03g44150.1	Zm00001d033228_P003
		Locus_11454_Transcript_1	ATGSTU8	glutathione S-transferase TAU 8	2.54889	3.11227	-9.82972	0	SP	A0A1W0W1C7_SORBI	GO:0004364; GO:0005737; GO:0006749	K00799	AT3G09270.1	ATGSTU8,GSTU8	glutathione S-transferase TAU 8	Sspon.03G0038930-1C	Sh03_g032490	Sobic.003G425850.1.p	LOC_Os03g39850.1	Zm00001d042104_P001
		Locus_29022_Transcript_1	HPPR2	D-isomer specific 2-hydroxyacid dehydrogenase family protein	2.5971	2.9639	0	-11.9873	SP	A0A317Y1K3_MAIZE	GO:0005829; GO:0009854; GO:0016618; GO:0030267; GO:0047995; GO:0051287	K15919	AT1G79870.1	0	D-isomer specific 2-hydroxyacid dehydrogenase family protein	Sspon.01G0017110-1P	Sh02_g002160	Sobic.003G008900.1.p	LOC_Os01g12830.1	Zm00001d030544_P001
		Locus_3855_Transcript_5	CYSC1	cysteine synthase C1	2.59895	1.04558	-0.534493	-3.2768	SP	C5YC80_SORBI	GO:0004124; GO:0005737; GO:0005739; GO:0006535; GO:0019499; GO:0030170; GO:0050017	K13034	AT3G61440.2	0	cysteine synthase C1	Sspon.05G0014650-2B	Sh06_g001230	Sobic.006G016900.1.p	LOC_Os04g08350.2	Zm00001d004413_P003
		Locus_5261_Transcript_2	GSTF13	Glutathione S-transferase family protein	2.62646	2.44808	1.03006	-0.285157	SP	C5Z026_SORBI	GO:0004364; GO:0005737; GO:0043295	K00799	AT3G62760.1	ATGSTF13	Glutathione S-transferase family protein	Sspon.07G0013130-2D	Sh09_g004140	Sobic.009G043600.1.p	LOC_Os05g05620.1	Zm00001d024839_P001
		Locus_1115_Transcript_3	ATGSTU8	glutathione S-transferase TAU 8	3.78869	2.11757	2.54628	-0.577309	SP	A0A1B6Q878_SORBI	GO:0004364; GO:0005737; GO:0006749	K00799	AT3G09270.1	ATGSTU8,GSTU8	glutathione S-transferase TAU 8	Sspon.03G0026550-1B	Sh03_g032490	Sobic.003G426300.1.p	LOC_Os03g39850.1	Zm00001d042098_P001
		Locus_25875_Transcript_1	PGD2	6-phosphogluconate dehydrogenase family protein	4.2864	13.9685	0	0	SP	A0A0D6QZI9_ARACU	GO:0004616; GO:0006098; GO:0019521; GO:0050661	K00033	AT3G02360.2	0	6-phosphogluconate dehydrogenase family protein	Sspon.08G0024210-1B	Sh10_g000900	Sobic.005G115600.2.p	LOC_Os11g29400.1	Zm00001d049187_P001
		Locus_19495_Transcript_1	P5PD	Pyridoxal-5'-phosphate-dependent enzyme family protein	2.89957	1.75155	0.732125	1.55311	both	A0A1D6JTA6_MAIZE	0	K01738	AT1G55880.1	0	Pyridoxal-5'-phosphate-dependent enzyme family protein	Sspon.01G0057660-2P	0	Sobic.001G455600.3.p	LOC_Os03g11660.1	Zm00001d028220_P006
		Locus_24935_Transcript_1	ATGSTU8	glutathione S-transferase TAU 8	4.06178	1.99304	-0.624596	-0.583693	SP	A0A1B6Q878_SORBI	GO:0004364; GO:0005737; GO:0006749	K00799	AT3G09270.1	ATGSTU8,GSTU8	glutathione S-transferase TAU 8	Sspon.03G0026550-1B	Sh03_g032530	Sobic.003G426300.1.p	LOC_Os01g72140.1	Zm00001d042098_P001
		Locus_6646_Transcript_1	PMDH2	peroxisomal NAD-malate dehydrogenase 2	13.0549	14.3464	0	0	SP	A0A0D6R2E1_ARACU	GO:0005975; GO:0006099; GO:0006108; GO:0030060	K00026	AT5G09660.3	0	peroxisomal NAD-malate dehydrogenase 2	0	0	Sobic.008G186200.1.p	LOC_Os12g43630.2	Zm00001d041243_P001
		Locus_13946_Transcript_1	GSL1	glutamine synthetase 2	13.0668	5.79087	0	10.42	SP	A0A6A5KZT3_LUPAL	GO:0004356; GO:0006807	K01915	AT5G35630.3	0	glutamine synthetase 2	0	0	Sobic.004G247000.2.p	LOC_Os02g50240.2	Zm00001d048050_P005
		Locus_3093_Transcript_1	ALAAT2	alanine aminotransferase 2	3.14918	3.00491	-0.974128	-1.14405	SP	A0A1B6QL52_SORBI	GO:0003824; GO:0009058; GO:0030170	K00814	AT1G72330.1	ALAAT2	alanine aminotransferase 2	Sspon.01G0017210-1T	Sh02_g027830	Sobic.001G260800.2.p	LOC_Os10g25130.1	Zm00001d030557_P001
		Locus_19301_Transcript_2	GSTU17	Glutathione S-transferase family protein	3.33296	16.1811	13.0014	12.0327	SP	Q9FQB7_MAIZE	GO:0004364	K00799	AT1G10370.1	ATGSTU17,ERD9,GST30,GST30B	Glutathione S-transferase family protein	Sspon.06G0018510-2B	Sh05_g006490	Sobic.005G212700.1.p	LOC_Os10g38690.1	Zm00001d024963_P001
		Locus_24127_Transcript_1	K-AR	ketol-acid reductoisomerase	13.3304	13.8317	0	0	SP	B4FA74_MAIZE	GO:0004455; GO:0009097; GO:0009099; GO:0046872	K00053	AT3G58610.3	0	ketol-acid reductoisomerase	0	0	Sobic.009G239900.1.p	LOC_Os05g49800.1	Zm00001d009638_P001
		Locus_21385_Transcript_1	2-ODH	2-oxoglutarate dehydrogenase, E1 component	13.3318	13.5934	0	0	SP	A0A2G2WVA1_CAPBA	GO:0004591; GO:0006099; GO:0030976	K00164	AT3G55410.1	0	2-oxoglutarate dehydrogenase, E1 component	0	0	Sobic.006G052800.1.p	LOC_Os04g32020.1	Zm00001d036328_P001
		Locus_54132_Transcript_1	GSTU15	glutathione S-transferase TAU 15	4.34855	1.75161	10.5603	-12.4969	SP	C5WUJ5_SORBI	GO:0004364; GO:0005737; GO:0006749	K00799	AT1G59670.1	ATGSTU15,GSTU15	glutathione S-transferase TAU 15	Sspon.01G0013360-3P	Sh01_g024270	Sobic.001G318900.1.p	LOC_Os10g38470.1	Zm00001d029699_P002
		Locus_48686_Transcript_1	OIDO	Oxoglutarate/iron-dependent oxygenase	3.41575	3.15232	-14.1931	-1.57491	SP	C5XCJ7_SORBI	GO:0004656; GO:0005506; GO:0005789; GO:0031418	K00472	AT3G28480.1	0	Oxoglutarate/iron-dependent oxygenase	Sspon.02G0041500-1B	Sh02_g004260	Sobic.002G068600.1.p	LOC_Os07g09630.1	Zm00001d007765_P001
		Locus_19367_Transcript_1	PMDH2	peroxisomal NAD-malate dehydrogenase 2	4.36834	14.6568	0	0	SP	A0A0D6QY17_ARACU	GO:0005975; GO:0006099; GO:0006108; GO:0030060	K00026	AT5G09660.2	0	peroxisomal NAD-malate dehydrogenase 2	0	0	Sobic.001G073900.1.p	LOC_Os12g43630.1	Zm00001d034241_P001
		Locus_24753_Transcript_1	ALDH2	aldehyde dehydrogenase 2B4	13.4014	14.3149	0	11.1799	SP	A0A5N6KUC4_9ROSI	GO:0016620	K00128	AT3G48000.1	ALDH2,ALDH2A,ALDH2B4	aldehyde dehydrogenase 2B4	0	0	Sobic.010G113000.2.p	LOC_Os06g15990.1	Zm00001d045706_P005
		Locus_31041_Transcript_1	GSTU22	glutathione S-transferase TAU 22	13.42	14.0718	0	0	SP	K3ZWM1_SETIT	GO:0004364; GO:0005737; GO:0006749	K00799	AT1G78340.1	0	glutathione S-transferase TAU 22	Sspon.02G0024050-3C	Sh02_g002410	Sobic.002G035700.1.p	LOC_Os07g05800.1	Zm00001d043787_P001
		Locus_2608_Transcript_2	AlaAT1	alanine aminotransferase 1	3.46041	2.18637	-2.15946	-1.00046	SP	A0A3L6SJ00_PANMI	GO:0003824; GO:0009058; GO:0030170	K00814	AT1G17290.1	0	alanine aminotransferas	Sspon.01G0017210-1T	Sh02_g027830	Sobic.001G260800.4.p	LOC_Os10g25130.1	Zm00001d030557_P001
		Locus_15800_Transcript_1	SER1;1	serine acetyltransferase 1;1	3.49267	4.00402	-2.09971	-3.90036	SP	A0A1W0VZ63_SORBI	GO:0005829; GO:0006535; GO:0009001	K00640	AT5G56760.1	ATSERAT1;1,SAT-52,SAT5,SERAT1;1	serine acetyltransferase 1;1	Sspon.03G0007550-1A	Sh03_g019470	Sobic.003G279500.2.p	LOC_Os01g52260.1	Zm00001d011735_P001
		Locus_18563_Transcript_1	SER1;1	serine acetyltransferase 1;1	3.53973	3.38154	-2.91905	-3.81539	SP	A0A1W0VZ63_SORBI	GO:0005829; GO:0006535; GO:0009001	K00640	AT5G56760.1	ATSERAT1;1,SAT-52,SAT5,SERAT1;1	serine acetyltransferase 1;1	Sspon.03G0007550-1A	Sh03_g019470	Sobic.003G279500.2.p	LOC_Os01g52260.1	Zm00001d011735_P001
		Locus_2608_Transcript_3	AlaAT1	alanine aminotransferase 1	3.55183	2.34571	-2.56372	-0.615581	SP	A0A1B6QL32_SORBI	GO:0003824; GO:0009058; GO:0030170	K00814	AT1G17290.1	0	alanine aminotransferas	Sspon.01G0017210-1T	Sh02_g027830	Sobic.001G260800.4.p	LOC_Os10g25130.1	Zm00001d030557_P001
		Locus_22190_Transcript_1	MDH	malate dehydrogenase	13.674	12.8937	0	0	SP	A0A0D6QY17_ARACU	GO:0005975; GO:0006099; GO:0006108; GO:0030060	K00026	AT3G47520.1	MDH	malate dehydrogenase	Sspon.06G0021590-1B	Sh07_g010220	Sobic.007G137600.1.p	LOC_Os12g43630.3	Zm00001d050409_P001
		Locus_12235_Transcript_1	BGLU11	beta glucosidase 11	3.71452	2.9717	1.4235	0.485427	SP	A0A1B6P895_SORBI	GO:0005975; GO:0008422	K01188	AT1G02850.2	BGLU11	beta glucosidase 11	Sspon.07G0009470-2B	Sh09_g008570	Sobic.009G114000.1.p	LOC_Os05g30350.1	Zm00001d037918_P001
		Locus_4607_Transcript_2	GSTU18	glutathione S-transferase TAU 18	3.72085	4.64653	13.5483	2.41371	both	C5Y7W3_SORBI	GO:0004364; GO:0005737; GO:0006749	K00799	AT1G10360.1	ATGSTU18,GST29,GSTU18	glutathione S-transferase TAU 18	Sspon.06G0018510-4D	Sh05_g006490	Sobic.005G212700.1.p	LOC_Os10g38640.1	Zm00001d024963_P001
		Locus_20635_Transcript_1	ATGSTU8	glutathione S-transferase TAU 8	4.27949	5.00613	-1.42865	-4.66025	SP	C5Z977_SORBI	GO:0004364; GO:0005737; GO:0006749	K00799	AT3G09270.1	ATGSTU8,GSTU8	glutathione S-transferase TAU 8	Sspon.08G0002020-2C	Sh03_g032540	Sobic.010G252800.1.p	LOC_Os01g72140.1	Zm00001d018220_P001
		Locus_19301_Transcript_1	GSTU17	Glutathione S-transferase family protein	13.8148	14.3092	10.7895	13.8803	SP	C5Y7W3_SORBI	GO:0004364; GO:0005737; GO:0006749	K00799	AT1G10370.1	ATGSTU17,ERD9,GST30,GST30B	Glutathione S-transferase family protein	Sspon.06G0018510-1T	Sh05_g006490	Sobic.005G212700.1.p	LOC_Os10g38160.1	Zm00001d024963_P001
		Locus_23903_Transcript_1	GST3	glutathione transferase	13.9031	8.11692	17.9652	7.36112	both	A0A1B6Q875_SORBI	GO:0004364; GO:0005737; GO:0006749	K00799	0	0	0	Sspon.03G0026610-2C	Sh02_g013640	Sobic.003G425701.1.p	LOC_Os01g72120.1	Zm00001d042100_P001
		Locus_11400_Transcript_1	GLN1;4	glutamine synthetase 1;4	13.9274	13.3401	0	0	SP	A0A1D1XF42_9ARAE	GO:0004356; GO:0005524; GO:0006542	K01915	AT5G16570.1	GLN1;4	glutamine synthetase 1;4	0	Sh01_g036780	Sobic.004G247000.1.p	LOC_Os02g50240.1	Zm00001d033747_P005
		Locus_4607_Transcript_3	GSTU18	glutathione S-transferase TAU 18	4.15595	3.68901	5.07292	1.48574	both	C5Y7W3_SORBI	GO:0004364; GO:0005737; GO:0006749	K00799	AT1G10360.1	ATGSTU18,GST29,GSTU18	glutathione S-transferase TAU 18	Sspon.06G0018510-1A	Sh05_g006490	Sobic.005G212700.1.p	LOC_Os10g38640.1	Zm00001d024963_P001
		Locus_4607_Transcript_4	GSTU18	glutathione S-transferase TAU 18	4.24262	4.88016	12.8017	2.00554	SP	C5Y7W3_SORBI	GO:0004364; GO:0005737; GO:0006749	K00799	AT1G10360.1	ATGSTU18,GST29,GSTU18	glutathione S-transferase TAU 18	Sspon.06G0018510-1A	Sh05_g006490	Sobic.005G212700.1.p	LOC_Os10g38640.1	Zm00001d024963_P001
		Locus_3338_Transcript_1	GSTF13	Glutathione S-transferase family protein	4.24536	3.39368	2.33415	-1.16993	SP	C5XKL4_SORBI	GO:0004364; GO:0005737; GO:0043295	K00799	AT3G62760.1	ATGSTF13	Glutathione S-transferase family protein	Sspon.03G0014110-3C	Sh09_g004140	Sobic.003G164800.1.p	LOC_Os01g27210.1	Zm00001d043344_P001
		Locus_3729_Transcript_2	APAO	polyamine oxidase 1	14.3339	7.59146	-13.2732	11.8727	SP	A0A059Q0R9_9POAL	GO:0016491; GO:0046208	K13366	AT5G13700.1	APAO,ATPAO1,PAO1	polyamine oxidase 1	Sspon.06G0023070-3D	0	Sobic.007G073100.1.p	LOC_Os09g20284.1	Zm00001d024281_P001
		Locus_607_Transcript_2	BGLU17	beta glucosidase 17	14.3505	15.6673	8.67948	14.2783	SP	C5YTV4_SORBI	GO:0005975; GO:0008422	K01188	AT2G44480.2	0	beta glucosidase 17	Sspon.07G0034060-2D	Sh08_g005440	Sobic.008G079800.1.p	LOC_Os06g21570.1	Zm00001d041173_P001
		Locus_8383_Transcript_1	GSTU25	glutathione S-transferase TAU 25	4.46182	6.82433	6.42816	1.81973	both	C5XD56_SORBI	GO:0004364; GO:0005737; GO:0006749	K00799	AT1G17180.1	ATGSTU25,GSTU25	glutathione S-transferase TAU 25	Sspon.01G0029750-1A	Sh01_g004300	Sobic.002G361100.1.p	LOC_Os03g57200.1	Zm00001d034356_P001
		Locus_5282_Transcript_1	GSL1	glutamine synthetase 2	14.4881	14.9106	0	0	SP	A0A6A5KZT3_LUPAL	GO:0004356; GO:0006807	K01915	AT5G35630.3	0	glutamine synthetase 2	0	Sh01_g009050	Sobic.004G247000.4.p	LOC_Os02g50240.2	Zm00001d048050_P003
		Locus_8383_Transcript_2	GSTU25	glutathione S-transferase TAU 25	4.64166	7.01442	8.14795	1.61849	SP	C5XD56_SORBI	GO:0004364; GO:0005737; GO:0006749	K00799	AT1G17180.1	ATGSTU25,GSTU25	glutathione S-transferase TAU 25	Sspon.01G0029750-1A	Sh01_g004300	Sobic.002G361100.1.p	LOC_Os09g20220.1	Zm00001d034356_P001
		Locus_4406_Transcript_1	GSTU18	glutathione S-transferase TAU 18	4.64853	3.8819	-8.87652	-1.00518	SP	C5Y7W3_SORBI	GO:0004364; GO:0005737; GO:0006749	K00799	AT1G10360.1	ATGSTU18,GST29,GSTU18	glutathione S-transferase TAU 18	Sspon.06G0025030-2C	Sh05_g006490	Sobic.005G212700.1.p	LOC_Os10g38160.1	Zm00001d024963_P001
		Locus_17625_Transcript_1	BGLU11	beta glucosidase 11	6.21917	12.1954	0	-10.3219	SP	A0A1B6P895_SORBI	GO:0005975; GO:0008422	K01188	AT1G02850.1	0	beta glucosidase 11	Sspon.07G0009470-2B	Sh09_g008570	Sobic.009G114000.1.p	LOC_Os05g30350.2	Zm00001d037918_P002
		Locus_3729_Transcript_1	APAO	polyamine oxidase 1	7.25391	15.3067	-11.9694	10.6795	SP	A0A059Q0R9_9POAL	GO:0016491; GO:0046208	K13366	AT5G13700.1	APAO,ATPAO1,PAO1	polyamine oxidase 1	Sspon.06G0023070-3D	0	Sobic.007G073100.1.p	LOC_Os09g20284.1	Zm00001d024281_P001
		Locus_607_Transcript_4	BGLU13	beta glucosidase 13	5.74803	15.3833	0	5.38617	SP	C5YTV4_SORBI	GO:0005975; GO:0008422	K01188	AT5G44640.1	BGLU13	beta glucosidase 13	Sspon.07G0034060-2D	Sh08_g005440	Sobic.008G079800.1.p	LOC_Os06g21570.1	Zm00001d024037_P005
		Locus_607_Transcript_1	BGLU13	beta glucosidase 13	6.62059	14.8799	-7.56986	12.9531	SP	C5YTV4_SORBI	GO:0005975; GO:0008422	K01188	AT5G44640.1	BGLU13	beta glucosidase 13	Sspon.07G0034060-2D	Sh08_g005440	Sobic.008G079800.1.p	LOC_Os06g21570.1	Zm00001d024037_P005
		Locus_607_Transcript_3	BGLU13	beta glucosidase 13	6.71625	7.98817	-11.3554	5.00173	SP	C5YTV4_SORBI	GO:0005975; GO:0008422	K01188	AT5G44640.1	BGLU13	beta glucosidase 13	Sspon.07G0034060-2D	Sh08_g005440	Sobic.008G079800.1.p	LOC_Os06g21570.1	Zm00001d024037_P005
		Locus_607_Transcript_5	BGLU13	beta glucosidase 13	8.59544	8.43289	-8.56986	5.40939	SP	C5YTV4_SORBI	GO:0005975; GO:0008422	K01188	AT5G44640.1	BGLU13	beta glucosidase 13	Sspon.07G0034060-2D	Sh08_g005440	Sobic.008G079800.1.p	LOC_Os06g21570.1	Zm00001d024037_P005
