# Supplementary material for: Sugarcane Genotypes with Contrasting Biological Nitrogen Fixation Efficiencies Differentially Modulate Nitrogen Metabolism, Auxin Signaling, and Microorganism Perception Pathways
Source: Plants (Basel). 2022 Jul 29;11(15):1971. doi: 10.3390/plants11151971 (PMC9370643; doi:10.3390/plants11151971)
Supplement: Supplementary file 1 [file plants-11-01971-s001.zip › Table S7.xlsx]

## Sheet: Sheet1
Table S7 Differentially expressed transcripts (DET) from sugarcane involved in plant hormone metabolism as identified by homology analysis with Arabidopsis thaliana hormone database (Jiang et al., 2010). Log2 fold changes of DET from sugarcane contrasting genotypes stalk root and shoot and sugarcane contrasting genotype in root and shoot cultivated in hydroponic.
Tissue	Category	transcriptome	Gene ID	Gene description	Stalk		Hydroponic		Dataset*	UNIPROT ANNOTATION			TAIR_info			Best hit S. spontaneum	Best hit S. hybrid	Best hit S. bicolor	Best hit O. sativa	Best hit Z. mays
		locus ID			SP/CH 1	SP/CH 2	SP/CH 1	SP/CH 2
	Auxin				log2FC					transcriptName	GO	KEGG	A. thaliana	arabi-symbol	arabi-defline
Root	Biosynthesis	Locus_22266_Transcript_1	CTR1,SIS1	Protein kinase superfamily protein	2.87447	1.67478	-11.1098	-0.202493	SP	A0A1D6H9N3_MAIZE	GO:0004674; GO:0005524	K14510	AT5G03730	AtCTR1,CTR1,SIS1	Protein kinase superfamily protein	Sspon.04G0011160-3C	0	Sobic.004G163300.2.p	LOC_Os02g32610.4	Zm00001d016675_P024
		Locus_1197_Transcript_2	NIT4	nitrilase 4	-2.90542	-0.801839	-1.58188	-3.99341	both	A0A194YS86_SORBI	GO:0000257; GO:0006807; GO:0018822; GO:0047427; GO:0051410	K13035	AT5G22300	AtNIT4,NIT4	nitrilase 4	Sspon.04G0007710-1A	Sh04_g015770	Sobic.004G225100.1.p	LOC_Os02g42330.1	Zm00001d017352_P012
		Locus_3538_Transcript_4	AAO3 - T2	abscisic aldehyde oxidase 3	0.527084	1.03418	0.95019	3.37752	SP	C5WY36_SORBI	GO:0005506; GO:0009055; GO:0051537; GO:0071949	K11817	AT2G27150	0	abscisic aldehyde oxidase 3	Sspon.01G0029940-1P	Sh01_g004010	Sobic.001G062300.1.p	LOC_Os03g57690.1	Zm00001d034388_P028
		Locus_3538_Transcript_8	AAO3 - T1	abscisic aldehyde oxidase 3	0.526183	1.16464	-0.375291	0.214739	SP	C5WY36_SORBI	GO:0005506; GO:0009055; GO:0051537; GO:0071949	K11817	AT2G27150	0	abscisic aldehyde oxidase 3	Sspon.01G0029940-1P	Sh01_g004010	Sobic.001G062300.1.p	LOC_Os03g57690.1	Zm00001d034388_P028
		Locus_38976_Transcript_1	AO1	aldehyde oxidase 1	0.912451	1.06183	-13.3205	-12.5093	SP	A0A1D6GFU5_MAIZE	GO:0016491	K11817	AT5G20960	0	aldehyde oxidase 1	Sspon.01G0029940-1P	Sh01_g004010	Sobic.001G062300.1.p	LOC_Os03g57680.1	Zm00001d013098_P011
		Locus_5815_Transcript_2	TAR2	tryptophan aminotransferase related 2	0.968598	1.43801	0.735267	-3.01601	SP	A0A1B6Q1G1_SORBI	GO:0009851; GO:0016846	K16903	AT4G24670	TAR2	tryptophan aminotransferase related 2	Sspon.03G0036240-1B	Sh09_g005390	Sobic.003G052700.1.p	LOC_Os01g07500.1	Zm00001d008700_P002
		Locus_6310_Transcript_1	ILL6	IAA-leucine resistant (ILR)-like gene 6	-1.35131	-1.10156	1.3118	-3.20474	CH	C5Z8P1_SORBI	GO:0009694; GO:0016787	K21604	AT1G44350	ILL6	IAA-leucine resistant (ILR)-like gene 6	Sspon.08G0003000-2B	Sh03_g018870	Sobic.010G241200.1.p	LOC_Os06g47620.1	Zm00001d014562_P001
	Transport	Locus_11605_Transcript_1	PIN1 - T3	Auxin efflux carrier family protein	1.52762	1.65848	0	0.795461	SP	A0A3L6PB48_PANMI	GO:0009734; GO:0016021; GO:0055085	K13947	AT1G73590	ATPIN1,PIN1	Auxin efflux carrier family protein	Sspon.04G0003600-2P	Sh10_g008450	Sobic.010G095100.1.p	LOC_Os06g12610.1	Zm00001d044812_P001
		Locus_11850_Transcript_1	PIN1 - T2	Auxin efflux carrier family protein	1.46579	1.86581	-0.316704	-1.67991	SP	A0A678T8Y8_SACSP	GO:0009734; GO:0016021; GO:0055085	K13947	AT1G73590	ATPIN1,PIN1	Auxin efflux carrier family protein	Sspon.04G0003600-1P	Sh10_g008450	Sobic.010G095100.1.p	LOC_Os06g12610.1	Zm00001d044812_P001
		Locus_14627_Transcript_2	ABCB19 - T1	ATP binding cassette subfamily B19	0.807355	0.273163	-1.11207	0.469821	SP	C5Y8Z4_SORBI	GO:0005524; GO:0016021; GO:0016887; GO:0042626; GO:0055085	K05658	AT3G28860	ABCB19,ATABCB19,ATMDR1,ATMDR11,ATPGP19,MDR1,MDR11,PGP19	ATP binding cassette subfamily B19	Sspon.05G0022390-2D	Sh06_g017080	Sobic.006G236700.1.p	LOC_Os04g38570.1	Zm00001d026426_P005
		Locus_15631_Transcript_1	PIN1 - T1	Auxin efflux carrier family protein	1.2952	1.3708	-0.892376	-1.26771	SP	Q0MWY1_MAIZE	GO:0005783; GO:0005886; GO:0009734; GO:0009926; GO:0010252; GO:0010315; GO:0010329; GO:0016021	K13947	AT1G73590	ATPIN1,PIN1	Auxin efflux carrier family protein	Sspon.04G0031360-1C	Sh10_g008450	Sobic.004G240900.1.p	LOC_Os02g50960.1	Zm00001d018024_P001
		Locus_16244_Transcript_1	ABCB19 - T3	ATP binding cassette subfamily B19	1.09428	1.21332	0	0	SP	A0A1D6J806_MAIZE	GO:0005524; GO:0016021; GO:0016887; GO:0042626	K05658	AT3G28860	ABCB19,ATABCB19,ATMDR1,ATMDR11,ATPGP19,MDR1,MDR11,PGP19	ATP binding cassette subfamily B19	Sspon.05G0009980-4D	Sh06_g017080	Sobic.006G105600.1.p	LOC_Os04g38570.1	Zm00001d025590_P023
		Locus_1729_Transcript_2	TT4 - T3	Chalcone and stilbene synthase family protein	1.08504	1.95087	2.73151	-0.860426	SP	C5Y3Q3_SORBI	GO:0009058; GO:0016747	K00660	AT5G13930	ATCHS,CHS,TT4	Chalcone and stilbene synthase family protein	Sspon.06G0015220-4P	Sh05_g007370	Sobic.005G137300.1.p	LOC_Os11g32650.1	Zm00001d052673_P001
		Locus_1729_Transcript_3	TT4 - T4	Chalcone and stilbene synthase family protein	1.20069	2.24259	-0.0478285	-2.06556	SP	C5Y3Q3_SORBI	GO:0009058; GO:0016747	K00660	AT5G13930	ATCHS,CHS,TT4	Chalcone and stilbene synthase family protein	Sspon.06G0015220-3P	Sh05_g007370	Sobic.005G137300.1.p	LOC_Os11g32650.1	Zm00001d052673_P001
		Locus_1729_Transcript_4	TT4 - T2	Chalcone and stilbene synthase family protein	0.958873	2.37176	0.141774	-3.05736	SP	C5Y3Q3_SORBI	GO:0009058; GO:0016747	K00660	AT5G13930	ATCHS,CHS,TT4	Chalcone and stilbene synthase family protein	Sspon.06G0015220-4P	Sh05_g007370	Sobic.005G137300.1.p	LOC_Os11g32650.1	Zm00001d052673_P001
		Locus_18319_Transcript_1	ABCB19 - T2	ATP binding cassette subfamily B19	1.0557	0.535706	0	-9.58871	SP	C5Y9T7_SORBI	GO:0005524; GO:0016021; GO:0016887; GO:0042626; GO:0055085	K05658	AT3G28860	ABCB19,ATABCB19,ATMDR1,ATMDR11,ATPGP19,MDR1,MDR11,PGP19	ATP binding cassette subfamily B19	Sspon.05G0009980-1A	Sh06_g017080	Sobic.006G105600.1.p	LOC_Os04g38570.2	Zm00001d025590_P009
		Locus_20803_Transcript_1	ABCB19 - T4	ATP binding cassette subfamily B19	1.22374	1.38441	-0.528176	-3.91009	SP	A0A1D6J7Z4_MAIZE	GO:0005524; GO:0016021; GO:0016887; GO:0042626	K05658	AT3G28860	ABCB19,ATABCB19,ATMDR1,ATMDR11,ATPGP19,MDR1,MDR11,PGP19	ATP binding cassette subfamily B19	Sspon.05G0009980-2B	Sh06_g017080	Sobic.006G105600.1.p	LOC_Os04g38570.2	Zm00001d025590_P011
		Locus_2115_Transcript_1	AUX1	Auxin Resistant 1	0.661725	0.733189	10.2992	-11.7607	SP	A0A3L6SKY5_PANMI	GO:0005886; GO:0006865; GO:0016021	K13946	AT2G38120	AUX1,MAP1,PIR1,WAV5	Transmembrane amino acid transporter family protein	Sspon.03G0002340-1A	Sh01_g020640	Sobic.003G361300.1.p	LOC_Os01g63770.1	Zm00001d042809_P008
		Locus_28780_Transcript_1	MLO4	Seven transmembrane MLO family protein	1.94776	1.79814	0.152003	-12.0084	SP	C5Y663_SORBI	GO:0005516; GO:0006952; GO:0009607; GO:0016021	K08472	AT1G11000	ATMLO4,MLO4	Seven transmembrane MLO family protein	Sspon.05G0018060-2B	Sh05_g006470	Sobic.005G062600.1.p	LOC_Os11g07912.1	Zm00001d053065_P002
		Locus_30202_Transcript_1	PID	Protein kinase superfamily protein	1.14471	1.1529	-0.622702	0.656966	SP	C5WR79_SORBI	GO:0004674; GO:0005524; GO:0005634; GO:0005737; GO:0005886; GO:0006468	0	AT2G34650	ABR,PID	Protein kinase superfamily protein	Sspon.01G0024090-1A	Sh03_g003730	Sobic.001G156500.1.p	LOC_Os03g44020.1	Zm00001d033234_P001
		Locus_37573_Transcript_1	TT4 - T1	Chalcone and stilbene synthase family protein	0.581618	1.92153	0	-6.31748	SP	C5YN83_SORBI	GO:0009058; GO:0016747	0	AT5G13930	ATCHS,CHS,TT4	Chalcone and stilbene synthase family protein	Sspon.02G0007050-3P	Sh02_g022170	Sobic.007G170400.1.p	LOC_Os05g12240.1	Zm00001d016014_P001
		Locus_45324_Transcript_1	MLO4	Seven transmembrane MLO family protein	-1.49353	-1.55141	-0.857981	-13.6784	CH	C5WZY1_SORBI	GO:0005516; GO:0006952; GO:0009607; GO:0016021	K08472	AT1G11310	ATMLO2,MLO2,PMR2	Seven transmembrane MLO family protein	Sspon.01G0001770-2B	Sh10_g019040	Sobic.001G520100.1.p	LOC_Os03g03700.2	Zm00001d027486_P002
		Locus_514_Transcript_1	ABCG36	ABC-2 and Plant PDR ABC-type transporter family protein	-0.415493	-1.30507	-0.374237	0.160694	CH	A0A1D6P1W8_MAIZE	GO:0005524; GO:0016021; GO:0016887	0	AT1G59870	ABCG36,ATABCG36,ATPDR8,PDR8,PEN3	ABC-2 and Plant PDR ABC-type transporter family protein	Sspon.08G0026530-1C	Sh10_g011580	Sobic.010G165500.4.p	LOC_Os06g36090.1	Zm00001d046277_P007
		Locus_5718_Transcript_1	TT4 - T5	Chalcone and stilbene synthase family protein	1.45921	1.74897	2.81823	0.58326	SP	A0A109NDT7_SORBI	0	0	AT5G13930	ATCHS,CHS,TT4	Chalcone and stilbene synthase family protein	Sspon.06G0014830-2T	Sh05_g007360	Sobic.005G137200.1.p	LOC_Os11g32650.1	Zm00001d052673_P001
		Locus_5719_Transcript_1	TT4 - T8	Chalcone and stilbene synthase family protein	2.04725	2.22729	2.23382	0.505165	SP	C5Y3P5_SORBI	GO:0009058; GO:0016747	K00660	AT5G13930	ATCHS,CHS,TT4	Chalcone and stilbene synthase family protein	Sspon.06G0014830-1P	Sh05_g007370	Sobic.005G136200.1.p	LOC_Os11g32650.1	Zm00001d052673_P002
		Locus_5719_Transcript_2	TT4 - T6	Chalcone and stilbene synthase family protein	1.50309	2.33823	3.39574	-0.0982896	SP	C6JSG8_SORBI	GO:0009058; GO:0016747	K00660	AT5G13930	ATCHS,CHS,TT4	Chalcone and stilbene synthase family protein	Sspon.06G0014830-1P	Sh05_g007370	Sobic.005G137100.1.p	LOC_Os11g32650.1	Zm00001d052673_P002
		Locus_8876_Transcript_1	TT4 - T7	Chalcone and stilbene synthase family protein	1.79721	0.573931	0	0	SP	C5Y1V7_SORBI	GO:0009058; GO:0016747	0	AT5G13930	ATCHS,CHS,TT4	Chalcone and stilbene synthase family protein	Sspon.06G0021150-1B	Sh05_g006220	Sobic.005G102100.1.p	LOC_Os04g01354.1	Zm00001d007403_P001
		Locus_13769_Transcript_1	LAUX3	like AUX1 3	2.63924	1.80083	0	1.37985	SP	C5WR01_SORBI	GO:0005886; GO:0006865; GO:0016021	K13946	AT1G77690	0	like AUX1 3	Sspon.01G0006470-4D	Sh01_g020640	Sobic.001G439000.1.p	LOC_Os03g14080.1	Zm00001d028401_P006
		Locus_13906_Transcript_1	ABCB1 - T1	ATP binding cassette subfamily B1	1.29819	2.53952	0	-0.205469	SP	A0A1Z5RA79_SORBI	GO:0005524; GO:0016021; GO:0016887; GO:0042626	K05658	AT2G36910	ABCB1,ATPGP1,PGP1	ATP binding cassette subfamily B1	Sspon.06G0004630-4D	Sh07_g012350	Sobic.007G163800.2.p	LOC_Os08g45030.1	Zm00001d031871_P001
		Locus_18613_Transcript_1	ABC - T1	ABC transporter family protein	-3.61143	-1.72449	0	0	CH	A0A453NP30_AEGTS	GO:0005524; GO:0016021; GO:0016887; GO:0042626	K05658	AT3G28345	0	ABC transporter family protein	Sspon.04G0016280-1P	Sh04_g005380	Sobic.004G073600.1.p	LOC_Os02g09720.1	Zm00001d053706_P002
		Locus_25172_Transcript_1	LAX2	like AUXIN RESISTANT 2	0.47468	1.97912	0.472488	-3.71024	SP	C5WR01_SORBI	GO:0005886; GO:0006865; GO:0016021	K13946	AT2G21050	LAX2	like AUXIN RESISTANT 2	Sspon.01G0006470-4D	Sh01_g020640	Sobic.001G439000.1.p	LOC_Os03g14080.1	Zm00001d028401_P005
		Locus_26451_Transcript_1	TAP2	transporter associated with antigen processing protein 2	-0.891231	-0.538835	0	0	CH	Q8LKU6_SORBI	GO:0005524; GO:0016021; GO:0016887; GO:0042626; GO:0055085	0	AT5G39040	ALS1,ATTAP2,TAP2	transporter associated with antigen processing protein 2	Sspon.01G0049320-2D	Sh01_g006170	Sobic.001G085600.1.p	LOC_Os03g54790.1	Zm00001d013254_P001
		Locus_34338_Transcript_1	ABC - T2	ABC transporter family protein	-1.78207	-0.908502	-9.29921	-11.4818	CH	C5XX23_SORBI	GO:0005524; GO:0016021; GO:0016887; GO:0042626; GO:0055085	K05658	AT3G28345	0	ABC transporter family protein	Sspon.04G0016290-2C	Sh04_g005350	Sobic.004G073400.1.p	LOC_Os02g09720.1	Zm00001d053706_P002
		Locus_34733_Transcript_1	ABCB1 - T2	ATP binding cassette subfamily B1	1.32246	2.38702	-10.5507	0	SP	Q6UC91_SORBI	GO:0005524; GO:0016021; GO:0016887; GO:0042626	K05658	AT2G36910	ABCB1,ATPGP1,PGP1	ATP binding cassette subfamily B1	Sspon.06G0004630-2B	Sh07_g012350	Sobic.007G163800.1.p	LOC_Os08g45030.1	Zm00001d031871_P002
		Locus_5764_Transcript_1	LAX1 - T3	like AUXIN RESISTANT 1	1.081	3.02272	-0.56467	-1.05333	SP	A0A0E0N560_ORYRU	GO:0005886; GO:0006865; GO:0016021	K13946	AT5G01240	0	like AUXIN RESISTANT 1	Sspon.03G0002340-1A	Sh03_g026690	Sobic.003G361300.1.p	LOC_Os01g63770.2	Zm00001d042809_P001
		Locus_5764_Transcript_2	LAX1 - T1	like AUXIN RESISTANT 1	0.804161	2.31234	-1.04682	-1.55911	SP	A0A0E0N560_ORYRU	GO:0005886; GO:0006865; GO:0016021	K13946	AT5G01240	0	like AUXIN RESISTANT 1	Sspon.03G0002340-1A	Sh03_g026690	Sobic.003G361300.1.p	LOC_Os01g63770.2	Zm00001d042809_P001
		Locus_5764_Transcript_3	LAX1 - T2	like AUXIN RESISTANT 1	1.06977	1.38328	-0.662731	-1.32044	SP	A0A0E0N560_ORYRU	GO:0005886; GO:0006865; GO:0016021	K13946	AT5G01240	0	like AUXIN RESISTANT 1	Sspon.03G0002340-1A	Sh03_g026690	Sobic.003G361300.1.p	LOC_Os01g63770.2	Zm00001d042809_P001
	signal transduction	Locus_12089_Transcript_1	ARF16 - T1	auxin response factor 16	0.746854	1.53586	-0.120142	-3.01188	SP	C5XXU7_SORBI	GO:0003677; GO:0005634; GO:0006355; GO:0009734	0	AT4G30080	ARF16	auxin response factor 16	Sspon.04G0008020-2B	0	Sobic.004G221400.1.p	LOC_Os02g41800.1	Zm00001d017284_P001
		Locus_12089_Transcript_2	ARF16 - T2	auxin response factor 16	0.789056	0.798754	-0.990219	-3.0136	SP	C5XXU7_SORBI	GO:0003677; GO:0005634; GO:0006355; GO:0009734	0	AT4G30080	ARF16	auxin response factor 16	Sspon.04G0008020-2B	0	Sobic.004G221400.1.p	LOC_Os02g41800.1	Zm00001d017284_P001
		Locus_12290_Transcript_2	IAA17 - T1	AUX/IAA transcriptional regulator family protein	-0.984639	-0.644875	-1.54688	-1.74199	both	C5Z169_SORBI	GO:0005634; GO:0006355; GO:0009734	K14484	AT1G04250	AXR3,IAA17	AUX/IAA transcriptional regulator family protein	Sspon.07G0011700-1A	Sh03_g003340	Sobic.009G065000.1.p	LOC_Os05g08570.2	Zm00001d039624_P001
		Locus_12290_Transcript_3	IAA17 - T3	AUX/IAA transcriptional regulator family protein	-0.541313	-1.16415	-1.90173	-1.81302	both	C5Z169_SORBI	GO:0005634; GO:0006355; GO:0009734	K14484	AT1G04250	AXR3,IAA17	AUX/IAA transcriptional regulator family protein	Sspon.07G0011700-1A	Sh03_g003340	Sobic.009G065000.1.p	LOC_Os05g08570.2	Zm00001d039624_P001
		Locus_12290_Transcript_5	IAA17 - T2	AUX/IAA transcriptional regulator family protein	-0.871235	-0.846826	-1.62772	-1.71112	both	C5Z169_SORBI	GO:0005634; GO:0006355; GO:0009734	K14484	AT1G04250	AXR3,IAA17	AUX/IAA transcriptional regulator family protein	Sspon.07G0011700-1A	Sh03_g003340	Sobic.009G065000.1.p	LOC_Os05g08570.2	Zm00001d039624_P001
		Locus_17546_Transcript_1	ARF6	auxin response factor 6	1.14329	1.86532	-10.5216	0	SP	A0A446TUP6_TRITD	0	0	AT1G30330	ARF6	auxin response factor 6	Sspon.02G0031340-2B	Sh04_g003600	Sobic.008G169400.1.p	LOC_Os12g41950.1	Zm00001d031064_P003
		Locus_20684_Transcript_1	ARF10	auxin response factor 10	2.71595	2.79921	0	0	SP	C5XXU7_SORBI	GO:0003677; GO:0005634; GO:0006355; GO:0009734	0	AT2G28350	ARF10	auxin response factor 10	Sspon.04G0008020-4D	Sh06_g009720	Sobic.004G221400.1.p	LOC_Os04g43910.1	Zm00001d051172_P001
		Locus_2203_Transcript_4	ARF2	auxin response factor 2	0.291039	0.773724	-2.82597	-3.19438	SP	A0A1Z5RIW5_SORBI	GO:0003677; GO:0005634; GO:0006355; GO:0009734	0	AT5G62000	ARF1-BP,ARF2,HSS,ORE14	auxin response factor 2	Sspon.06G0032700-1C	Sh05_g007010	Sobic.005G132000.2.p	LOC_Os11g32110.4	Zm00001d049295_P006
		Locus_22270_Transcript_1	NAC1	NAC domain containing protein 1	1.29	0.93	0	0	SP	B6TDG6_MAIZE	GO:0003677; GO:0006355	0	AT1G56010	NAC1	NAC domain containing protein 1	Sspon.06G0009610-3C	Sh07_g006160	Sobic.007G071000.1.p	LOC_Os08g10080.1	Zm00001d024268_P001
		Locus_26404_Transcript_1	ALX8	Inositol monophosphatase family protein	-1.46435	-1.48068	-3.67	-14.6986	both	C5YT78_SORBI	GO:0000103; GO:0008441; GO:0042578; GO:0046854; GO:0046855; GO:0046872	K15422	AT5G63980	ALX8,ATSAL1,FRY1,HOS2,RON1,SAL1	Inositol monophosphatase family protein	Sspon.07G0019770-2B	Sh08_g004540	Sobic.008G062300.1.p	LOC_Os12g08270.1	Zm00001d023695_P001
		Locus_3391_Transcript_1	AILP1	Aluminium induced protein with YGL and LRDR motifs	0.725928	0.676298	-1.03472	-1.57705	SP	A0A1D6IT39_MAIZE	0	0	AT5G19140	AILP1,ATAILP1	Aluminium induced protein with YGL and LRDR motifs	Sspon.07G0016560-1A	0	Sobic.008G033200.4.p	LOC_Os11g05050.1	Zm00001d023376_P005
		Locus_34791_Transcript_1	DAP1	dormancy-associated protein-like 1	2.26554	2.64175	1.18594	0.508528	SP	I1GQ55_BRADI	0	0	AT1G28330	0	dormancy-associated protein-like 1	Sspon.01G0021830-1P	Sh01_g015320	Sobic.001G191200.2.p	LOC_Os11g44810.1	Zm00001d032423_P006
		Locus_38027_Transcript_1	UBI7	ubiquitin 7	-1.10757	-0.90447	-1.29792	-2.34287	both	A0A3B6MLY6_WHEAT	0	K08770	AT2G35635	0	ubiquitin 7	Sspon.08G0025330-1C	Sh10_g016700	Sobic.010G040600.1.p	LOC_Os03g15370.2	Zm00001d020511_P003
		Locus_4243_Transcript_1	CUL1	cullin 1	-0.297712	-0.69734	-1.07737	-3.62244	both	C5Z041_SORBI	GO:0004842; GO:0006511; GO:0016567; GO:0031461; GO:0031625	K03347	AT4G02570	ATCUL1,AXR6,CUL1	cullin 1	Sspon.07G0013010-4D	Sh09_g004210	Sobic.009G044800.1.p	LOC_Os05g05700.1	Zm00001d010858_P004
		Locus_4708_Transcript_2	IAA3 - T2	AUX/IAA transcriptional regulator family protein	1.95098	2.16236	0.735205	-0.792007	SP	A0A4U6SWB3_SETVI	GO:0005634; GO:0006355; GO:0009734	K14484	AT1G04240	IAA3,SHY2	AUX/IAA transcriptional regulator family protein	Sspon.01G0023800-1A	Sh01_g013040	Sobic.001G161500.1.p	LOC_Os03g43410.1	Zm00001d033319_P001
		Locus_47408_Transcript_1	ARF3 - T1	Transcriptional factor B3 family protein / auxin-responsive factor AUX/IAA-related	-0.891378	-2.10483	0	-10.9944	CH	K3XF76_SETIT	GO:0003677; GO:0005634; GO:0006355; GO:0009734	K14486	AT2G33860	ARF3,ETT	Transcriptional factor B3 family protein / auxin-responsive factor AUX/IAA-related	Sspon.03G0006280-2B	Sh03_g021250	Sobic.003G298600.8.p	LOC_Os01g54990.1	Zm00001d012731_P005
		Locus_5789_Transcript_1	IAA3 - T3	AUX/IAA transcriptional regulator family protein	0.40144	0.798758	-1.44919	-1.40766	SP	C5YRE3_SORBI	GO:0005634; GO:0006355; GO:0009734	K14484	AT1G04240	IAA3,SHY2	AUX/IAA transcriptional regulator family protein	Sspon.01G0023800-1T	Sh08_g010900	Sobic.008G157000.1.p	LOC_Os12g40900.1	Zm00001d041418_P001
		Locus_5789_Transcript_2	IAA3 - T1	AUX/IAA transcriptional regulator family protein	0.780839	1.1947	-0.55328	-1.65097	SP	C5YRE3_SORBI	GO:0005634; GO:0006355; GO:0009734	K14484	AT1G04240	IAA3,SHY2	AUX/IAA transcriptional regulator family protein	Sspon.01G0023800-1T	Sh08_g010900	Sobic.008G157000.1.p	LOC_Os12g40900.1	Zm00001d041418_P001
		Locus_6211_Transcript_1	GLP4	germin-like protein 4	-1.84566	-1.24841	-0.3995	-1.59358	CH	C5WX01_SORBI	GO:0005618; GO:0030145; GO:0045735; GO:0048046	0	AT1G18970	GLP4	germin-like protein 4	Sspon.01G0030490-1A	Sh01_g003490	Sobic.001G050100.1.p	LOC_Os03g58980.1	Zm00001d034514_P001
		Locus_636_Transcript_1	BT2	BTB and TAZ domain protein 2	1.1358	0.553354	-1.18277	-1.53782	SP	C5YAU2_SORBI	GO:0005634; GO:0046872	0	AT3G48360	ATBT2,BT2	BTB and TAZ domain protein 2	Sspon.05G0008540-1A	Sh04_g013840	Sobic.006G124000.1.p	LOC_Os04g40630.1	Zm00001d025707_P001
		Locus_10409_Transcript_1	GH3 - T1	Auxin-responsive GH3 family protein	-0.972035	-0.525146	-0.323673	-0.787779	CH	C5XD60_SORBI	GO:0005737; GO:0016881	K14487	AT2G23170	0	Auxin-responsive GH3 family protein	Sspon.01G0040550-1P	Sh01_g025450	Sobic.002G361500.1.p	LOC_Os07g40290.1	Zm00001d022017_P003
		Locus_10409_Transcript_3	GH3 - T2	Auxin-responsive GH3 family protein	1.25442	11.4094	-0.854423	-3.07758	SP	C5YQL4_SORBI	GO:0005737; GO:0016881	K14487	AT2G23170	0	Auxin-responsive GH3 family protein	Sspon.07G0028360-1B	Sh08_g000900	Sobic.008G015100.1.p	LOC_Os07g40290.1	Zm00001d022017_P003
		Locus_9093_Transcript_1	ARF3 - T2	Transcriptional factor B3 family protein / auxin-responsive factor AUX/IAA-related	0.759244	1.69728	0	0	SP	A0A1D6MCT9_MAIZE	GO:0003677; GO:0005634	K14486	AT2G33860	ARF3,ETT	Transcriptional factor B3 family protein / auxin-responsive factor AUX/IAA-related	Sspon.07G0002120-2C	Sh03_g017420	Sobic.009G231800.1.p	LOC_Os01g48060.2	Zm00001d039006_P001
		Locus_6814_Transcript_2	IAA16 - T2	indoleacetic acid-induced protein 16	1.39661	0.690097	0.409562	-4.70151	SP	C5YRE2_SORBI	GO:0005634; GO:0006355; GO:0009734	K14484	AT3G04730	IAA16	indoleacetic acid-induced protein 16	Sspon.01G0023790-2P	Sh08_g010890	Sobic.008G156900.1.p	LOC_Os12g40890.1	Zm00001d041416_P003
		Locus_22997_Transcript_1	IAA26	phytochrome-associated protein 1	1.17789	0.916875	-1.85717	-5.43185	SP	C5XYI4_SORBI	GO:0005634; GO:0006355; GO:0009734	K14484	AT3G16500	IAA26,PAP1	phytochrome-associated protein 1	Sspon.04G0014810-1A	Sh03_g020600	Sobic.004G099600.1.p	LOC_Os02g13520.1	Zm00001d016277_P002
		Locus_6814_Transcript_1	IAA16 - T1	indoleacetic acid-induced protein 16	0.859353	0.621122	-1.11874	-15.1313	SP	C5YRE2_SORBI	GO:0005634; GO:0006355; GO:0009734	K14484	AT3G04730	IAA16	indoleacetic acid-induced protein 16	Sspon.01G0023790-2P	Sh08_g010890	Sobic.008G156900.1.p	LOC_Os12g40890.1	Zm00001d041416_P003
	Receptor	Locus_11308_Transcript_2	TIR1	auxin receptor	0.828927	1.7488	-0.470619	-1.61961	SP	A0A0A9NI91_ARUDO	0	0	0	0	0	Sspon.05G0033360-2D	0	Sobic.006G056000.1.p	LOC_Os04g32460.2	Zm00001d003911_P013
Shoot	Biosynthesis	Locus_23737_Transcript_1	ASB1	anthranilate synthase beta subunit 1	-0.802624	-0.907092	2.09556	-3.23667	CH	I1PLZ6_ORYGL	GO:0000162; GO:0004049	K01658	AT1G25220	ASB1,TRP4,WEI7	anthranilate synthase beta subunit 1	Sspon.05G0009740-4D	Sh06_g007780	Sobic.006G109100.1.p	LOC_Os04g38950.1	Zm00001d003395_P003
		Locus_56420_Transcript_1	CYP79B2	cytochrome P450, family 79, subfamily B, polypeptide 2	-1.69672	-1.53419	11.3718	1.04003	CH	A0A1Z5RIR0_SORBI	GO:0005506; GO:0016020; GO:0016021; GO:0016709; GO:0020037	K12153	AT4G39950	CYP79B2	cytochrome P450, family 79, subfamily B, polypeptide 2	Sspon.01G0022110-3C	Sh01_g015030	Sobic.005G157600.1.p	LOC_Os04g09430.1	Zm00001d013753_P001
		Locus_1197_Transcript_2	NIT4	nitrilase 4	-0.982006	-0.635006	1.46793	-1.48121	CH	A0A194YS86_SORBI	GO:0000257; GO:0006807; GO:0018822; GO:0047427; GO:0051410	K13035	AT5G22300	AtNIT4,NIT4	nitrilase 4	Sspon.04G0007710-1A	Sh04_g015770	Sobic.004G225100.1.p	LOC_Os02g42330.1	Zm00001d017352_P012
		Locus_13690_Transcript_1	AAO2	aldehyde oxidase 2	-0.681882	-1.29811	1.32255	2.71286	CH	A0A2T8I094_9POAL	GO:0016491	K11817	AT3G43600	AAO2,AO3,AOgamma,atAO-2,AtAO3	aldehyde oxidase 2	Sspon.01G0029940-2P	Sh01_g004010	Sobic.001G062300.1.p	LOC_Os10g04860.1	Zm00001d013098_P015
		Locus_14412_Transcript_1	ILL6	IAA-leucine resistant (ILR)-like gene 6	-2.63554	-2.18107	9.27612	-2.89779	CH	C5Z8P1_SORBI	GO:0009694; GO:0016787	K21604	AT1G44350	ILL6	IAA-leucine resistant (ILR)-like gene 6	Sspon.08G0003000-1A	Sh03_g018870	Sobic.010G241200.1.p	LOC_Os06g47620.1	Zm00001d014562_P001
		Locus_3538_Transcript_5	AAO3	abscisic aldehyde oxidase 3	-0.694655	-1.32847	1.63077	-0.363691	CH	C5WY36_SORBI	GO:0005506; GO:0009055; GO:0051537; GO:0071949	K11817	AT2G27150	0	abscisic aldehyde oxidase 3	Sspon.01G0029940-1P	Sh01_g004010	Sobic.001G062300.1.p	LOC_Os03g57690.1	Zm00001d034388_P026
		Locus_38811_Transcript_1	AMI1,ATAMI1,ATTOC64-I,TOC64-I	amidase 1	-1.50553	-1.4865	3.31071	-0.0296941	CH	C5X2G1_SORBI	GO:0004040; GO:0005654; GO:0005829; GO:0009684; GO:0043864	K01426	AT1G08980	AMI1,ATAMI1,ATTOC64-I,TOC64-I	amidase 1	Sspon.02G0033930-1P	Sh01_g009510	Sobic.002G378000.1.p	LOC_Os04g02780.1	Zm00001d006886_P005
		Locus_38811_Transcript_2	AMI1,ATAMI1,ATTOC64-I,TOC64-I	amidase 1	-1.29956	-0.669046	2.8703	0.659215	CH	C5X2G1_SORBI	GO:0004040; GO:0005654; GO:0005829; GO:0009684; GO:0043864	K01426	AT1G08980	AMI1,ATAMI1,ATTOC64-I,TOC64-I	amidase 1	Sspon.02G0033930-1P	Sh01_g009510	Sobic.002G378000.1.p	LOC_Os04g02780.1	Zm00001d006886_P005
		Locus_524_Transcript_1	AO1	aldehyde oxidase 1	-0.650765	-2.87447	0	7.22882	CH	C5WY36_SORBI	GO:0005506; GO:0009055; GO:0051537; GO:0071949	K11817	AT5G20960	0	aldehyde oxidase 1	Sspon.01G0029940-1P	Sh01_g004010	Sobic.001G062300.1.p	LOC_Os03g57690.1	Zm00001d034388_P017
		Locus_6310_Transcript_1	ILL6	IAA-leucine resistant (ILR)-like gene 6	-2.76101	-1.71641	11.7142	-1.53112	CH	C5Z8P1_SORBI	GO:0009694; GO:0016787	K21604	AT1G44350	ILL6	IAA-leucine resistant (ILR)-like gene 6	Sspon.08G0003000-2B	Sh03_g018870	Sobic.010G241200.1.p	LOC_Os06g47620.1	Zm00001d014562_P001
	Transport	Locus_14627_Transcript_2	ABCB19	ATP binding cassette subfamily B19	-0.226187	-0.58794	-3.45003	0.752907	CH	C5Y8Z4_SORBI	GO:0005524; GO:0016021; GO:0016887; GO:0042626; GO:0055085	K05658	AT3G28860	ABCB19,ATABCB19,ATMDR1,ATMDR11,ATPGP19,MDR1,MDR11,PGP19	ATP binding cassette subfamily B19	Sspon.05G0022390-2D	Sh06_g017080	Sobic.006G236700.1.p	LOC_Os04g38570.1	Zm00001d026426_P005
		Locus_16244_Transcript_1	ABCB19	ATP binding cassette subfamily B19	-0.745729	-2.17195	0	0	CH	A0A1D6J806_MAIZE	GO:0005524; GO:0016021; GO:0016887; GO:0042626	K05658	AT3G28860	ABCB19,ATABCB19,ATMDR1,ATMDR11,ATPGP19,MDR1,MDR11,PGP19	ATP binding cassette subfamily B19	Sspon.05G0009980-4D	Sh06_g017080	Sobic.006G105600.1.p	LOC_Os04g38570.1	Zm00001d025590_P023
		Locus_185_Transcript_1	TT4	Chalcone and stilbene synthase family protein	-2.12032	-1.7817	-3.62971	2.00692	CH	Q8VWQ7_SORBI	GO:0009058; GO:0016747	K00660	AT5G13930	ATCHS,CHS,TT4	Chalcone and stilbene synthase family protein	Sspon.06G0010290-1T	Sh07_g005040	Sobic.007G058900.1.p	LOC_Os11g32650.1	Zm00001d007403_P001
		Locus_29523_Transcript_1	TT4	Chalcone and stilbene synthase family protein	1.75168	2.87361	-11.4969	1	SP	C5X9A8_SORBI	GO:0009813; GO:0016747; GO:0042802	K17212	AT5G13930	ATCHS,CHS,TT4	Chalcone and stilbene synthase family protein	Sspon.02G0007030-3D	Sh02_g022300	Sobic.002G310600.1.p	LOC_Os07g34190.1	Zm00001d000438_P001
		Locus_37520_Transcript_1	CIPK6	SOS3-interacting protein 3	-1.13582	-0.510962	4.18038	2.11548	CH	C4P7S4_SORBI	GO:0004674; GO:0005524; GO:0007165	0	AT4G30960	ATCIPK6,CIPK6,SIP3,SNRK3.14	SOS3-interacting protein 3	Sspon.06G0005650-2B	Sh03_g001650	Sobic.002G203100.1.p	LOC_Os08g34240.1	Zm00001d020497_P001
		Locus_37573_Transcript_1	TT4	Chalcone and stilbene synthase family protein	0.443434	0.985207	7.92914	1.10757	both	C5YN83_SORBI	GO:0009058; GO:0016747	0	AT5G13930	ATCHS,CHS,TT4	Chalcone and stilbene synthase family protein	Sspon.02G0007050-3P	Sh02_g022170	Sobic.007G170400.1.p	LOC_Os05g12240.1	Zm00001d016014_P001
		Locus_45324_Transcript_1	MLO2	Seven transmembrane MLO family protein	-2.99067	-3.92125	3.89028	-1.139	CH	C5WZY1_SORBI	GO:0005516; GO:0006952; GO:0009607; GO:0016021	K08472	AT1G11310	ATMLO2,MLO2,PMR2	Seven transmembrane MLO family protein	Sspon.01G0001770-2B	Sh10_g019040	Sobic.001G520100.1.p	LOC_Os03g03700.2	Zm00001d027486_P002
		Locus_6437_Transcript_1	CIPK6	SOS3-interacting protein 3	-0.859075	-0.172753	-1.93084	-0.187933	CH	C4P7T7_SORBI	GO:0004674; GO:0005524; GO:0007165	0	AT4G30960	ATCIPK6,CIPK6,SIP3,SNRK3.14	SOS3-interacting protein 3	Sspon.06G0005650-4D	Sh09_g015270	Sobic.007G140900.1.p	LOC_Os08g34240.1	Zm00001d032155_P001
		Locus_8876_Transcript_1	TT4	Chalcone and stilbene synthase family protein	2.23657	3.45066	8.12928	0.421827	SP	C5Y1V7_SORBI	GO:0009058; GO:0016747	0	AT5G13930	ATCHS,CHS,TT4	Chalcone and stilbene synthase family protein	Sspon.06G0021150-1B	Sh05_g006220	Sobic.005G102100.1.p	LOC_Os04g01354.1	Zm00001d007403_P001
		Locus_14115_Transcript_1	ABCB1	ATP binding cassette subfamily B1	-1.14069	-0.876315	0.0706047	1.68462	CH	C0PL79_MAIZE	GO:0005524; GO:0016021; GO:0016887	K05658	AT2G36910	ABCB1,ATPGP1,PGP1	ATP binding cassette subfamily B1	Sspon.06G0004630-4D	Sh07_g012340	Sobic.007G163800.2.p	LOC_Os08g45030.1	Zm00001d031871_P002
		Locus_14115_Transcript_2	ABCB1	ATP binding cassette subfamily B1	-0.547343	-0.717173	1.13264	1.11695	CH	C0PL79_MAIZE	GO:0005524; GO:0016021; GO:0016887	K05658	AT2G36910	ABCB1,ATPGP1,PGP1	ATP binding cassette subfamily B1	Sspon.06G0004630-4D	Sh07_g012340	Sobic.007G163800.2.p	LOC_Os08g45030.1	Zm00001d031871_P002
		Locus_37430_Transcript_1	ABCB1	ATP binding cassette subfamily B1	-0.558776	-12.3359	0	0	CH	A0A1D6KLY9_MAIZE	GO:0005524; GO:0016021; GO:0016887; GO:0042626	K05658	AT2G36910	ABCB1,ATPGP1,PGP1	ATP binding cassette subfamily B1	Sspon.06G0004630-4D	Sh07_g012350	Sobic.007G163800.1.p	LOC_Os08g45030.1	Zm00001d031871_P002
		Locus_5873_Transcript_1	PIN 1	Auxin efflux carrier family protein	1.68	0.67	1.33	-0.52	SP	C5XN85_SORBI	GO:0005789; GO:0009734; GO:0016021; GO:0055085	K24139	AT5G01990	0	Auxin efflux carrier family protein	Sspon.03G0003950-1P	Sh03_g024640	Sobic.003G336100.1.p	LOC_Os01g60230.1	Zm00001d043083_P007
		Locus_5873_Transcript_2	PIN 1	Auxin efflux carrier family protein	1.35	0.48	1.72	-0.24	SP	C5XN85_SORBI	GO:0005789; GO:0009734; GO:0016021; GO:0055085	K24139	AT5G01990	0	Auxin efflux carrier family protein	Sspon.03G0003950-1P	Sh03_g024640	Sobic.003G336100.1.p	LOC_Os01g60230.1	Zm00001d043083_P007
	signal transduction	Locus_10887_Transcript_1	ARF6	auxin response factor 6	-0.404594	-4.2082	0	-9.55075	CH	A0A446W6R6_TRITD	GO:0003677; GO:0005634	0	AT1G30330	ARF6	auxin response factor 6	Sspon.04G0033780-1C	Sh04_g003600	Sobic.004G051900.1.p	LOC_Os06g46410.1	Zm00001d053819_P003
		Locus_11148_Transcript_1	ARF1	auxin response factor 1	-0.492417	-1.32046	1.79909	-0.370014	CH	A0A1D6E9Y1_MAIZE	GO:0003677; GO:0005634; GO:0006355; GO:0009734	K14486	AT1G59750	ARF1	auxin response factor 1	Sspon.05G0028050-1B	Sh06_g004870	Sobic.006G089500.1.p	LOC_Os04g36054.1	Zm00001d003601_P001
		Locus_11148_Transcript_2	ARF1	auxin response factor 1	-0.816504	-0.736181	1.22239	-0.30074	CH	A0A1D6E9Y1_MAIZE	GO:0003677; GO:0005634; GO:0006355; GO:0009734	K14486	AT1G59750	ARF1	auxin response factor 1	Sspon.05G0028050-1B	Sh06_g004870	Sobic.006G089500.1.p	LOC_Os04g36054.1	Zm00001d003601_P001
		Locus_1133_Transcript_2	ARF2	auxin response factor 2	-0.534605	-0.649771	2.22723	-0.31493	CH	A0A1B6Q7Z0_SORBI	GO:0003677; GO:0005634; GO:0006355; GO:0009734	0	AT5G62000	ARF1-BP,ARF2,HSS,ORE14	auxin response factor 2	Sspon.03G0027750-1P	Sh03_g031010	Sobic.003G411900.1.p	LOC_Os01g70270.2	Zm00001d011953_P009
		Locus_1133_Transcript_3	ARF2	auxin response factor 2	-0.738798	-0.970119	3.59007	-0.137751	CH	A0A1B6Q7Z0_SORBI	GO:0003677; GO:0005634; GO:0006355; GO:0009734	0	AT5G62000	ARF1-BP,ARF2,HSS,ORE14	auxin response factor 2	Sspon.03G0027750-1P	Sh03_g031010	Sobic.003G411900.1.p	LOC_Os01g70270.2	Zm00001d011953_P009
		Locus_1133_Transcript_5	ARF2	auxin response factor 2	-0.716589	-0.565334	2.18894	-0.0321804	CH	A0A1B6Q7Z0_SORBI	GO:0003677; GO:0005634; GO:0006355; GO:0009734	0	AT5G62000	ARF1-BP,ARF2,HSS,ORE14	auxin response factor 2	Sspon.03G0027750-1P	Sh03_g031010	Sobic.003G411900.1.p	LOC_Os01g70270.2	Zm00001d011953_P009
		Locus_1202_Transcript_1	ARF6	auxin response factor 6	-0.566429	-1.04876	-0.244188	-0.780802	CH	C5Z7U5_SORBI	GO:0003677; GO:0005634; GO:0006355; GO:0009734	0	AT1G30330	ARF6	auxin response factor 6	Sspon.04G0017640-2P	0	Sobic.010G229000.1.p	LOC_Os06g46410.1	Zm00001d014377_P018
		Locus_1202_Transcript_2	ARF6	auxin response factor 6	-0.378309	-0.959053	0.178337	-0.489153	CH	C5Z7U5_SORBI	GO:0003677; GO:0005634; GO:0006355; GO:0009734	0	AT1G30330	ARF6	auxin response factor 6	Sspon.04G0017640-2P	0	Sobic.010G229000.1.p	LOC_Os06g46410.1	Zm00001d014377_P018
		Locus_1202_Transcript_3	ARF6	auxin response factor 6	-0.517559	-1.63743	1.03528	0.875337	CH	K3XV55_SETIT	GO:0003677; GO:0005634; GO:0006355; GO:0009734	0	AT1G30330	ARF6	auxin response factor 6	Sspon.08G0025580-2D	Sh04_g003600	Sobic.010G229000.1.p	LOC_Os06g46410.1	Zm00001d014377_P016
		Locus_1202_Transcript_4	ARF6	auxin response factor 6	-0.597889	-0.877834	0.180332	-0.239592	CH	C5Z7U5_SORBI	GO:0003677; GO:0005634; GO:0006355; GO:0009734	0	AT1G30330	ARF6	auxin response factor 6	Sspon.04G0017640-2P	0	Sobic.010G229000.1.p	LOC_Os06g46410.1	Zm00001d014377_P018
		Locus_14260_Transcript_1	AXR3,IAA17	AUX/IAA transcriptional regulator family protein	-1.16548	-0.63603	0.854791	1.34392	CH	A0A1B6Q194_SORBI	GO:0005634; GO:0006355; GO:0009734	K14484	AT1G04250	AXR3,IAA17	AUX/IAA transcriptional regulator family protein	Sspon.03G0036500-1B	Sh03_g003340	Sobic.003G044900.1.p	LOC_Os01g08320.1	Zm00001d039624_P001
		Locus_1728_Transcript_1	IAA3,SHY2	AUX/IAA transcriptional regulator family protein	-1.04586	-0.657779	1.84428	0.799995	CH	C5XB42_SORBI	GO:0005634; GO:0006355; GO:0009734	K14484	AT1G04240	IAA3,SHY2	AUX/IAA transcriptional regulator family protein	Sspon.02G0026740-2D	Sh08_g010900	Sobic.002G055900.1.p	LOC_Os07g08460.2	Zm00001d018973_P001
		Locus_19779_Transcript_1	ARF1	auxin response factor 1	-1.44435	-1.96072	0	0	CH	C5Y8U9_SORBI	GO:0003677; GO:0005634; GO:0006355; GO:0009734	K14486	AT1G59750	ARF1	auxin response factor 1	Sspon.05G0028050-1B	Sh06_g004870	Sobic.006G089500.1.p	LOC_Os04g36054.1	Zm00001d003601_P003
		Locus_21404_Transcript_1	ARF6	auxin response factor 6	-0.351684	-0.553778	-0.256775	0.0841271	CH	A0A1B6PP06_SORBI	GO:0003677; GO:0005634; GO:0006355; GO:0009734	0	AT1G30330	ARF6	auxin response factor 6	Sspon.04G0017640-3P	Sh06_g019210	Sobic.006G262100.1.p	LOC_Os04g57610.1	Zm00001d026590_P024
		Locus_2203_Transcript_5	ARF2	auxin response factor 2	-0.552681	-1.49881	2.82166	0.46984	CH	A0A1Z5RIW5_SORBI	GO:0003677; GO:0005634; GO:0006355; GO:0009734	0	AT5G62000	ARF1-BP,ARF2,HSS,ORE14	auxin response factor 2	Sspon.06G0032700-1C	Sh05_g007010	Sobic.005G132000.1.p	LOC_Os11g32110.3	Zm00001d049295_P006
		Locus_2225_Transcript_1	PLAIVC,PLA V,PLP4	PATATIN-like protein 4	-0.482254	-0.467822	-4.22548	-4.78484	both	A0A1D6F7H6_MAIZE	0	0	AT4G37050	AtPLAIVC,PLA V,PLP4	PATATIN-like protein 4	Sspon.06G0017120-1A	0	Sobic.005G186200.1.p	LOC_Os11g39990.1	Zm00001d007604_P002
		Locus_2225_Transcript_2	PLAIVC,PLA V,PLP4	PATATIN-like protein 4	-0.276428	-0.318046	-4.04144	-4.40054	both	A0A1D6F7H6_MAIZE	0	0	AT4G37050	AtPLAIVC,PLA V,PLP4	PATATIN-like protein 4	Sspon.06G0017120-1A	0	Sobic.005G186200.1.p	LOC_Os11g39990.1	Zm00001d007604_P002
		Locus_23807_Transcript_1	PLP5	PATATIN-like protein 5	-3.26102	-1.2777	0	-16.4953	CH	C0PNG6_MAIZE	GO:0016042; GO:0016787	0	AT4G37060	0	PATATIN-like protein 5	Sspon.06G0017130-2C	Sh07_g011890	Sobic.005G186200.1.p	LOC_Os11g39990.1	Zm00001d048841_P001
		Locus_23907_Transcript_1	ARF16	auxin response factor 16	-0.931287	-0.547596	1.18678	1.11548	CH	A0A1B6QE14_SORBI	GO:0003677; GO:0005634; GO:0006355; GO:0009734	0	AT4G30080	ARF16	auxin response factor 16	Sspon.05G0006990-2B	Sh06_g009720	Sobic.002G290600.1.p	LOC_Os04g43910.1	Zm00001d017284_P001
		Locus_25220_Transcript_2	IAA3,SHY2	AUX/IAA transcriptional regulator family protein	2.34975	1.39314	-0.361293	2.50052	SP	K4AEZ5_SETIT	GO:0005634; GO:0006355; GO:0009734	K14484	AT1G04240	IAA3,SHY2	AUX/IAA transcriptional regulator family protein	Sspon.01G0023800-2B	Sh01_g013040	Sobic.001G161500.1.p	LOC_Os03g43410.1	Zm00001d013707_P001
		Locus_3357_Transcript_4	ATBT2,BT2	BTB and TAZ domain protein 2	-1.18057	-1.89021	1.07455	0.354739	CH	C5XFI9_SORBI	GO:0005634; GO:0046872	0	AT3G48360	ATBT2,BT2	BTB and TAZ domain protein 2	Sspon.03G0000730-1A	Sh03_g029380	Sobic.003G395400.1.p	LOC_Os01g68020.1	Zm00001d042443_P001
		Locus_3391_Transcript_1	AILP1	Aluminium induced protein with YGL and LRDR motifs	2.02233	2.03125	1.8942	1.41502	both	A0A1D6IT39_MAIZE	0	0	AT5G19140	AILP1,ATAILP1	Aluminium induced protein with YGL and LRDR motifs	Sspon.07G0016560-1A	0	Sobic.008G033200.4.p	LOC_Os11g05050.1	Zm00001d023376_P005
		Locus_3391_Transcript_2	AILP1	Aluminium induced protein with YGL and LRDR motifs	1.91242	1.47235	1.52402	0.617354	both	A0A1D6IT39_MAIZE	0	0	AT5G19140	AILP1,ATAILP1	Aluminium induced protein with YGL and LRDR motifs	Sspon.07G0016560-1A	0	Sobic.008G033200.4.p	LOC_Os11g05050.1	Zm00001d023376_P005
		Locus_3392_Transcript_1	AILP1	Aluminium induced protein with YGL and LRDR motifs	1.80098	0.661815	1.02128	0.185681	SP	A0A1B6PB24_SORBI	0	0	AT5G19140	AILP1,ATAILP1	Aluminium induced protein with YGL and LRDR motifs	Sspon.07G0016560-1A	0	Sobic.008G033200.4.p	LOC_Os12g05050.1	Zm00001d023376_P005
		Locus_3392_Transcript_2	AILP1	Aluminium induced protein with YGL and LRDR motifs	1.03811	1.71277	1.62999	0.137532	SP	A0A0A9A4A3_ARUDO	0	0	AT5G19140	AILP1,ATAILP1	Aluminium induced protein with YGL and LRDR motifs	Sspon.07G0016560-1A	0	Sobic.008G033200.2.p	LOC_Os12g05050.1	Zm00001d023376_P005
		Locus_3568_Transcript_2	UBI7	ubiquitin 7	0.783178	0.22374	2.70116	0.0679508	SP	A0A453KWV8_AEGTS	GO:0005634; GO:0005737	K12158	AT2G35635	0	ubiquitin 7	Sspon.02G0049650-1C	Sh02_g013060	Sobic.010G210000.1.p	LOC_Os06g44080.1	Zm00001d020511_P003
		Locus_56336_Transcript_1	AtPLAIVC,PLA V,PLP4	PATATIN-like protein 4	-6.44489	-14.2091	6.82867	-1.60243	CH	K3ZI80_SETIT	GO:0004620; GO:0016042; GO:0047372	0	AT4G37050	AtPLAIVC,PLA V,PLP4	PATATIN-like protein 4	Sspon.02G0026780-1A	0	Sobic.001G348600.1.p	LOC_Os03g27610.1	Zm00001d029412_P001
		Locus_56360_Transcript_1	AtPLAIVC,PLA V,PLP4	PATATIN-like protein 4	-11.6348	-10.6073	9.49185	-4.66051	CH	A0A3B6RAA6_WHEAT	GO:0004620; GO:0016042; GO:0047372	0	AT4G37050	AtPLAIVC,PLA V,PLP4	PATATIN-like protein 4	Sspon.02G0026780-1A	0	Sobic.001G348600.1.p	LOC_Os03g27610.1	Zm00001d029412_P001
		Locus_57798_Transcript_3	SAUR	SAUR-like auxin-responsive protein family	2.20827	2.03154	13.7659	5.14602	both	A0A1W0W635_SORBI	GO:0009733	0	AT1G29500	0	SAUR-like auxin-responsive protein family	Sspon.02G0056150-1D	Sh02_g019930	Sobic.002G285450.1.p	LOC_Os09g37480.1	Zm00001d021456_P001
		Locus_6974_Transcript_2	ARF16	auxin response factor 16	-0.602702	-0.561116	0.380104	-0.263866	CH	C5Z8A5_SORBI	GO:0003677; GO:0005634; GO:0006355; GO:0009734	0	AT4G30080	ARF16	auxin response factor 16	Sspon.08G0018300-3D	Sh01_g017380	Sobic.010G236300.1.p	LOC_Os06g47150.3	Zm00001d014507_P002
		Locus_7197_Transcript_2	ARF2	auxin response factor 2	-0.319542	-0.433935	2.79892	0	CH	A0A1B6PD38_SORBI	GO:0003677; GO:0005634; GO:0006355; GO:0009734	0	AT5G62000	ARF1-BP,ARF2,HSS,ORE14	auxin response factor 2	Sspon.02G0027120-3C	Sh05_g007010	Sobic.008G096000.1.p	LOC_Os12g29520.5	Zm00001d041056_P009
		Locus_7234_Transcript_1	ASK1,SNRK2-4,SNRK2.4,SRK2A	Protein kinase superfamily protein	0.488636	0.35337	1.93951	1.28698	both	I6W7G7_9POAL	GO:0004674; GO:0005524	K14498	AT1G10940	ASK1,SNRK2-4,SNRK2.4,SRK2A	Protein kinase superfamily protein	Sspon.01G0014770-2C	Sh01_g026800	Sobic.001G294400.1.p	LOC_Os10g41490.1	Zm00001d029975_P003
