# Supplementary material for: Sugarcane Genotypes with Contrasting Biological Nitrogen Fixation Efficiencies Differentially Modulate Nitrogen Metabolism, Auxin Signaling, and Microorganism Perception Pathways
Source: Plants (Basel). 2022 Jul 29;11(15):1971. doi: 10.3390/plants11151971 (PMC9370643; doi:10.3390/plants11151971)
Supplement: Supplementary file 1 [file plants-11-01971-s001.zip › Table S8.xlsx]

## Sheet: Sheet1
Table S8 Summary of specific primers designed for qRT-PCR analysis
Primer	Forward	Reverse
28S	GCGAAGCCAGAGGAAACT	GACGAACGATTTGCACGTC
GAPDH	CACGGCCACTGGAAGCA	TCCTCAGGGTTCCTGATGCC
Gluconacetobacter diazotrophicus 23S	TGCGGCAAAAGCCGGAT	GTTGGCTTAGAAGCAGCC
Azospirillum brasilense 16S	GCGTAGGCGGCCTGTTTA	AAGCCGTTCCCAGGTTAAGC
Herbaspirillum seropedicae 23S	GCGTAGGCGGCCTGTTTA	AAGCCGTTCCCAGGTTAAGC
Burkholderia kururiensis 16S	GAGTGGCGAACGGGTGAGTA	GGCTTTCGCCGGGCTAT
TAR2	TTTCCTCTCCGTTGTTACTTCAGA	TCGTCCCTTAACTCCGAGAACT
NBS	GAATTACAGAATCAAGAAGAACAAACGT	GACAAGCAGGCCCATCATG
AUX1	GACATCGGCCATGGTTGATC	GGTGAATTGGCTCAGCACATC
GSb	AGTGGGCCTCGATCAAGTCA	TCCCCAGGGCCCTTACTACT
GLT1	GCTCGAACGAGGGATTGTAGA	GAGGCCGCTCTCGAAGCT
NRT	GCACCGAGACAACTTTCCTAACC	GCATGAGACAGTAAAGTCAAGTGAAAC
GSa	AACGGGCCAGCCATAGG	TTCGGTCTCGAGCAGGAGTAC
GSc	GGCGACTGACCTCTGTGTGA	GGGATTATTACGGTCATCTCAAGTTT
NIA2	CGAACGACATTGGGATGCT	GAGAAGATGAAACACCATGTCGAT
ABCB19	TCACTGGAAAGACCATTACTCTTGAA	AGCTGTTTTCCAGCGAAGATG
TIR1	GTGAACCCCGACATATTTGGA	TGATCAACCCTACTTACAAATTCAAGA
ARF2	ACGCGAACGCAGGGTTAG	CGGGCTTCTGCGACTTCA
NAC1	TTTCCCAGGATGGATTTGAT	CTCCTCAATTCGCAACAATC
Locus_35837_Transcript_1	CCACTCCAGAAGCAACAAATACAG	GAGATGAGCCTAGCTTTTGTAAACG
Locus_30821_Transcript_1	CCAGTGGCAGTTTAGCCTGAA	CAAGCATGTGCATGATCGTTT
Locus_28018_Transcript_1	TGGAGGCCTAGAGCGTATGC	CCCCTTGTGTCCCCTTCAG
Locus_20771_Transcript_1	GTGGCATTTTGGCTGTGAAA	CAGAAGTCAAACCTGAATGAAAACA
Locus_9603_Transcript_1	GCACCAATGTCGTTCTCAGTTG	CAATCTTCCAGCACTGGTTGTC
Locus_49490_Transcript_1	AGATCTACGCAAATCACCCAAGAA	GGAGGTTGTTGACAATAGGATTTGA
Locus_49431_Transcript_1	ACGAGGAGGCGGTGTAAGAG	TGAACTAGCTTCTGGCCACAAC
Locus_49413_Transcript_1	TCCAACCCGGCCCAATATA	GGTACGCTGCAATATGAGAATAAATG
Locus_49366_Transcript_1	CCACCCAAGCTTGCTAATTATGA	GCGCTCCTTAATTAACGATTAGGT
Locus_49357_Transcript_1	CAAACCAGCAATCACCTGAAAA	CAAGGTCCCACTTGCCATATG
